# Supplementary material for: Physical Activity Dynamically Regulates the Hippocampal Proteome along the Dorso-Ventral Axis
Source: Int J Mol Sci. 2020 May 15;21(10):3501. doi: 10.3390/ijms21103501 (PMC7278950; doi:10.3390/ijms21103501)
Supplement: Supplementary file 1 [file ijms-21-03501-s001.zip]

Archive with 11 entries (10 files):
- Supplementary Figures S1 related to Figure 1.pdf
- __MACOSX/
- __MACOSX/._Supplementary Figures S1 related to Figure 1.pdf
- Supplementary Dataset S1 related to Figure 4 and 5.xlsx
- __MACOSX/._Supplementary Dataset S1 related to Figure 4 and 5.xlsx
- Supplementary Figures S2 related to Figure 3.pdf
- __MACOSX/._Supplementary Figures S2 related to Figure 3.pdf
- Supplementary Figures S3 related to Figure 4and5.pdf
- __MACOSX/._Supplementary Figures S3 related to Figure 4and5.pdf
- Supplementary Dataset S2 related to Figure 2.xlsx
- __MACOSX/._Supplementary Dataset S2 related to Figure 2.xlsx
