# Supplementary material for: Physical Activity Dynamically Regulates the Hippocampal Proteome along the Dorso-Ventral Axis
Source: Int J Mol Sci. 2020 May 15;21(10):3501. doi: 10.3390/ijms21103501 (PMC7278950; doi:10.3390/ijms21103501)
Supplement: Supplementary file 1 [file ijms-21-03501-s001.zip › Supplementary Dataset S1 related to Figure 4 and 5.xlsx]

## Sheet: Tabelle1
	s10_17_13W_DH_CA1_S53	s262_13W_DH_CA1_S23	s264_13W_DH_CA1_S29	s8_17_13W_DH_CA1_S41	s9_17_13W_DH_CA1_S47	s239_10W_DH_CA1_S07	s240_10W_DH_CA1_S04	s241_10W_CA1_DH_S18	s242_10W_CA1_DH_S09	s243_16_10W_DH_CA1_S35	s10_17_13W_DH_CA3_S52	s262_13W_DH_CA3_S22	s264_13W_DH_CA3_S28	s8_17_13W_DH_CA3_S40	s9_17_13W_DH_CA3_S46	s239_10W_DH_CA3_S08	s240_10W_DH_CA3_S05	s241_10W_CA3_DH_S19	s242_10W_CA3_DH_S10	s243_16_10W_DH_CA3_S34	s10_17_13W_DH_DG_S51	s264_13W_DH_DG_S27	s262_13W_DH_DG_S21	s8_17_13W_DH_DG_S39	s9_17_13W_DH_DG_S45	s239_10W_DG_DH_S14	s240_10W_DH_DG_S06	s241_10W_DG_DH_S20	s243_16_10W_DH_DG_S33	s242_10W_DH_DG	s10_17_13W_VH_CA1_S56	s262_13W_VH_CA1_S26	s264_13W_VH_CA1_S32	s8_17_13W_VH_CA1_S44	s9_17_13W_VH_CA1_S50	s239_10W_CA1_VH_S11	s240_10W_VH_CA1_S01	s241_10W_CA1_VH_S15	s243_16_10W_VH_CA1_S38	s242_10W_VH_CA1	s10_17_13W_VH_CA3_S55	s262_13W_VH_CA3_S25	s264_13W_VH_CA3_S31	s8_17_13W_VH_CA3_S43	s9_17_13W_VH_CA3_S49	s239_10W_CA3_VH_S12	s240_10W_VH_CA3_S02	s241_10W_CA3_VH_S16	s243_16_10W_VH_CA3_S37
CON__ENSEMBL:ENSBTAP00000038253	23.66	23.33	23.02	23.39	21.74	22.67	23.88	22.84	26.74	22.55	22.9	21.92	23.97	23.37	22.69	23.34	22.7	22.88	22.74	22.04	22.9	24.08	22.46	22.61	22.12	23.36	22.55	22.95	22.79	23.17	22.38	22.34	22.31	21.7	21.2	23.08	24.55	22.86	21.82	22.33	22.25	22.36	23.21	21.29	22.74	22.61	23.02	23.21	24.27
CON__ENSEMBL:ENSP00000377550	22.43	23.25	22.84	21.81	21.39	22.86	24.58	23.17	27.18	22.48	21.64	23.57	22.65	24.29	23.22	23.06	23.78	23.1	23.46	21.31	22.57	22.86	24.18	22.43	23.13	23	22.69	23.23	22.09	23.03	23.53	22.81	21.88	22.92	22.73	23.32	24.61	23.26	22.73	22.87	21.8	22.75	22.93	21.29	22.83	23.05	22.81	22.72	22.75
CON__H-INV:HIT000292931	22.55	22.26	22.62	22.21	22.15	22.88	22.48	23.13	22.52	22.74	21.94	23.6	23.31	21.28	23.17	23.67	23.73	22.89	23.73	23.67	22.29	21.31	21.34	23.95	22.12	22.75	22.16	23.73	22.61	23.15	24.12	21.47	23.66	22.67	21.3	22.79	23.51	24.1	21.95	23.15	23.2	24.19	23.45	21.51	23.96	21.48	23.36	22.73	22.03
CON__P00761	32.96	32	29.94	26.74	29.07	32.42	34.79	32.93	33.97	30.54	30.86	27.15	30.32	30.69	26.12	32.54	32.84	32.55	32.76	26.8	26.87	29.25	31.16	32.28	26.26	33.13	33	33.37	27.71	32.89	26.81	28.78	28.85	30.03	26.57	33.31	32.65	31.9	28.56	33.15	27.56	31.22	33.34	28.94	32.26	32.78	32.79	32.05	27.3
CON__P01966	22.77	22.43	21.54	20.85	22.24	22.63	23.23	22.89	23.25	21.87	22.3	22.36	22.42	22.43	22.11	22.51	23.11	24.33	23.84	22.75	23.02	21.88	23.1	22.94	23.93	23.3	23.19	23.19	22.27	22.24	22.75	22.93	23.41	22.44	20.82	23.32	23.9	22.4	23.68	22.78	23.56	23.21	22.98	23.81	23.09	23.98	22.63	22.88	22.1
CON__P02533	22.38	22.95	25.04	22.06	25.24	25.08	23.42	25.31	28.95	22.03	22.69	25.13	25.68	24.71	23.3	21.53	23.68	24.91	25.87	22.92	23.36	26	23.97	23.24	22.47	23.27	23.35	25.06	23.45	26.43	23.09	22.98	22.7	25.46	26.73	24.39	23.99	23.48	22.6	25.02	25.65	25.24	23.74	24.7	23.91	22.99	24.54	24.7	22.32
CON__P02538	23.19	23.43	22.14	21.57	22.49	23.21	24.51	23.38	23.55	23.73	23.04	22.05	23.6	22.56	21.26	22.74	23.06	23.4	21.82	22.55	23.41	20.47	22.32	22.22	22.04	23.12	23.08	25.07	22.78	20.8	23.03	22.6	22.14	22.99	22.34	22.8	24.09	23.07	22.9	22.96	23.16	23.65	22.78	22.52	21.31	23.33	22.71	21.34	22.45
CON__P02769	23.28	23.15	23.89	23.28	22.62	23.12	23.6	24.45	22.91	23.25	22.63	24.34	23.21	21.92	22.58	23.6	21.96	23.12	24.63	23.53	23.32	20.49	21.56	22.7	22.03	22.71	23.63	23.28	22.77	22.58	22.58	23.85	22.59	22.92	23.12	22.78	24.24	23.52	21.53	23.11	23.03	22.94	23.02	23.51	21.37	22.88	23.72	22.27	22.67
CON__P48668	23.78	23.85	22.07	22.99	23.05	23.37	24.29	23.33	29.1	24	22.51	23.49	21.91	22.46	20.6	23.44	23.8	23.81	23.06	24.16	23.07	23.41	23.47	22.33	23.67	23.29	23.71	24.22	23.48	22.35	23.41	24.05	23.2	22.58	24.04	23.24	23.11	22.31	23.39	22.96	28.95	23.52	22.79	24.14	24.24	23.52	24.15	23.17	23.49
CON__P04264	28.32	27.92	29.54	28.38	27.38	28.52	29.56	29.45	31.55	28.43	28.01	26.62	28.73	28.61	29.84	30.37	29.44	29.77	27.55	27.87	27.66	29.06	28.62	29.53	28.61	28.09	30.1	31.22	27.73	29.91	26.89	28.31	29.09	29.2	29.95	26.91	28.95	29.23	27.98	29.43	30.52	29.15	29.14	28.15	27.87	27.6	29.95	28.46	27.18
CON__P07477	23.89	22.66	21.67	22.98	24.18	20.92	23.98	23.74	22.49	21.93	22.37	22.92	23.61	23.07	22.25	21.9	22.89	23.23	23	22.94	22.66	21.81	22.3	22.98	22.92	23.06	23.61	22.95	21.65	22.82	23.13	23.71	22.47	23.55	23.13	22.88	23.89	22.27	23.03	24.05	22.8	22.55	22.85	21.32	21.73	22.09	23.62	22.81	23.64
CON__P08779	23.11	22.3	23.4	22.64	22.09	22.68	23.59	24.85	26.91	22.89	24.66	23.25	23.31	25.14	25.15	22.36	22.72	23.35	21.85	24.82	21.38	24.47	21.41	25.77	24.61	23.73	24.44	24.72	23.53	24.58	24.72	22.65	24.82	24.78	25.62	24.24	24.84	21.16	22.09	23.68	26.22	24.73	22.8	24.56	25.9	23.43	23.87	23.23	22.49
CON__P13645	27.19	25.6	27.92	27.02	25.74	27.36	29.53	28.3	31.26	26.84	26.54	24.45	26.45	26.84	29.38	27.42	27.58	29.11	26.78	26.12	26.95	28.64	27.42	27.62	28.46	27.36	28.54	30.58	25.68	27.96	25.08	26.05	28.4	27.18	28.05	25.31	26.39	28.8	26.25	27.54	29.97	27.19	27.03	27.24	25.35	24.4	29.05	26.91	26.03
CON__P13646-1	22.85	22.92	22.64	22.2	22.36	21.76	23.38	23.14	24.76	22.6	22.16	23.45	22.27	23.56	23.37	23.81	22.2	22.58	22.85	23.14	22.03	22.47	21.86	22.13	21.14	22.55	22.85	23.67	23.06	22.94	22.7	21.63	23.92	20.79	21.96	22.82	24.63	23.41	23.22	22.72	21.45	23.46	23.25	21.59	22.74	23.29	22.02	24.06	22.41
CON__P13647	23.94	22.5	23.05	22.03	22.49	23.54	23.52	22.81	27.02	21.66	22.97	23.54	22.63	22.55	22.28	22.81	22.37	23.87	22.08	22.7	22.79	21.41	23.68	23.09	22.73	23.68	22.53	24.45	21.32	22.96	22.95	21.83	23.16	23.7	22.37	21.47	24.16	23.07	21.46	23.1	23.59	22.85	23.12	22.23	22.53	22.94	23.12	23.3	22.96
CON__P15636	34.5	33.27	31.84	30.74	31.91	32.92	29.12	33.14	34.07	33.44	33.55	30.42	32.13	32.67	30.81	32.52	32.73	31.88	32.99	30.74	30.94	32.75	34.59	34.07	31.18	32.55	33.1	32.8	31.88	32.18	30.75	31.13	32.3	32.74	30.22	32.88	33.34	33.73	31.28	32.97	31.24	34.01	33.87	32.38	34.38	32.68	32.45	32.02	31.55
CON__P19013	22.44	21.51	22.94	22.52	23.2	22.26	24.13	22.46	26.67	22.93	21.15	23.55	21.73	22.23	22.12	23.08	23.08	23.9	21.96	22.71	22.64	22.29	22.2	22.07	23.05	22.78	22.51	22.79	22.19	23.2	23.04	22.84	22.7	23.27	22.08	22.71	24.02	21.87	22.59	22.76	22.6	24.25	23.2	23.99	24.04	22.15	24.03	24.22	23.36
CON__P35527	26.05	25.6	28.46	27.33	26.46	26.88	29.89	28.37	30.41	26.76	26.98	26.18	26.5	27.41	29.33	29.77	28.15	29.89	25.08	26.87	26.66	27.35	27.35	28.84	26.02	26.68	29.66	30.32	26.45	29.07	26.12	26.77	27.58	27.67	29.83	25.66	26.42	29.62	27.36	28.19	28.32	27.66	27.87	25.85	25.53	25.89	29.47	27.63	26.01
CON__P35908	26.18	25.88	26.8	26.92	25.4	26.05	26.66	27.49	30.58	25.79	25.27	24.02	25.92	26.02	28.76	24.8	27.06	27.97	24.51	25.57	25.76	28.04	26.17	27.5	28.34	24.8	28.17	28.97	26.04	27.68	24.66	23.68	27.55	25.72	28.68	25.69	25.98	27.54	25.47	27.35	29.34	25.59	25.34	26.16	25.35	24.89	28.03	26.14	24.59
CON__Q2KIG3	26.23	27.03	27.44	26.94	22.95	26.71	24.28	27.21	26.87	28.38	26.5	26.11	26.42	26.14	26.32	26.12	25.3	27.48	26.49	27.27	27.73	26.8	23.15	27.2	26.33	24.22	26.69	26.11	25.35	23.51	24.29	23.56	27.49	28.03	25.84	26.69	27.36	26.97	24.83	24.14	26.53	27.35	26.22	25.19	26.27	26.48	26.24	27.61	24.75
CON__Q3SX28	23.26	22.51	23.5	21.46	22.68	24.38	23.81	22.44	23.43	21.41	22.14	22.02	22.75	22.17	21.3	22.84	23.58	24.26	24.52	22.53	22.14	21.25	21.71	21.87	22.02	23.49	22.68	23.88	22.14	23.23	23.01	23.12	23.47	21.93	23.24	24.21	23.98	26.27	23.08	23.34	23.26	23.6	22.4	23.11	23.6	23.45	23.59	23.48	23.66
CON__Q6KB66-1	22.24	23.63	24.78	21.8	23	23.66	23.01	22.55	23.11	22.29	24.03	22.05	22.52	24.4	23.21	24.31	23.9	23.79	23.19	23.26	23.07	22.14	23.55	23.66	23.2	23.25	23.51	22.74	24.18	24.33	22.56	22.09	21.73	24.87	23.48	23.99	23.81	21.55	22.32	22.11	22.28	22.4	23.64	24.31	22.58	23.43	23.64	23.86	23.53
sp|Q8CCX5|KT222_MOUSE	23.22	24.01	22.44	22.32	22.09	21.78	24.39	23.58	23.32	23.86	22.28	22.98	22.03	23.21	23.4	22.13	21.76	23.09	22.87	23.33	23.86	23.22	21.53	23.18	24.26	22.3	23.04	23.68	21.98	24.12	23.13	23.63	22.53	22.46	21.02	23.25	23.44	21.49	22.37	22.18	22.09	23.29	22.05	23.01	22.6	22.85	22.69	23.52	23.19
REV__sp|A2AFE9|PRR32_MOUSE	22.07	21.64	22.51	23.2	22.64	23.78	23.54	22.36	22.62	22.14	22.32	22.09	23.19	22.66	21.62	23.16	23.07	23.64	22.23	22.05	22.93	22.79	21.68	22.94	22.88	22.93	23.4	22.49	22.6	23.98	23.06	23.66	22.88	22.97	21.88	23.65	23.43	21.75	22.17	22.37	22.67	21.61	22.82	22.35	23.27	24.03	23.54	22.99	22.67
REV__sp|A3KGW5|GT253_MOUSE	22.93	23.43	23.27	22.79	21.28	23	23.5	23.62	22.87	22.28	21.11	22.78	22.98	22.31	22.96	22.7	23.38	22.9	24.09	22.47	22.76	22.49	22.86	23.4	22.79	22.87	23.07	22.63	22.74	23.39	21.55	22.58	22.54	22.69	23.24	21.72	25.44	22.27	21.88	22.98	20.99	22.74	22.01	20.96	22.84	23.18	21.98	22.26	23.78
REV__sp|A6H694|LRC63_MOUSE	22.73	23.12	22.49	21.65	22.78	23.44	23.71	22.69	22.24	22.75	22.27	22.85	22.95	23.04	21.9	23.09	23.26	23.22	23.86	22.6	22.38	23.02	22.31	23.75	23.61	23.82	22.73	23.57	22.36	23.11	23.33	22.34	22.73	22.5	24	24.11	23.5	22.87	23.19	23.32	22.91	23.22	23.12	23.84	22.77	22.91	22.67	22.89	23.04
REV__sp|B1AY13|UBP24_MOUSE	23.17	23.11	22.44	23.77	22.32	22.96	22.71	23.24	23.38	22.17	23.11	24.43	22.81	22.18	22.71	22.42	23.2	22.71	22	23.31	22.16	22.55	22.97	22.5	21.75	23.82	21.34	22.17	21.87	21.9	21.85	23.74	23.06	22.4	22.94	22.64	22.82	22.33	23.25	22.15	22.39	22.24	24.15	21.9	23.36	22.39	22.77	22.61	22.39
REV__sp|G5E8K5|ANK3_MOUSE	23.05	21.54	22.72	22.71	23.6	22.92	23.63	23.78	21.55	22.33	23.33	22.81	23.85	23.99	22.76	23.28	23.39	22.34	22.64	21.85	22.14	23.32	21.44	23.1	22.86	23.46	22.79	23.34	21.82	23.41	23.02	22.83	23.44	22.39	22.54	22.58	24	23.45	23.68	22.06	21.72	23.11	23.59	21.53	23	22.26	23.46	23.89	20.63
REV__sp|O08528|HXK2_MOUSE	21.37	20.86	23.76	22.71	22.21	21.93	24.74	22.94	23.43	22.16	22.5	22.6	23.04	23.73	21.18	23.68	22.06	22.73	22.44	23.43	22.51	22.88	22.8	23.67	21.77	23.28	23.65	22.72	23.39	22.21	21.01	23.67	23.02	23.9	23.24	23.29	23.14	21.11	22.13	22.36	23.18	23.47	23.76	22.48	23.43	21.24	23.62	27.6	22.08
REV__sp|O35710|NOCT_MOUSE	23.3	22.52	22.57	22.21	23.86	22.47	23.44	23.44	23.1	21.62	23.01	21.87	24.07	22.18	22.44	23.38	22.58	23.61	22.57	23.11	22.73	22.12	20.83	22.88	22.78	24.36	22.77	22.94	22.66	22	22.46	22.27	21.98	21.87	23.38	24.96	24.45	23.43	23.73	23.84	22.37	22.84	23.01	21.89	22.21	22.68	23.04	23.05	23.78
REV__sp|O54784|DAPK3_MOUSE	22.99	23.36	23.21	22.54	23.09	23.17	22.65	23.13	22.63	22.47	21.46	23.59	23.38	23.73	22.66	22.76	23.51	23.64	23.3	22.66	23.42	21.86	21.72	25.18	23.13	24.08	23.2	22.75	23.29	22.64	22.13	23.32	23.18	22.11	22.48	24.04	23.89	22.17	23.71	23.54	21.87	23.09	23.31	22.06	22.37	21.52	23.38	22.61	22.26
REV__sp|O88998|NOE1_MOUSE	23.46	21.49	22.81	22.76	22.8	21.29	23.89	22.27	21.99	21.9	23.83	22.35	22.32	22.93	22.33	22.78	22.88	23.05	23.61	22.96	23.47	22.41	21.39	24.04	22.3	24.6	23.19	23.26	21.57	21.83	22.51	22.31	23.72	22.68	22.93	22.77	23.51	22.42	23.02	22.14	22.01	23.72	22.77	23.39	22.75	23.5	21.95	23.57	22.38
REV__sp|P02469|LAMB1_MOUSE	22.29	22.41	22.8	23.5	24.71	22.84	23.36	22.73	23.14	23.63	23.24	22.02	23.16	22.76	22.57	23.3	23.56	23.99	23.24	23.31	23.78	23.65	23.32	21.99	21.68	21.84	23	23.88	22.7	22.72	21.79	22.2	22	23.63	23.13	23.03	25.04	21.37	21.76	23.53	21.24	22.48	22.82	22.27	20.29	23.72	22.67	22.96	22.36
REV__sp|P05202|AATM_MOUSE	23.05	23.16	23.36	21.89	25.39	22.39	23.1	21.77	22.98	21.31	23.05	23.19	21.82	22.03	22.9	23.34	23.4	23.08	23.84	21.61	21.29	22.24	21.85	23.93	23.34	23.82	21.96	24.13	22.58	22.93	21.96	23.42	22.1	23.07	23.34	23.61	23.74	23.27	22.57	22.12	22.84	24.1	23.99	22.41	23.64	21.73	23.46	23.75	21.93
REV__sp|P10605|CATB_MOUSE	22.68	22.56	23.78	22.94	22.49	21.7	23.54	24.01	22.01	21.95	23.45	24.03	22.81	23.07	21.57	22.84	23.65	23.14	23.86	22.79	22.85	22.55	23.13	22.13	22.81	23.27	22.84	23.48	22.54	22.88	22.63	23.46	22.53	22.94	21.73	23.71	24.39	20.63	22.41	23.93	22.58	21.48	22.89	22.52	21.44	22.84	22.09	22.95	21.86
REV__sp|P11881|ITPR1_MOUSE	23.89	22.42	21.91	22.79	22.19	23.04	24.07	21.47	22.23	22.29	22.7	23.31	23.65	23.28	22.92	23.31	23.95	24.09	22.84	22.38	21.19	23.08	23.15	21.7	21.76	23.33	21.34	22.74	21.88	22.99	22.73	23.1	23.96	23.47	22.34	24.22	24.32	22.96	23.59	23.13	23.51	22.74	22.44	23.02	22.25	23.48	23.59	23.76	21.96
REV__sp|P16374|ZFP60_MOUSE	22.39	22.97	23.22	23.8	23.23	22.46	24.05	21.41	22.68	22.19	22.91	22.94	22.94	23.62	22.6	22.68	23.6	22.85	21.85	22.41	22.91	21.87	23.58	23.17	21.78	23.24	23.34	23.5	24.23	23.48	23.05	23.11	23.46	22.1	23.87	22.93	23.99	22.29	22.37	22.24	23.37	23.17	21.67	22.65	21.89	24.1	23.03	23.57	22.66
REV__sp|P28230|CXB1_MOUSE	23.26	22.79	22.34	22.76	23.97	23.18	22.41	22.83	22.77	22.8	23.33	24.08	23.59	23.02	21.83	23.75	23.27	23.6	23.41	22.48	21.72	22.34	22.79	24.1	22.15	22.62	23.36	23.53	22.21	23.33	22.87	23.34	24.13	23.01	23.39	22.81	23.56	23.6	23.15	23.78	23.25	22.77	23.22	22.21	24.3	23.04	22.36	24.22	22.39
REV__sp|P29533|VCAM1_MOUSE	24.81	23.8	24.26	26.97	25.8	22.99	24.37	23.9	22.57	26.14	22.69	22.82	21.81	25.95	24.15	22.48	22.25	23.28	23.82	26.3	25.09	26.47	23.36	24.94	27.16	24.32	22.47	22.2	25.92	23.02	25.95	23.45	21.85	23.78	23.37	24.83	24.1	24.03	26.15	25.66	27.86	22.9	23.46	26.36	23.78	24.17	23.63	23.23	24.73
REV__sp|P35969|VGFR1_MOUSE	25.69	22.6	27.39	25.85	24.64	26.57	24.93	27.89	23.96	26.2	25.96	22.65	24.49	26.14	26.32	26.93	23.2	25.52	21.79	25.07	25.97	23.41	27.79	26.36	26.9	26.39	26.49	26.89	25.86	26.49	21.97	23.06	22.92	23.01	22.21	21.35	24.36	23.36	23.07	23.04	25.9	26.31	22.44	26.61	26.52	26.86	25.27	26.14	25.13
REV__sp|P43680|SOX18_MOUSE	22.4	23.22	23.14	24.86	25.16	22.18	23.06	22.78	23.22	23.75	23.25	23.42	22.35	24.61	24.78	22.81	23.29	23.33	23.67	23.44	25.19	24.98	24.69	24.33	25.51	23.61	23.93	21.58	25.48	25.13	24.51	22.4	25.08	23.41	24.63	22.26	23.34	22.23	26.15	24.54	24.86	22.31	23.83	25.08	24.3	22.55	23.84	22.37	24.2
REV__sp|P61979|HNRPK_MOUSE	22.39	22.5	22.44	22.29	23.15	23.35	23.55	21.68	23.72	22.79	22.77	22.61	22.2	22.76	22.97	24.27	22.89	22.77	22.64	23.04	24.11	22.68	22.59	22.43	21.76	22.9	22.9	23.53	22.81	23.27	22.35	22.7	23.7	23.63	21.92	22.71	23.43	22.58	21.97	22.33	22.31	22.62	22.72	22.07	22.05	23.44	22.27	23.12	22.15
REV__sp|P62196|PRS8_MOUSE	21.43	23.33	22.75	24.61	23.88	21.11	22.76	23.13	23.01	23.04	23.29	23.71	23.01	22.22	22.35	23.46	23.27	22.32	22.73	23.79	22.88	22.6	22.58	21.27	22.78	22.6	23.32	23.12	23.05	23.82	23.39	22.73	22.95	23.54	22.2	22.86	24.21	23.91	21.62	23.68	23.72	23.34	22.32	22.91	20.81	22.28	22.38	23.26	24
REV__sp|P70196|TRAF6_MOUSE	22.53	23.03	24.3	21.88	22.85	22.47	22.59	22.44	22.76	23.23	23.35	23.36	23.52	22.72	22.08	22.99	23.86	24.5	23.45	23.4	21.59	23.16	24.6	23.33	22.02	22.4	22.67	23.52	22.13	23.72	23.05	24.4	22.85	22.13	22.35	23.59	24.2	23.7	23.1	23.2	21.49	23	22.24	22.33	23.84	22.91	22.41	22.26	23.41
REV__sp|P82349|SGCB_MOUSE	23.29	21.7	22.53	24.04	22.4	22.93	23.21	22.89	23.8	23.16	22.6	23.39	22.97	22.04	22.27	22.59	22.35	23.95	23.88	22.03	22.52	21.76	21.94	22.69	22.05	23.56	22.47	23.76	23.32	22.98	23.41	22.73	22.23	23.12	21.88	22.43	24.68	21.3	23.99	22.93	21.5	23.39	23.7	22.4	22.32	23.1	22.47	21.54	23.2
REV__sp|P83093|STIM2_MOUSE	22.51	23.33	23.01	24.7	22.7	22.87	24.77	22.31	22.75	23.39	22.9	21.55	24.3	23.22	22.34	22.43	23.09	22.45	23.6	23.98	23.51	23.19	21.36	23.16	21.75	22.3	21.95	22.84	23.26	23.25	22.24	22.95	22.31	22.11	21.76	21.39	22.96	21.53	22.58	22.83	22.46	23.24	22.66	22.49	21.46	23.38	22.67	22.78	22.7
REV__sp|Q2TBA3|MALT1_MOUSE	21.27	23.15	21.55	22.93	23.94	21.78	22.36	22.33	22.58	23.22	23.77	24.05	22.92	24.11	23.37	23.42	22.61	24.57	22.71	24.37	22.69	22.67	23.44	23.53	22.35	22.19	23.39	22.45	22.94	23.71	23.04	22.55	23.04	22.96	21.45	24.12	23.36	22.7	21.31	23.54	21.98	23.73	23.35	23.44	21.65	23.99	22.82	22.4	22.08
REV__sp|Q3UMB9|WASH7_MOUSE	23.69	23.76	22.02	22.09	23.48	23.02	23.43	22.55	22.42	22.88	22.96	23.1	22.96	24.08	22.09	23.08	23.61	22.98	23.25	23.25	23.3	22.31	22.63	23.23	23.21	22.94	22.24	23.5	23.79	22.8	22.44	22.33	22.64	22.65	23.15	22.22	23.53	23.2	24.66	22.28	23.11	23.15	21.6	22	23.45	23.63	23.33	21.6	23.27
REV__sp|Q3UNX5|ACSM3_MOUSE	22.58	21.89	22.46	22.52	24.04	23.23	23.17	22.84	22.92	21.68	23.22	22.65	24.09	21.11	22.54	23.1	23.55	23.07	24	21.47	21.88	22.27	21.79	21.55	22.01	22.88	22.28	24.29	21.57	22.23	23.07	23.07	23.27	21.99	23.2	23.43	23.6	22.04	23.04	22.98	22.71	24.3	22.72	22.58	23.43	23.21	23.33	22.11	22.36
REV__sp|Q3V0Q1|DYH12_MOUSE	21.86	21.72	22.88	22.21	21.5	22.54	23.74	21.7	23.81	22.28	21.23	22.04	23.51	23.04	21.24	23.59	23.37	22.15	22.91	21.18	23.37	23.09	22.43	22.83	23.98	23.49	22.87	23.09	22.93	22.28	23.21	23.24	21.69	22.05	23.31	22.01	24.49	22.22	22.98	22.76	24.26	22.83	21.74	22.82	22.95	23.88	23.44	23.06	23.18
REV__sp|Q5DU05|CE164_MOUSE	23.11	22.48	23.18	22.92	21.88	22.38	24.23	23.66	21.74	24.72	22.39	23.13	23.02	24.82	22.45	22.27	23.8	22.89	22.92	22.07	23	22.4	23.73	24.13	23.81	23.77	23.11	23.56	21.77	22.67	21.53	22.93	23.24	22.91	23.18	23.02	23.15	22.08	23.02	23.86	22.06	23.73	23.18	21.93	24.3	22.71	22.44	22.3	22.25
REV__sp|Q5GH68|XKR2_MOUSE	23.86	23.81	23.04	23.58	23.46	22.77	24.31	22.52	22.1	23	21.17	22.44	23.42	22.81	23.39	23.13	23.66	22.09	22.57	21.87	23.12	21.52	23.01	23.58	23.09	23.24	22.23	23.92	22.92	22.58	22.49	23.3	24.57	23.59	22.96	21.71	23.71	22	22.31	19.87	22.46	24.45	23.79	22.87	23.43	23.59	22.76	24.41	23
REV__sp|Q5HZK1|CEP44_MOUSE	22.6	23.62	23.61	21.8	23.14	22.78	23.46	23.24	21.66	20.95	22.33	21.55	22.69	22.99	24.06	22.86	22.31	23.66	21.65	23.95	22.86	22.68	23.06	22.01	24.35	22.93	22.51	23.73	21.53	22.7	23.3	22.92	23.67	23.58	24.76	21.51	23.76	22.99	22.61	22.1	21.45	22.53	23.36	21.56	21.12	24.27	23.29	23.26	23.25
REV__sp|Q5SPX1|CC157_MOUSE	22.45	23.37	23.46	23.52	21.94	23.08	23.08	23.1	24.58	21.53	22.92	23.94	22.93	22.24	21.71	22.89	23.92	23.04	26.3	23.19	22.53	23.4	21.71	22.94	21.96	23.5	22.81	23.05	23.59	22.2	21.81	21.94	22.02	23.29	22.42	22.65	23.46	24.24	22.43	23.26	22.07	23.37	23.98	21.9	22.91	22.14	22.75	23.59	24.03
REV__sp|Q5U4C1|GASP1_MOUSE	25.79	23.26	22.98	24.89	25.06	22.28	22.64	24.96	23.52	26.72	26.95	22.85	24.42	25.69	23.98	24.56	22.91	23.2	23.03	23.66	24.52	24.94	25.27	25.63	25.94	23.11	21.68	24.97	25.11	25.09	24.65	23.81	23.34	25.95	24.96	23.47	23.79	27.19	24.68	24.28	25.31	24.85	22.54	24.88	25.17	22.51	22.3	22.63	24.48
REV__sp|Q5Y4Y6|GSDA3_MOUSE	23.71	21.96	23.29	23.14	22.84	20.61	23.73	22.45	22.78	22.2	23.24	23.19	22.9	23.06	23.35	23.46	22.37	23.26	22.81	22.73	21.94	23.47	22.81	21.91	21.98	23.89	22.17	23.02	21.89	23.09	22.4	22.56	23.74	21.28	22.61	23.44	22.3	21.07	22.36	22.38	20.69	23.3	23.54	21.62	22.09	23.58	22.68	24.47	22.88
REV__sp|Q60847|COCA1_MOUSE	22.93	23.82	21.54	23.46	23	23.42	24.33	23.25	22.62	23.74	23.26	22.66	24.32	22.2	23.82	22.95	22.63	23.44	24.4	23.43	21.75	22.71	22.54	22.2	21.76	22.88	22.69	23.47	22.52	25.14	22.97	22.51	24.52	22.69	23.68	22.99	23.39	22.67	22.45	22.13	21.48	22.68	23.73	23.68	22.51	22.4	24.22	23.2	22.07
REV__sp|Q60952|CP250_MOUSE	20.96	24.27	22.06	23.77	23.88	22.62	23.67	23.5	25.05	22.52	22.8	22.42	22.83	22.4	22.96	23.17	22.23	22.56	22.99	21.92	22.63	22.66	24.64	22.67	23.59	23.84	21.9	22.89	22.39	23.08	21.44	23.55	23.92	23.11	24.23	23.83	24.98	20.86	23.15	23.53	22.84	23.36	24.45	21.44	21.97	22.77	23.06	23.33	22.38
REV__sp|Q62000|MIME_MOUSE	23.42	23.56	24.32	22.9	23.5	23.94	22.94	21.71	23.11	23.13	25.74	23.32	22.34	22.69	22.65	24.78	23.18	22.82	23.05	21.17	25.62	22.55	22.1	21.22	21.42	22.61	23.35	23.8	22.38	22.66	21.12	24.06	23.69	22.48	21.76	23.21	24.21	23.98	22.41	23.41	25.49	21.78	22.74	22.53	23	22.79	22.5	23.16	22.82
REV__sp|Q62052|P_MOUSE	26.39	25.42	25.92	26.34	22	26.85	24.18	26.82	27.27	27.07	24.02	26.37	22.94	22.26	24.02	23.26	22.77	25.27	24.42	23.01	22.7	26.28	26.91	26.05	24.03	25.43	26.46	23.3	24.38	22.31	26.27	22.98	25.62	25.02	22.76	22.73	24.04	22.02	26.64	25.54	26.01	28.73	24.12	23.45	26.51	26.35	22.4	24.7	21.75
REV__sp|Q62261|SPTB2_MOUSE	23.3	25.96	22.9	22.93	22.04	23.51	24.38	22.23	23.63	22.92	21.55	23.05	21.8	21.92	21.82	23.34	23.89	22.29	23.39	21.59	23.06	25.02	23.44	22.79	21.95	24.68	21.26	23.1	23.68	23.23	26.78	22.16	22.28	22.3	22.03	21.95	24.14	23.17	24.67	22.89	22.56	23.4	23.36	23.14	21.76	22.23	23.46	22.79	23.09
REV__sp|Q63870|CO7A1_MOUSE	28.9	24.03	21.99	22.88	22.74	23.46	24.88	21.88	26.74	28.76	21.83	22.85	22.35	28.61	22.19	28.42	23.64	22.52	27.92	20.81	25.61	22.01	22.79	22.51	22.88	23.83	26.48	23.78	23.11	24.32	23.04	22.99	22.26	28.88	23.94	23.28	24.59	21.58	22.79	23.93	22.07	29.99	22.44	22.47	22.09	21.9	23.21	22.97	23.03
REV__sp|Q64462|CP4B1_MOUSE	21.76	22.86	23.32	21.71	24.05	23.14	23.87	22.16	21.66	21.43	23.56	22.35	26.52	22	22.31	23.91	22.18	22.58	22.9	23.47	23.27	22.14	23.64	22.39	23.32	23.66	24.09	23.32	23.11	23.01	22.53	22.66	21.85	24.32	24.44	22.37	24.87	24.21	28.42	25.56	22.03	22.44	22.73	23.14	23.74	22.3	23.99	22.76	23.14
REV__sp|Q6A078|CE290_MOUSE	26.49	26.32	24.57	27.25	25.75	26.55	23.96	26.48	27.01	25.85	26.17	26.01	25.33	26.01	26.11	26.17	24.8	24.35	24.85	27.46	26.31	27.1	22.51	26.53	27.77	22.95	28.22	22.64	26.12	23.11	25.02	21.88	27.38	25.92	26.22	24.8	22.85	26.26	26.75	26.52	26.26	26.07	24.12	26.17	26.24	24.43	26.36	25.09	27
REV__sp|Q6AW69|CGNL1_MOUSE	26.7	22.59	23.03	22.89	21.85	22.63	24.78	23.78	28.24	23.65	26.62	22.97	23.74	22.89	21.59	22.71	23.06	22.86	23.22	22.47	26.52	23.29	22.08	22.99	22.81	22.25	22.23	22.67	22.2	21.8	23.03	22.63	22.79	22.21	25.34	22.98	23.93	21.86	22.84	23.39	23.18	22.7	23.43	22.48	26.6	24.41	22.82	23.76	25.77
REV__sp|Q6F3F9|GP126_MOUSE	22.29	22.77	22.86	23.13	21.69	22.28	23.22	23.53	22.21	22.3	22.36	22.03	22.29	23.02	23.62	23.42	23.26	23.39	23.69	21.91	22.9	23.25	22.19	21.9	23.04	23.35	21.95	23.33	22.49	21.88	22.01	22.51	22.77	23.12	21.41	23.2	24.04	23.85	23.48	24.05	23.84	23.38	23.5	23.24	20.89	22.97	22.59	23.11	22.12
REV__sp|Q6GQX2|NCK5L_MOUSE	22.89	23.1	22.29	22.47	22.63	22.32	22.27	21.44	23.55	23.13	22.93	23.26	22.69	22.43	22.68	22.74	22.34	22.45	22.57	24.14	22.64	21.38	23.61	22.19	24.19	22.83	22.48	22.37	23.49	23.05	22.65	23.05	21.74	21.96	21.55	23.1	23.4	21.68	23.88	22.99	23.5	22.56	22.81	22.82	21.93	21.52	23.48	24.4	21.17
REV__sp|Q6IE82|JADE3_MOUSE	23.04	22.7	23.75	22.17	25.54	22.49	24.06	22.96	25.69	22.38	21.13	22.72	22.98	22.13	25.93	22.22	22.39	23.58	24.84	22.95	25.83	22.85	21.47	22.38	24.43	23.34	24.81	23.96	25.55	22.34	25.34	23.66	22.31	23.53	21.32	23	24.23	22.51	22.08	23.07	22.63	22.8	23.21	21.93	21.59	22.22	22.74	23.44	23.11
REV__sp|Q6NZN1|PPRC1_MOUSE	23.36	23.95	22.58	22.06	23.42	22.56	23.36	23.05	22.85	22.51	22.44	22.77	23.02	21.98	22.98	22.95	23.38	22.27	23.78	22.73	22.53	21.84	21.49	22.85	22.64	22.62	22.72	24.06	22.64	23.03	23.23	22.17	23.11	22.86	22.5	22.88	24.26	22.72	22.93	23.81	22.15	23.4	23.48	22.98	22.68	22.67	22.56	22.97	23.6
REV__sp|Q6P5C7|ZN728_MOUSE	23.17	21.27	22.57	23.19	23.56	22.38	23.43	28.05	23.8	22.01	22.4	22.78	26.6	24.8	22.36	26.69	26.73	23.7	27.17	22.02	22.97	22.73	28.73	22.46	23.75	27.42	23.3	27.05	22.44	22.72	22.52	26.25	26.39	22.49	22.83	27.29	26.6	27.49	22.2	23.44	21.71	26.92	27.18	23.06	23.62	27.11	26.66	26.51	22.26
REV__sp|Q6P5D8|SMHD1_MOUSE	27.73	22.41	24.91	22.81	22.39	22.67	24.18	24.08	21.85	22.76	22.34	23.57	22.58	23.72	23.71	23.87	23.38	23.31	21.76	23.47	24.44	22.03	22.42	22.1	21.88	23.02	22.65	23.06	22.24	21.87	22.5	21.78	22.41	23.23	22.21	22.13	23.52	22.18	23.37	22.58	22.45	23.37	22.81	22.35	22.68	23.21	24.13	23.16	20.76
REV__sp|Q704Y3|TRPV1_MOUSE	22.96	22.9	23.35	23.42	22.24	23.06	23.25	22.81	22.41	21.49	24.97	22.95	24.56	23.1	22.56	21.77	23.32	22.22	22.75	22.83	21.3	22.31	22.75	21.57	22.86	23.04	23.57	23.84	22.55	22.77	22.95	22.71	22.51	23.55	23.17	23.49	22.68	23.57	22.41	23.03	23.1	22.75	24.62	23.58	22.37	22.25	23.79	23.27	21.91
REV__sp|Q75N73|S39AE_MOUSE	22.45	22.04	22.86	22.88	22.75	24.54	23.1	21.72	22.56	23.38	24.05	23.46	23.06	23.04	24.02	22.2	23.2	22.25	24.47	22.49	23.08	23.62	21.92	23.06	22.76	23.43	23.2	22.54	22.21	22.58	22.98	21.88	24.02	23.24	22.81	22.52	25.4	23.28	23.46	23.34	22.6	22.59	23.37	22.32	22.76	23.27	21.05	22.62	23.62
REV__sp|Q7TMY8|HUWE1_MOUSE	23.18	23.13	22.33	26.33	25.08	22.34	23.08	22.94	22.08	22.61	23.81	21.17	22.49	21.56	23.21	23.81	22.64	22.28	21.96	22.81	23.2	22.11	22.85	21.53	24.33	26.1	23.17	23.12	24.58	24.99	22.33	23.48	22.46	23.49	24.51	22.86	23.02	22.4	22.58	22.67	22.6	22.47	22.53	21.8	22.74	22.76	22.82	23.25	24.58
REV__sp|Q80TI1|PKHH1_MOUSE	23.62	23.32	22.29	22	22.18	22.29	23.74	23.53	23.03	22.52	22.74	23.03	23.06	21.79	21.42	22.67	23.58	23.03	22.83	23.87	21.81	23.09	21.13	23.63	23.02	22.41	22.69	23.06	22.79	21.79	22.12	23.69	23.47	22.4	23.38	24.46	25.07	24.13	23.16	22.75	23.03	23.62	23.79	20.36	22.74	23.37	23.45	22.25	22.16
REV__sp|Q80XQ2|TBCD5_MOUSE	23.26	23.4	23.76	22.91	23.43	23.51	24.16	22.33	23.19	23.18	22.89	22.15	22.77	24.52	23.83	22.58	23.5	23.49	22.75	23.73	22.42	21.46	21.95	23.31	23.2	24.54	24	23.26	23.28	22.62	23.54	23.87	25.93	22.23	22.67	22.52	23.87	22.51	22.66	23.18	21.79	22.77	23.65	22.62	22.82	22.58	22.22	22.84	22.35
REV__sp|Q8BL66|EEA1_MOUSE	21.89	22.72	22.56	21.49	23.34	22.09	22.72	22.86	22.63	21.72	23.55	22.45	22.9	22.94	23.27	22.91	23	23.72	23.23	22.92	23.5	22.18	22.6	23.1	22.88	22.13	23.56	23.29	23.11	21.86	22.67	22.54	23.33	22.87	23.86	23.67	24.05	21.1	22.85	22.33	22.65	22.3	22.59	22.64	22.79	22.57	22.56	22.71	24.03
REV__sp|Q8BMK0|CEP85_MOUSE	22.19	21.71	24.15	22.29	22.87	23.68	24.18	23.13	23.21	23.93	22.7	22.36	23.05	21.62	22.26	22.41	22.71	23.73	22.14	22.57	23.12	22.66	22.15	22.64	22.21	21.99	23.06	21.68	22.92	22.12	20.75	22.22	22.89	23.38	21.48	24.03	22.98	22.86	21.73	23.21	21.58	22.65	22.68	24.26	22.01	22.44	23.55	23.11	20.61
REV__sp|Q8BZ71|STAC3_MOUSE	22.69	22.86	21.98	22.3	21.77	24.07	23.65	23.28	22.2	23.19	21.81	23.36	22.38	23.43	22.68	22.64	22.71	22.55	22.34	21.64	22.05	21.64	22.22	23.11	21.09	23.74	23.12	24.17	21.78	22.48	23.05	23.35	22.69	21.69	22.01	23.22	24.58	22.8	23.4	25.67	22.42	22.35	22.39	22.1	22.2	23.14	23.3	24.13	22.11
REV__sp|Q8C0X0|LCA5L_MOUSE	28.47	23.34	22.27	23.8	22.63	23.14	23.29	22.6	23.57	22.31	24.73	23.2	22.65	24.61	22.09	21.79	22.87	23.81	23.03	22.65	22.54	21.77	23.7	23.87	22.77	22.81	23.78	23.54	23.72	23.26	22.28	22.63	23.17	22.47	22.74	23.32	24.14	22.79	22.62	24.62	22.77	23.32	23.79	22.38	22.2	22.74	24.2	22.56	22.97
REV__sp|Q8C3Y4|KNTC1_MOUSE	23.35	22.88	23.42	22.76	21.99	22.41	26.95	23.54	23.08	22.67	23.22	22.93	22.02	21.96	22.05	22.1	23.19	24.39	22.84	23.24	22.84	23.11	23.51	23.02	23.25	23.66	22.65	23.19	22.56	22.4	24.18	23.97	22.84	23.33	22.03	23.13	23.25	23.79	23.1	23.84	21.93	23.54	21.7	21.84	24.08	23.02	23.14	20.88	23.31
REV__sp|Q8C6D4|BEND5_MOUSE	22.28	22.54	23.26	23.17	22.28	23	23.18	23.31	22.53	22.29	22.55	21.91	23.58	22.46	22.61	23.71	23.34	21.97	22.35	21.57	24.86	22.17	21.83	23.58	21.1	22.92	23.2	24.02	23.4	22.27	23.38	23.28	23.63	22.42	23.23	23.96	23.63	22.4	23.45	22.05	22.7	21.9	21.68	23.49	21.33	22.62	21.43	23.24	23.5
REV__sp|Q8CDN1|CC020_MOUSE	23.5	22.41	22.49	22.9	21.96	23.42	23.81	23.44	23.46	22.98	23.41	23.57	23.27	23.22	21.65	23.97	22.79	23.55	23.04	22.84	22.14	22.33	23.3	21.77	23.11	23.29	22.72	23.22	23.61	22.63	23.66	22.56	21.6	23.41	22.01	22.49	23.03	22.31	23.67	23.66	22.81	23.39	23.13	23.28	22.82	22.44	22.87	23.12	22.92
REV__sp|Q8CGK3|LONM_MOUSE	22.14	22.75	24.09	22.44	23.07	22.81	23.62	23.59	22.3	22.02	21.23	23.75	22.36	22.77	22.07	23.43	22.78	22.93	23.92	23.2	23.09	24.2	22.7	23.19	22.21	23.07	23.69	22.81	22.14	22.81	23.27	23.04	23.2	22.37	22.5	23.14	24.32	21.57	22.67	23.17	23.05	21.99	23.28	23.13	21.22	22.96	22.72	23.08	22.28
REV__sp|Q8K2G4|BBS7_MOUSE	22.54	23.61	22.5	21.43	22.07	22.77	22.41	22.4	22.68	22.81	22.9	23.7	22.97	23.22	21.38	22.69	23.38	22.81	23.29	22.28	22.55	22.56	21.86	23.04	23.84	22.94	22.14	24.03	22.65	21.99	22.81	24.11	23.22	22.89	22.4	23.6	23.59	23.39	22.04	22.82	22.19	23.46	23.97	22.08	21.78	23.77	24.28	23.61	23.13
REV__sp|Q8R2N1|AQP3_MOUSE	22.28	23.04	23.25	21.22	23	22.69	23.45	22.48	23.92	23.28	21.34	21.83	24.07	21.99	22.76	22.37	23.59	23.69	23.95	22.41	23.92	21.35	22.78	23.2	24.02	23.25	22.91	23.16	23.47	22.06	22.96	21.52	23.42	23.63	23.31	24.03	23.09	22.08	22.85	22.35	23.35	22.88	22.43	22.72	22.29	23.18	23.1	22.91	23.12
REV__sp|Q8VBX6|MPDZ_MOUSE	23.15	24.83	23.25	22.16	22.6	22.92	23.71	22.53	22.78	22.73	22.5	22.61	23.78	22.26	22.97	23.05	23.35	23.13	22.96	23.29	23.12	22.53	22.44	22.69	23.2	22.76	22.51	22.47	23.97	23.05	23.53	23.44	23.41	22.37	22.57	22.2	23.97	23.43	22.24	22.95	22.11	22.39	22.97	22.12	23.27	23.17	23.55	23.51	21.37
REV__sp|Q8VDD5|MYH9_MOUSE	23.25	23.29	23.16	22.99	22.79	24.33	22.82	22.69	22.9	23.51	22.85	22.41	22.32	23.14	22.49	23.56	22.84	23.37	23.01	23.01	22.25	20.96	22.58	23.51	22.37	23.59	22.93	22.79	22.99	22.26	22.32	21.72	23.34	24.43	22.28	23.44	23.25	21.95	23.39	23.64	22.84	23.32	21.64	23.25	21.75	21.92	22.16	23.3	22.18
REV__sp|Q8VHE0|SEC63_MOUSE	22.91	22.53	22.79	25.73	21.68	22.64	24.06	25.34	25.22	25.03	23.4	21.71	22.64	21.69	23.17	26.48	23.04	22.54	23.04	22.84	22.06	26.76	20.66	28.16	25.92	22.8	24.21	23.48	26.15	23.23	29.6	23.7	22.78	25.05	26.35	22.95	23.83	22.41	28.78	23.45	25.23	26.59	23.08	23.09	26.56	25.38	22.86	25.92	22.26
REV__sp|Q8VHI7|CCD65_MOUSE	22.24	22.69	23.81	23.22	23.34	22.96	23.23	23.42	21.82	23.95	23.8	22.94	21.65	22.33	23.4	23.1	22.35	23.09	23.49	23.06	23.02	21.58	21.7	22.44	23.91	23.16	21.9	23.27	22.93	23.35	23.78	23.52	22.44	22.95	23.03	22.16	24.39	22.26	22.23	23.03	23.21	22.67	23.63	22.57	22.43	22.69	22.05	23.31	22.83
REV__sp|Q91ZU6|DYST_MOUSE	27.52	21.76	25.11	28.12	27	22.86	23.13	22.39	23.34	26.37	27.4	26.24	22.31	25.94	27.03	22.06	25.54	23.16	22.67	26.82	26.81	22.07	23.8	25.04	26.46	21.86	26.22	23.17	24.74	22.15	26.97	22.32	23	25.96	26.44	22.73	23.57	23.15	27.15	23.62	26.61	24.54	25.15	25	24.16	23.73	23.61	22.42	26.31
REV__sp|Q921I9|EXOS4_MOUSE	22.37	21.37	22.41	21.26	23.16	22.91	23.3	22.99	22.95	22.82	23.37	22.27	21.32	22.97	22.75	23.22	22.6	22.83	23.31	21.76	22.34	23.17	22.67	23.03	22.66	23.53	22.18	23.38	21.76	22.27	22.96	22.23	22.66	22.06	21.6	24.32	23.71	21.83	22.25	22.4	21.8	23.75	23.9	22.45	22.65	22.94	22.61	22.15	20.94
REV__sp|Q99K41|EMIL1_MOUSE	23.1	23.53	22.72	22.91	21.66	21.81	23.59	23.58	23.59	23.25	23.95	23.3	23.65	21.95	24.22	22.07	23.1	22.56	21.76	24.32	22.91	22.53	22.48	21.66	21.69	23.07	23.16	23.52	23.31	22.04	23.29	24.19	23.34	22.39	23.54	22.95	23.63	22.19	22.16	23.57	23.12	23.28	22.91	22.43	21.84	22.44	22.71	22.94	22.18
REV__sp|Q9CPU7|FBX32_MOUSE	23.29	22.15	23.52	23.13	22.72	23.51	23.29	22.63	23.05	23.12	22.82	23.14	23.26	23.41	21.31	22.8	22.77	23.69	23.15	23.25	22.43	22.83	22.61	23.19	22.67	23.61	23.06	22.73	23.74	22.79	22.68	23.1	23.93	21.54	22.63	24.18	23.96	23.05	22.84	22.84	20.93	23.45	23.12	23.26	21.71	22.33	22.75	22.7	23.77
REV__sp|Q9CWV1|MCM8_MOUSE	23.39	22.89	22.73	25.01	23.57	22.44	23.01	23.3	23.31	23.56	23.91	23.76	23.9	24.55	21.87	22.37	25.56	24.18	24.75	23.71	22.77	24.37	24.45	23.79	24.02	23.63	22.85	24.35	23.92	26.15	23.31	23.55	22.89	23.73	22.86	22.36	23.8	24.82	24.39	21.53	23.33	23.9	24.44	22.61	23.19	24.42	23.18	24.41	24.49
REV__sp|Q9CYB0|TRI13_MOUSE	23.1	23.5	24.52	25.73	25.59	26.66	23.18	24.89	28.64	24.76	21.46	23.01	22.98	25.6	25.42	23.98	22.96	22.33	23.85	25.4	25.39	20.51	22.28	21.46	25.43	23.39	27.45	24.07	25.55	22.84	22.35	24.28	21.33	25.95	21.76	23.56	23.14	22.32	22.31	25.94	23.23	23.84	22.96	25.79	22.12	22.55	24.4	24.15	25.51
REV__sp|Q9D483|RPC3_MOUSE	22.68	22.74	22.94	22.06	23.42	22.79	23.3	22.65	22.38	22.16	22.29	23.01	24.25	22.64	23.38	23.3	22.44	23.78	23.09	22.66	22.24	21.92	22.69	22.63	23.27	21.88	22.49	23.05	22.17	21.7	22.84	23.72	22.62	23.46	23.22	21.89	23.36	22.41	22.6	22.46	23.13	23.09	22.82	21.61	22.82	23.92	23.17	23.18	22.88
REV__sp|Q9D818|SAPC2_MOUSE	23.32	21.95	22.98	21.56	23.3	25.22	23.92	23.94	22.5	20.99	21.59	24.56	23.24	22.91	22.31	22.11	23.05	23.37	22.69	23.41	22.89	21.03	23.84	23.41	23.41	22.88	22.43	23.44	23.09	22.84	23.61	22.67	22.68	21.1	21.63	23.44	24.48	22.69	22.63	23.58	21.78	23.12	22.02	22.04	21.11	23.17	22.81	24.41	23.5
REV__sp|Q9EPQ8|TCF20_MOUSE	23.13	23.52	22.8	21.73	23.68	23.2	23.17	22.51	25.25	23.36	22.01	22.59	22.94	23.68	22.42	23.04	22.52	22.76	23.39	22.29	22.69	21.6	22.33	24.32	22.35	22.91	22.41	22.89	22.98	22.59	23.48	22.32	22.84	23.57	23.33	23.31	25.04	21.83	22.74	22.64	23.23	22.99	22.65	21.92	21.42	23.36	22.81	22.52	21.96
REV__sp|Q9JHU2|PALMD_MOUSE	23.35	24.17	22.9	22.83	22.07	22.25	23.7	23.21	22.29	21.53	22.66	23.59	23.25	23.56	22.72	22.64	23.31	22.02	23.31	23.16	23.14	23.27	21.92	22.81	22.95	24.4	22.56	23.09	22.72	23.7	22.8	22.26	23.39	23.28	23.01	22	25.13	21.73	21.39	23.23	22.55	22.53	22.66	22.69	23.44	23.42	22.96	22.91	22.48
REV__sp|Q9JIK9|RT34_MOUSE	22.55	23.07	22.61	21.47	22.71	24.26	23.78	22.07	23.61	23	24.44	23.5	22.92	23.3	24.13	22.96	21.67	21.94	22.64	21.55	22.04	21.44	21.7	22.86	22.89	23.85	23.03	23.1	21.62	23.59	23.1	22.04	22.58	22.39	23.55	22.48	23.82	22.11	23.12	22.58	22.64	22.91	22.22	22.8	21.72	23.2	22.75	21.61	21.21
REV__sp|Q9QXM1|JMY_MOUSE	22.98	22.86	23.35	22.53	22.24	22.52	23.7	23.48	23.27	23.03	22.48	22.37	22.23	20.72	22.48	23.26	21.41	23.48	22.75	22.97	23.14	23.22	21.72	23.14	22.29	23.09	22.1	22.16	23.49	22.34	22.23	23.79	22.24	22.31	22.58	22.41	24.06	23.28	21.71	23.3	23.08	22.66	24.1	22.99	23.1	23.35	22.07	22.47	22.74
REV__sp|Q9WTK5|NFKB2_MOUSE	22.09	23.2	23.55	22.13	22.42	22.52	23.06	22.03	23.08	24.07	22.67	23.07	23.41	21.61	22.36	24.05	23.77	23.46	23.94	21.7	23.21	22.38	22.3	22.04	22.21	23.25	22.53	22.74	21.72	22.9	21.88	23.09	22.75	23.22	21.78	23.52	24.42	23.27	22.54	22.99	22.95	22.58	23.1	22.16	22.36	22.06	21.44	24	22.47
REV__sp|Q9WU42|NCOR2_MOUSE	26.78	25.17	24.6	26.47	25.41	25.2	24.12	22	24.23	21.46	22.36	22.52	23.16	24.65	25.68	25.07	23.39	24.11	24.16	22.7	23.14	23.1	25.93	23.96	22.4	23.19	21.97	21.97	23.12	23.02	23.22	21.61	23.69	25.97	22.14	22.65	24.06	23.48	22.07	25.37	23.73	23.09	23.44	26.08	26.06	22.65	24.32	21.96	22.85
REV__sp|Q9Z265|CHK2_MOUSE	22.57	23.34	24.15	22.54	22.36	23.12	22.26	23.1	23.44	22.16	22.22	22.92	23.4	24.77	22.19	22.77	22.84	22.79	23.08	21.59	22.87	22.69	23.09	22.28	22.65	23.28	22.43	23.58	22.45	21.76	22.81	23.87	23.02	22.09	21.62	23.39	24.73	23.29	22.39	22.72	23.46	22.96	22.46	23.58	22.58	23.79	22.46	23.14	22.43
REV__sp|Q9Z2Z9|GFPT2_MOUSE	22.17	23.33	22.77	21.68	22.22	22.66	23.4	23.14	22.58	23.4	23.14	23.34	23.13	22.6	23.1	22.37	22.63	22.47	22.14	23.66	23.37	21.86	22.83	23.67	21.44	24.78	24.94	22.74	22	22.67	22.86	23.93	23.62	23.25	22.71	23.19	24.52	23.2	20.85	23.27	23.56	22.12	23.04	22.6	23.42	23.64	23.14	22.78	22.53
sp|A2A432|CUL4B_MOUSE	25.38	26.73	26.27	25.75	26.2	26.53	24.96	24.85	25.12	25.41	25.43	24.31	25.58	25.59	24.98	24.49	25.52	25.31	25.22	25.21	25.51	24.12	24.73	25.59	25.15	25.32	25.28	25.48	25.43	26.44	25.82	25.43	25.39	25.87	25.14	25.51	22.57	25.51	25.77	25.38	25.71	25.97	25.09	25.53	25.84	25.17	26.33	27.27	25.57
sp|A2A5R2|BIG2_MOUSE	27.2	27.4	27.16	27.65	26.85	26.49	27.95	27.59	27.51	27.46	27.28	26.42	27.04	27.62	26.89	27.27	27.28	28.74	27.92	26.49	26.83	26.15	25.24	27.32	27.23	27.61	26.78	26.96	27.23	27.49	28.02	27.47	26.56	27.33	26.98	27.28	28.93	27.67	26.88	27.26	27.27	26.08	27.53	27.41	27.38	27.01	27.67	27.3	27.29
sp|A2A690|TANC2_MOUSE	26.43	23.14	25.94	26.1	27.43	26.9	23.13	25.47	24.87	26.41	26.14	25.38	22.93	26.04	26.32	25.04	24.89	25	22.16	27.53	25.98	25.53	26.05	24.76	26.11	22.63	25.53	23.27	26.26	24.79	26.01	23.54	25.85	25.96	26.12	22.53	23.45	25.91	27.5	25.3	25.5	22.37	22.83	25.78	25.08	25.54	22.68	23.26	26.54
sp|A2A699|F1712_MOUSE	26.69	26.35	26.25	23.49	26.21	26.55	26.48	26.69	27.35	26.44	26.43	26.23	25.82	27.12	25.46	26.31	25.94	25.26	26.82	26.26	26.32	26.65	25.91	26.65	26.36	26.92	26.19	26.04	25.81	23.5	25.49	26.29	25.65	26.74	26.33	26.08	25.12	26.8	26.99	26.65	26.63	25.7	25.8	25.96	26.37	26.57	26.32	25.56	26.04
sp|A2A891|CMTA1_MOUSE	23.19	22.76	23.81	22.17	22.44	22.45	23.15	23.32	22.57	23.43	22.96	22.38	22.84	23.88	23.3	22.18	22.45	23.15	23.71	21.62	22.69	23.2	22.19	23.02	21.62	22.78	23	22.85	21.8	22.89	23.22	23.32	21.8	22.28	22.81	22.94	23.65	23.03	23.69	23.25	21.62	22.66	23.08	22.53	22.26	23.33	21.88	24.48	23.97
sp|A2A8U2|TM201_MOUSE	22.83	23.04	21.93	23.62	23.97	22.97	24.26	22.44	23.43	21.06	22.18	23.79	22.39	22.36	22.02	23.38	22.56	22.33	22	23.47	22.01	22.8	22.99	22.47	22.92	23.9	23.66	22.24	24.06	22.44	23.36	23.03	22.67	23.4	22.61	23.29	23.85	22.14	23.26	21.46	23.87	25.21	22.5	22.08	22.16	23.65	22.01	21.55	21.85
sp|A2AAE1|K1109_MOUSE	22.63	24.14	23.49	24.85	22.07	23.65	24.28	24.07	24.15	24.4	24.1	24.37	24.4	23.88	23.47	24.51	23.53	23.72	23.31	24.23	24.08	22.63	23.53	22.91	24.03	23.41	23.57	23.41	24.27	23.65	22.76	23.95	23.96	23.74	23.75	23.66	22.89	21.33	24.39	23.8	24	23.13	23.64	23.82	23.82	23.65	24.75	24	23.5
sp|A2AAJ9|OBSCN_MOUSE	23.78	26.52	24.57	23.76	26.18	24.43	23.03	23.69	23.68	23.88	23.68	25.12	24.53	25.02	24.17	23.94	24.81	26.44	25.9	24.88	24.43	24.65	24.46	24.48	24.84	23.92	22.21	24.53	23.98	27.59	24.68	23.47	24.09	24.91	23.98	24.78	25.73	24.13	24.04	24.68	23.48	25.03	25.02	24.04	25.06	24.02	24.5	25.38	24.72
sp|A2ADY9|DDI2_MOUSE	25.38	24.11	25.01	22.94	25.06	25.66	23.71	25.11	25.13	25.34	24.94	24.79	24.96	24.84	25.36	24.8	24.32	25.17	24.39	25.58	25.97	26.1	26.18	25.59	25.95	25.58	25.87	24.13	25.62	25.68	25.1	22	24.55	25.44	25.3	23.64	22.92	26.5	25.97	25.75	25.28	25.06	23.53	25.49	24.76	25.29	24.56	22.58	24.85
sp|A2AF47|DOC11_MOUSE	22.83	23.52	23.01	22.61	23.45	24.03	23.75	22.63	23.26	22.85	23.36	22.78	21.78	23.15	22.59	21.49	23.93	23.39	23.11	23.25	24.3	22.25	21.05	23.84	23.1	23.09	22.34	22.12	22.09	22.36	22.58	23.92	22.57	22.09	23.39	22.61	24.45	23.27	22.02	22.27	22.23	21.57	21.9	22.87	23.17	24.21	23.54	23.38	23.21
sp|A2AFR3|FRPD4_MOUSE	22.16	22.58	23.45	22.3	23.1	22.65	23.2	22.55	23.71	22.63	21.88	23.23	22.48	22.03	23.46	23.05	24.14	24.13	23.81	22.92	22.23	23.69	21.92	23.1	23.17	22.24	23.73	24.21	23.92	23.45	21.71	23.9	23.08	22.07	22.44	22.24	24.56	22.5	23.58	23.5	23.84	21.72	22.41	23.46	22.82	23.26	22.95	23.26	22.84
sp|A2AG50|MA7D2_MOUSE	26.84	26.21	26.3	26.63	26.3	27	27.34	26.64	26.43	26.6	27.86	26.63	26.83	28.06	27.71	26.98	28.04	28	26.94	27.91	26.63	27.31	26.12	26.4	26.78	26.01	27.8	26.74	26.31	26.37	27.58	25.71	26.48	27.48	26.5	26.95	26.32	25.46	27.29	26.73	27.61	25.9	26.45	27.57	27.84	27.81	26.66	27.22	27.77
sp|A2AGL3|RYR3_MOUSE	22.88	22.06	23.13	22.03	24.75	22.96	23.7	22.52	24.02	21.92	22.73	22.35	23.76	22.18	22.53	22.37	23.22	22.47	23.83	24.61	22.45	21.29	23.43	22.61	23.11	23.15	22.51	23.28	23.15	22.66	24.68	22.98	22.85	24.29	23.02	22.68	24.74	22.49	22.34	22.82	24.01	21.88	24.05	23.5	24.6	24.32	24.01	22.83	23.19
sp|A2AGT5|CKAP5_MOUSE	29.05	29.05	29.18	29	29.17	29.37	29.12	29.3	29.27	29.3	29.1	28.61	29.62	28.93	28.99	29.28	29.24	29.61	29.59	28.99	28.42	28.33	27.68	28.54	28.7	28.8	28.43	28.57	28.94	29.19	29.21	29.29	28.78	29	29.14	29.58	29.35	28.67	28.83	28.93	28.73	28.19	29.34	29.15	28.82	29.01	29.09	29.09	28.7
sp|A2AHC3|CAMP1_MOUSE	22.8	23.81	22.69	21.94	23.79	22.28	23.37	23.65	22.45	22.23	22.13	22.6	23.95	22.81	23	22.32	23.45	22.93	22.57	24.75	22.54	21.99	22.28	22.15	22.53	22.87	23.55	22.73	24.97	23.6	23.2	23.29	21.32	22.7	23.17	23.83	24.3	21.69	22.65	22.95	22.85	22.11	21.89	23.54	21.94	23.14	23.38	22.72	24.73
sp|A2AHG0|LZTS3_MOUSE	22.65	22.75	24.03	23.59	23.26	23.4	24.21	23.32	22.76	21.89	22.08	23.18	23.31	22.43	22	23.18	22.81	22.92	22.48	22.73	22.98	23.07	22.97	21.97	23.09	23.59	23.16	23.4	22.4	23.64	22.29	22.72	23.31	22.16	23.57	22.7	24.76	22.33	21.46	22.66	23.59	21.91	22.52	22.72	22.59	22.83	21.97	21.96	23.59
sp|A2AJA9|CI172_MOUSE	26.76	27.07	27.14	26.63	27.14	26.92	26.56	27.33	27.39	27.24	26.65	27.62	26.39	26.54	26.2	26.68	27.81	27.79	27.32	26.93	26.96	25.89	27.21	26.82	26.83	27.13	27.14	27.8	27.06	27.33	27.05	27.44	26.99	27.44	26.88	27.33	27.89	26.81	26.82	27.55	26.79	26.97	27.37	27.08	26.75	26.43	26.89	27.22	26.3
sp|A2AJI0|MA7D1_MOUSE	25.19	23.67	23.11	22.82	23.08	21.98	23.78	22.75	25.78	22.62	25.71	25.7	25.97	21.8	26.07	22.8	23.92	25.44	22.42	22.91	25.6	22.91	24.47	22.64	22.89	24.35	24.9	23.56	23.51	25.59	22.44	23.22	26.19	21.94	26.03	23.77	23.94	24.51	23.48	25.67	25.45	23.05	23.6	22.47	22.75	25.47	25.94	22.23	23.86
sp|A2AKG8|FOCAD_MOUSE	22.93	23.35	22.17	21.79	23.48	23.02	22.65	21.69	21.71	22.4	21.05	21.92	22.17	22.8	23.26	22.5	22.33	23.79	23.24	22.5	23.22	22.29	22.12	22.09	22.62	23.15	22	22.87	21.62	22.42	21.96	22.7	22.86	22.75	23.06	22.4	24.23	22.28	22.81	22.42	22.57	23.7	22.72	22.67	22.12	23.68	24.13	23.53	22.19
sp|A2ALK8|PTN3_MOUSE	22.92	22.53	21.12	21.85	23.44	22.75	24.07	22.98	23.07	22.99	21.58	23.93	23.36	22.44	23.2	22.3	23.83	23.17	23.61	22.32	24.72	21.86	22.7	22.9	22.28	23.65	22.96	23.02	23.09	22.84	22.37	23.25	22.62	24.46	23.73	22.14	23.26	21.03	21.6	22.74	21.53	24.98	24	23.75	21.42	22.58	24.13	23.52	22.71
sp|A2ALS5|RPGP1_MOUSE	26.95	27.18	27.66	27.55	27.57	28.15	26.65	27.64	27.68	27.61	27.34	26.19	26.87	27.38	27.42	27.2	27.81	27.13	27.55	27.77	27.33	26.62	28.71	27.33	27.07	26.37	27.16	27.04	26.79	27.3	27.18	26.64	27.13	27.06	26.96	27.41	27.67	28.87	27.23	27.12	27.28	27.36	26.23	27.05	27.49	27.43	27.15	27.34	26.99
sp|A2ALU4|SHRM2_MOUSE	26.1	25.01	25.26	25.81	25.8	26.53	23.79	26.32	26.05	27.07	25.77	25.79	24.42	26	26.24	25.18	24.32	25.38	25.79	26.31	25.89	25.91	26.8	25.85	25.84	25.39	25.47	23.01	25.79	24.67	25.1	23.35	25.16	26.17	25.5	25.53	23.69	27.2	26.79	25.68	25.28	25.58	23.96	25.45	25.66	26.29	25.68	25.7	25.46
sp|A2AN08|UBR4_MOUSE	27.53	28.14	28.2	27.18	28.29	26.86	28.17	27.12	27.34	27.31	27.11	28.19	28.43	27.45	26.63	27.48	28.83	29.09	28.09	27.59	27.3	26.82	25.91	27.28	26.9	28.1	26.2	26.76	27.23	28.24	27.77	26.68	27.36	27.54	26.88	28.9	30.02	27.3	27.68	28.23	27.28	27.98	28.08	27.26	27.18	27.43	27.55	28.25	27.37
sp|A2AP18|PLCH2_MOUSE	26.42	25.84	25.67	25.98	26.17	25.26	26.39	25.61	25.59	26.29	25.7	25.33	24.82	25.78	25.59	25.12	24.84	25.13	25.32	25.84	24.86	24.8	22.92	24.72	24.77	25.19	25	24.06	25.12	24.47	26.86	26.71	27.06	27.53	26.98	25.92	25.13	25.84	26.48	27.17	26.19	27.09	25.45	26.36	26.42	26.5	25.47	25.41	26.69
sp|A2APV2|FMNL2_MOUSE	22.98	21.84	23.48	21.97	23.3	22.58	22.89	21.98	22.97	23.32	23	23.06	22.12	22.2	23.46	23.04	23.33	23.47	22.15	22.7	23.09	23.37	22.95	22.45	22.24	24.2	23.26	23.3	21.88	24.1	23.82	21.35	23.54	22.86	21.82	22.91	23.33	21.43	22.72	22.42	22.43	24.43	22.49	23.21	22.93	21.99	22.58	23.4	21.48
sp|A2APY7|NDUF5_MOUSE	22.95	23.09	23.81	22.62	23.78	22.63	23.16	22.82	23	21.71	22.65	22.04	23.13	22.44	21.68	22.16	22.17	22.36	23.21	20.99	22.6	23.21	22.5	22.1	22.12	24.66	23.61	24.11	22.58	23.27	22.73	23.95	21.6	22.2	23.29	22.38	23.47	22.34	22.56	22.93	22.97	22.7	22.33	23.48	22.69	22.33	23.04	22.59	23.99
sp|A2AQ07|TBB1_MOUSE	23.12	22.94	23.87	22.26	22.65	23.54	22.64	21.38	23.78	22.97	22.84	23.04	22.38	23.62	21.36	23.13	23.25	23.46	23.68	23.53	22.09	22.81	22.15	21.9	23.6	23.24	23.51	23.8	22.24	23.56	22.77	23.66	23.72	22.94	22.82	23.19	23.65	21.75	23.7	22.85	22.06	23	22.72	21.75	23.31	23.66	23.16	22.67	22.84
sp|A2AQ25|SKT_MOUSE	22.97	25.99	25.21	26.61	26.29	25.7	24.2	25.22	21.58	26	26.33	25.25	23.76	25.51	25.86	26.1	23.13	25.05	24.25	25.82	26.23	25.3	26.39	25.75	26.03	26.14	25.19	25.98	26.79	26.57	26.35	26.07	26.66	26.17	26.78	25.49	22.71	26.72	26.75	26.22	26.07	26.26	24.43	25.71	25.39	25.41	25.27	25.4	25.54
sp|A2AR02|PPIG_MOUSE	23.75	22.75	24.85	23.51	21.36	24.45	23.6	22.94	22.12	22.4	21.88	22.58	22.6	22.26	23.98	23.1	21.87	23.76	22.94	23.24	22.62	21.45	23.15	22.2	23.31	23.34	23.66	23.17	22.61	22.43	23.63	22.21	22.86	22.22	22.71	23.18	22.76	22.84	22.89	23.07	23.92	22.6	22.37	21	22.1	21.88	22.32	23.11	22.32
sp|A2ARP1|VIP1_MOUSE	23.67	24.32	25.36	23.86	24.8	23.33	24.55	21.93	23.55	23.32	24.03	24.78	25.77	24.38	23.83	23.61	23.9	25.38	24.36	24.79	23.26	20.58	20.73	24.02	24.18	22.92	22.92	23.57	23.83	23.8	24.97	22.31	23.88	23.87	23.73	24.97	24.72	21.86	24.17	24.37	24.3	23.04	24.66	24.32	24.42	22.99	23.78	25.22	23.94
sp|A2ARZ3|FSIP2_MOUSE	22.19	25.07	25.4	22.53	22.82	28.84	23.42	24.05	22.4	23.12	22.64	22.44	23.03	23.48	22.24	23.51	23.44	21.95	23.85	26.7	23.37	23.02	22.35	23.51	22.11	23.55	22.55	26.72	21.55	22.76	22.75	22.63	24.64	22.28	24.57	22.37	23.8	23.49	22.74	23.23	24.53	22.64	23.53	22.55	22.77	23.4	23.14	22.98	21.6
sp|A2ASQ1|AGRIN_MOUSE	22.59	24.15	25.15	22.42	24.42	24.92	23.1	25.48	25.44	24.03	24.17	22.88	24.11	22.79	22.26	24.62	23.91	24.84	24.86	22.22	24.47	23.06	24.39	23.85	23.44	26.54	25.33	22.72	23.83	24.19	24.78	24.49	25.31	22.41	23.32	25.66	25.22	22.41	24.52	23.33	23.36	22.77	25.29	22.3	24.66	25.42	24.47	25.28	24.47
sp|A2ASZ8|SCMC2_MOUSE	22.41	25.61	26.31	25.69	25.16	25.51	25.76	22.86	23.77	25.4	25.67	26.18	25.66	25.31	25.39	25.97	25.54	25.85	22.93	25.51	25.18	26.02	23.49	21.96	22.6	23.77	23.43	23.4	25.68	25.56	25.69	26.44	25.94	25.28	25.73	26.07	26.84	24.54	25.12	25.75	25.63	26.13	26.32	25.87	22.88	26.84	25.76	26.86	25.18
sp|A2AV25|FBCD1_MOUSE	23.74	24.22	23.51	24.04	22.51	22.01	23.49	21.69	22.51	23.36	24.47	23.36	22.73	23.33	23.13	23.89	23.62	22.56	23.92	22.48	22.49	22.81	22.47	22.71	23.15	23.81	22.95	22.89	22.44	25.2	24.53	23.88	22.34	25	24.75	22.13	23.7	22.04	24.33	24.21	22.46	22.83	23.07	21.88	22.76	22.65	22.22	22.91	22.07
sp|A2AWA9|RBGP1_MOUSE	26.21	26.59	25.63	26.15	26.02	26.38	26.54	26.23	26.18	26.12	25.84	26.02	26.76	25.74	26.08	26.17	25.31	25.98	26.09	26.34	26.34	26.16	26.7	26.31	25.79	26.08	25.51	26.03	25.85	25.75	25.69	27.78	26.06	26.57	26.1	26.23	27.31	27.2	25.81	25.75	26.05	25.81	25.82	26.25	26.36	26.08	25.66	26.01	26.35
sp|A2BDX3|MOCS3_MOUSE	25.65	25.34	23.13	22.44	24.61	23.4	24.25	22.92	22.47	25.43	25.3	22	22.11	23.2	25.2	22.47	24.59	24.38	25.11	22.48	21.68	22.14	22.2	22.26	21.48	22.58	25.46	23.4	24.91	25.96	25.48	23.77	25.61	23.88	25.34	22.14	23.88	24.79	25.76	22.3	21.06	22.86	24.18	23.19	25.19	23.39	22.49	22.92	25.45
sp|A2CG49|KALRN_MOUSE	28.76	28.5	28.38	28.86	28.66	28.49	28.46	28.35	28.3	28.48	27.72	28.12	27.79	28.02	27.86	27.92	28.62	28.43	28.6	28.19	27.83	26.76	25.82	28.14	27.56	28.08	27.34	27.76	27.51	28.24	28.5	27.54	27.42	28.04	27.37	28.51	28.81	27.8	28.21	28.77	27.12	27.66	27.9	27.47	27.56	27.29	27.28	27.62	27.56
sp|A2RSJ4|UH1BL_MOUSE	25.4	24.35	24.04	25.75	26.83	24.35	23.37	24.54	24.93	26.51	25.48	23.99	22.94	25.38	25.41	22.7	23.17	25.1	23.49	25.95	25.25	24.64	24.8	24.77	24.91	24.03	24.3	22.75	24.43	24.53	26.26	22.05	24.55	26.49	25.51	22.04	26.14	25.02	26.78	24.08	25.89	24.85	23.21	25.35	24.85	23.2	22.48	24.06	26.39
sp|A2RSY6|TRM1L_MOUSE	22.5	23.69	23.45	21.94	22.78	22.38	23.47	22.57	22.48	22.65	21.94	22.85	21.99	23.67	21.41	22.37	23.64	23.49	22.14	22.43	23.63	22.31	21.73	23.64	22.16	23.57	21.93	22.43	21.26	22.6	22.36	21.67	21.8	22.43	23.74	22.94	24.11	21.93	22.28	21.45	23.25	22.94	22.9	22.52	22.14	23.99	23.9	22.65	21.74
sp|A2RT62|FXL16_MOUSE	28.27	28.45	28.43	28.36	28.13	27.81	26.14	28.52	27.48	28.4	28.08	27.96	28.22	27.92	28.14	27.68	27.19	27.62	28.42	28.14	27.44	27.75	27.56	27.74	27.63	27.39	27.47	27.12	28.29	27.27	27.95	28.57	28.1	27.69	28.13	27.31	27.32	28.06	28.19	27.78	27.7	27	27.51	28.13	27.88	27.79	27.88	27.43	28.3
sp|A2TJV2|PALM3_MOUSE	22.75	23.52	22.17	23.08	21.72	21.78	24.06	23.02	23.38	22.26	21.69	23.89	23.96	23.64	23.01	22.9	22.87	22.65	23.6	22.52	22.13	22.73	21.58	23.39	22.06	22.61	23.49	21.75	21.55	22.61	22.4	23.73	21.88	23.9	22.63	23.14	23.44	23.51	21.61	22.55	22.16	22.52	24.8	21.66	22.22	22.27	23.09	22.18	22.17
sp|A3KFX0|5NT1A_MOUSE	23.93	22.91	22.32	22.35	22.42	23.02	23.83	23.89	22.87	22.71	23.09	23.42	23.6	21.98	22.17	23.22	23.35	23.43	21.99	22.73	23.3	23.48	22.53	22.49	23.28	22.93	26.94	23.81	22.6	22.22	23.29	23.29	23.89	21.82	23.33	23.49	24.28	22.59	21.87	22.5	22.81	23	24.96	21.83	22.34	21.9	22.71	23.7	21.77
sp|A3KGB4|TBC8B_MOUSE	22.77	23.03	22.29	22.08	22.07	23.04	23.21	23.1	23.2	23.52	22.46	22.88	23.12	20.93	22.04	22.67	22.93	23.01	23.31	22.33	21.68	20.72	23.62	22.72	21.93	22.49	23.79	22.8	20.65	22.11	21.6	22.82	22.93	22.21	21.78	22.92	24.38	21.92	21.63	23.42	21.66	23.63	22.51	21.69	22.19	23.03	23.41	22.57	21.6
sp|A3KMP2|TTC38_MOUSE	22.12	21.61	23.27	22.75	23.17	21.69	22.83	22.19	22.63	22.39	22.47	23.74	23.13	23.31	22.53	22.14	23.04	23.38	22.69	23.28	22.12	22.73	21.77	23.62	22.62	23.62	22.78	23.53	22.46	22.87	21.78	22.81	22.54	22.59	23.04	22.91	23.78	22.12	22.74	23.52	23.16	23.01	23.17	22.56	21.77	22.87	22.52	22.14	21.11
sp|A6H5Z3|EXC6B_MOUSE	26.93	27.33	27.52	26.9	27.06	26.52	27.08	26.93	26.49	26.86	26.03	26.29	26.91	26.38	25.99	26.64	26.97	26.84	26.98	25.89	25.41	24.79	24.77	25.46	24.97	26.6	25.29	26.06	25.2	26.36	26.49	26.06	25.88	26.62	25.71	26.48	28.44	24.62	26.38	27.02	25.77	26.36	26.55	25.61	25.86	25.67	26.74	26.53	25.59
sp|A6H611|MIPEP_MOUSE	24.56	24.06	22.61	24.81	23.99	24.38	23.8	22.77	24.31	24.63	24.37	22.83	21.92	24.47	24.33	23.34	22.65	23.18	24.04	24.78	22.98	20.99	24.45	24.48	22.99	24.44	24.31	22.92	22.17	24.26	24.64	22.21	22.73	25.6	24.39	22.88	23.86	24.33	22.16	24.17	23.86	23.7	23.1	22.73	24.42	22.08	22.58	22.81	24.29
sp|A6H630|CF211_MOUSE	27.51	27.53	27.73	28.01	28.25	27.61	27.95	27.82	28.23	28.22	26.77	27.17	26.45	27.08	27.23	26.92	26.93	26.74	27.22	28.73	27.42	26.91	28.27	26.62	27.31	28.21	27.84	26.13	27.55	28	27.27	23.35	27.16	27.05	27.5	26.52	27.07	27.86	28.29	27.79	26.7	27.21	26.21	27.16	26.9	27.42	26.8	27.13	27.54
sp|A6H6A9|RBG1L_MOUSE	26.64	24.3	22.44	23.22	22.27	22.05	24.37	22.42	22.95	21.84	25.62	23.68	22.97	26.09	22.06	22.93	24.04	24.45	23.43	23.93	22.89	21.87	21.34	26.05	21.7	23.85	21.94	24.15	21.52	23.51	24.95	22.82	23.14	26.03	21.93	23.92	22.99	23.96	26.27	22.91	23.82	22.74	23.44	22.35	22.56	21.91	22.24	23.05	26.86
sp|A6X8Z5|RHG31_MOUSE	22.88	21.9	23.47	20.92	23.11	23.17	23.59	22.72	23	23.76	21.94	23.7	23.5	22.85	24.18	22.69	23.81	22.5	21.86	22.38	22.42	22.81	23.09	22.14	22.77	24.59	23.42	24.43	22.49	22.99	23.44	23.04	21.5	21.91	22.98	21.95	23.29	21.74	23.07	22.66	23.1	22.5	22.48	22.53	22.54	22.96	22.86	22.98	21.72
sp|B0F2B4|NLGN4_MOUSE	24.59	24.89	24.56	25.41	24.62	24.45	24.11	25.46	24.58	25.28	24.24	24.6	22.29	24.63	24.29	24.25	23.62	21.05	24	24.59	24.59	24.46	22.32	24.23	24.47	25.1	24.31	22.4	24.67	23.67	25.37	24.59	22.77	24.76	24.46	25.18	24.63	23.01	24.1	24.31	24.52	23.72	23.48	24.73	22.35	24.57	24.87	24.44	24.79
sp|B0V2N1|PTPRS_MOUSE	29.14	29.32	29.3	29.2	29.14	29.1	29.04	28.9	29.26	29.19	28.67	29.04	28.81	28.86	28.84	28.66	28.56	29.06	28.73	29.07	28.98	29	28.4	28.72	28.86	28.99	28.16	28.59	29.11	28.27	29.65	29.99	29.05	29.45	29.07	29.49	29.86	28.71	28.97	28.68	28.99	28	28.93	28.89	28.54	28.83	28.85	28.82	29.04
sp|B1AR13|CISD3_MOUSE	24.05	23.61	23.66	24.75	24.37	23.78	23.47	24.21	22.81	24.22	24.31	21.41	23.64	24.25	25.37	22.88	22.18	22.41	23.03	24.75	22.82	24.03	22.35	23.97	24.03	23.16	23.25	24.32	24.05	23.77	23.85	22.74	22.38	25.01	24.23	22.97	24.58	22.67	24.68	23.42	23.96	24.6	22.99	24.59	24.53	24.09	23.18	21.63	24.38
sp|B1AVZ0|UPP_MOUSE	23.46	22.62	23.01	21.75	22.15	22.83	24.29	23.96	23.04	23.55	23.58	22.86	22.92	22.89	23.1	22.3	22.89	22.49	22.6	23.33	22.76	22.89	21.97	21.76	21.48	23.48	23.71	22.29	22.78	23.21	22.43	21.49	22.48	23.14	22.16	21.29	24.41	22.22	22.53	23.02	23.83	23.14	22.2	23.63	22.41	22.75	22.52	22.37	22.07
sp|B1AXH1|NHSL2_MOUSE	22.67	26.28	26.15	26.79	26.14	22.99	26.65	26.5	26.59	26.53	25.39	25.52	26.65	26.24	23.27	26.64	25.97	25.32	22.63	26.24	27.8	27.6	26.51	27.35	27.18	27.24	27.22	27.33	27.15	27.09	25.85	26.7	25.43	26.15	25.99	26.34	23.15	26.63	22.43	23.43	25.73	23.04	23.34	25.48	22.86	26.2	26.32	23.05	22.58
sp|B1AXP6|TOM5_MOUSE	25.52	23.79	25.34	25.71	26.72	26.4	22.8	25.35	21.69	22.81	25.58	24.54	23.86	25.9	25.56	25.49	25.19	22.74	23.28	23.69	25.67	26.58	26.45	26.14	26.47	24.72	25.61	23.82	26.37	25.68	26.71	24.45	26.13	26.73	26.77	23.62	23.12	26.89	26.69	25.7	25.57	26.39	23.72	24.1	26.28	24.91	24.48	23.97	26.43
sp|B1AXV0|FRS1L_MOUSE	26.76	26.01	26.36	26.85	26.92	26.58	26.67	26.12	26.47	27.29	26.88	26.22	26.15	25.92	26.43	25.92	26.35	25.65	25.92	26.46	26.5	26.23	26.07	26.13	26.31	25.57	25.42	25.61	25.41	25.45	26.27	25.44	26.59	27.02	25.85	25.17	25.45	26.48	25.81	25.05	26.52	25.84	24.96	26.28	26.41	25.49	25.55	25.71	25.84
sp|B1AY13|UBP24_MOUSE	24.04	24.15	24.97	24.38	24.96	24.2	25.1	24.18	24.23	23.83	23.61	24.07	24.6	23.93	23.49	24.14	25.86	25.82	25.47	24.36	23.86	22.87	24.18	24.51	23.33	23.56	24.47	24.7	23.76	25.7	24.7	23.5	23.72	24.55	23.86	25.62	25.15	22.6	24.21	24.88	23.36	24.72	25.64	24.49	24.31	24.6	24.04	25.33	23.99
sp|B1AZA5|TM245_MOUSE	23.21	22.98	21.63	22.62	22.47	22.98	23.65	22.97	22.68	21.95	22.91	21.34	23.62	23.23	22.37	23.51	23.48	22.81	21.94	24.16	22.49	22.44	23.2	22.56	23.53	24.11	22.77	22.92	22.44	22.68	24.04	22.51	24.19	22.42	22.66	23.66	23.31	22.23	21.55	22.98	21.58	22.84	22.75	22.5	22.12	23.71	23	21.56	23.11
sp|B1AZI6|THOC2_MOUSE	24.19	22.43	22.93	24.5	24.95	24.1	22.98	22.79	23.16	24.08	23.75	25.36	23.33	24.33	23.82	24.52	22.94	24.01	23.51	24.32	24.8	24.82	23.04	25.62	25.15	23.11	25.04	27.06	25.3	26.59	24.46	22.6	24.55	25.49	24.51	22.86	23.93	21.4	24.56	25.53	24.54	23.56	21.68	23.93	24.36	23.97	24.26	21.41	24.42
sp|B1AZP2|DLGP4_MOUSE	27.61	27.03	27.14	27.59	27.13	27.39	28.9	27.51	27.29	27.35	26.84	25.86	26.18	27.13	26.58	26.96	27.13	26.9	26.8	26.49	26.12	25.62	24.06	26.62	25.94	26.34	26.75	27.34	26.28	26.77	27.02	27.45	26.9	27.55	27.02	27.94	26.62	25.5	26.91	27.01	26.62	24.45	26.4	26.74	26.33	27.28	26.46	25.94	26.75
sp|B2RPU2|PLHD1_MOUSE	23.57	23.61	23.9	22.19	22.76	22.53	24.34	22.59	23.32	22.73	22.98	22.47	24.17	23.05	22.24	22.45	23.65	23.29	23.06	22.94	21.88	22.44	21.83	23.11	22.46	23.18	22.91	23.36	21.94	23.32	22.09	22.61	22.11	22.03	23.27	22.85	23.24	22.73	22.13	24.12	23.29	23.09	23.16	22.42	22.07	22.49	22.63	22.88	22.68
sp|B2RQC6|PYR1_MOUSE	22.76	23.26	23.37	22.92	22.68	23.58	23.6	23.4	22.99	22.63	23.34	24.44	21.96	23	23.59	22.89	22.78	23.47	21.98	22.5	22.44	20.92	23.88	24.05	23.21	24.45	22.88	22.08	23.07	23.01	23.88	23.11	22.34	23.43	23.53	23.74	23.87	22.34	21.85	23.67	23.17	23.74	22.8	23.21	24.28	23.02	23.47	22.16	22.63
sp|B2RR83|YTDC2_MOUSE	23.94	24.12	23.48	22.32	23.94	23.35	24.55	21.73	22.75	22.72	23.35	24.26	24.03	24.43	22.18	23.84	24.91	24.12	22.96	23.7	23.24	21.92	24.3	22.8	21.91	23.06	22.28	23.78	24.32	24.05	22.85	23.28	22.83	23.32	22.56	22.87	24.28	21.84	24.21	24.12	22.31	23.64	24.07	23.79	23.12	23.69	24.99	22.9	24.05
sp|B2RSH2|GNAI1_MOUSE	28.87	28.44	28.62	29.08	28.49	28.55	27.95	28.64	29.51	29.05	28.77	29.08	27.86	28.29	28.73	28.42	28.19	28.72	28.66	28.45	28.67	28.46	28.48	28	28.22	28.18	28.11	27.21	28.41	27.96	29.04	29.45	29.06	28.81	29.16	28.63	28.21	29.64	29	29.34	28.94	29.29	28.16	28.77	28.43	28.63	28.04	28.63	28.62
sp|B2RUJ5|APBA1_MOUSE	23.14	23.6	22.82	22.33	21.26	23.27	23.82	23.28	22.79	23.17	22.36	22.59	23.09	22.75	22.39	22.45	22.85	22.57	22.32	22.77	21.44	23.92	22.14	23.15	22.37	22.71	22.46	23.59	22.79	23.06	22.25	22.78	23	22.64	22.67	22.5	23.56	22.9	23.43	23.72	23.35	24.59	23.23	23.05	22.11	24.28	21.93	23.39	21.58
sp|B2RXC1|TPC11_MOUSE	25.34	25.12	25.17	25.64	24.89	23.21	25.71	22.29	24.58	25.56	24.68	22.34	24.61	25.33	25.32	22.2	22.14	22.29	25.35	24.74	24.54	25.27	23.04	23.35	24.95	22.4	22.74	24.43	25.05	25.22	25.4	23.46	22.41	24.8	23.15	23.35	23.59	22.65	24.8	25.26	24.92	23.87	24.69	22.59	25.09	23.86	23.05	24.2	25.22
sp|B2RXS4|PLXB2_MOUSE	24.31	22.97	23.66	23.2	23.63	21.93	22.86	22.52	22.84	24.25	24.04	21.98	23.11	23.09	22.15	21.94	23.39	22.08	23.16	23.5	23.46	24.01	22.77	23.9	22.7	23.85	22.63	23.44	24.05	24.2	23.99	22.58	22.18	24.02	23.72	22.93	24.65	21.45	24.59	22.89	23.81	23.19	21.74	23.33	23.49	22.12	22.6	23.49	23.48
sp|B2RY56|RBM25_MOUSE	24.11	24.88	24.55	23.74	24.19	24.29	24.2	24	25.27	24.34	24.47	24.76	24.28	24.65	23.33	25.01	24.83	25.88	24.79	23.73	24.84	23.96	24.58	25.53	24.83	25.81	25.32	25.73	24.6	25.48	23.38	23.02	24.41	24.02	23.37	24.77	25.36	22.23	23.35	24.55	24.32	23.09	25.23	24.12	24.7	24.28	24.73	26.65	23.61
sp|B5TVM2|ILDR2_MOUSE	23.11	22.91	23.32	23.1	22.41	22.65	22.95	22.8	23.13	22.67	23.49	22.77	22.96	22.92	23.11	24.6	22.71	24.13	23.18	20.96	23.56	25.34	22.93	22.99	24.37	23.14	24.45	22.66	22.39	23.89	24.44	22.99	24.68	25.54	24.22	22.97	23.22	22.2	22.18	21.99	24.71	25.27	22.57	24.34	24.72	22.58	22.84	24.13	24.5
sp|B8ZXI1|QTRD1_MOUSE	22.4	23.37	23.53	21.99	22.63	23.06	23.93	22.31	23.6	23.19	23.64	22.72	22.63	24.04	23.94	23.33	23.06	22.45	22.92	23.52	23.27	20.86	22.58	22.46	22.51	23.11	23.01	22.44	22.19	22.77	22.59	23.81	21.85	22.77	22.64	22.52	24.32	22.68	21.96	23.12	21.53	23.24	22.56	22.19	22.84	23.37	25.13	22.26	22.6
sp|B9EJA2|CTTB2_MOUSE	28.08	28.78	28.33	28.38	28.15	28.57	27.9	28.01	28.34	28.65	27.63	27.38	27.17	27.47	27.71	28.24	27.58	27.77	27.34	27.71	28.25	28.4	27.65	28.14	28.1	28.14	28.41	27.45	28.14	27.62	27.99	27.74	28.11	28.05	28.32	28.19	28.73	28.58	28.33	27.64	27.53	27.46	27.73	27.41	27.28	27.14	27.67	27.64	27.31
sp|B9EKR1|PRPTZ_MOUSE	30.46	29.22	29.69	30.23	29.73	30.9	27.6	30.3	30.69	30.44	30.3	29.18	29.28	30.17	30.02	29.98	29.83	29.6	29.94	30.25	30.63	30.69	30.91	30.25	30.17	30.02	31.04	30.24	30.29	30.09	30.23	29.28	30.32	30.12	30.21	30.37	29.66	31.79	30.19	30.06	30.49	29.92	28.88	30.36	30.2	30.81	29.58	29.83	29.96
sp|D3YVF0|AKAP5_MOUSE	27.79	27.87	28.18	28.24	28.04	29.01	30.08	28.32	28.54	28.41	27.87	28.06	28.3	27.58	27.12	28.23	28.19	28.51	28.09	27.65	28.26	28.9	28.54	27.33	27.83	27.8	28.16	29.23	27.75	27.18	28.15	29.15	28.65	28.01	28.59	28.82	28.26	29.36	28.17	28.67	28.04	27.6	27.74	27.41	27.94	28.07	27.79	28.19	27.32
sp|D3YXK2|SAFB1_MOUSE	26.77	27.06	27.42	26.18	26.89	27.25	27.62	26.57	26.34	26.84	26.95	27.83	27.22	26.72	27.04	27.07	25.96	27.4	26.88	27.28	27.93	28.36	29.13	28.13	26.03	27.11	27.69	27.78	27.77	27.68	26.5	29.24	28.87	26.09	25.51	26.86	26.95	28.9	25.92	27.06	26.77	27.15	26.97	25.87	25.6	27	26.57	27.15	27.22
sp|D3YZP9|CCDC6_MOUSE	22.09	22.48	23.4	22.45	23.71	26.88	24	23.52	22.49	22.29	22.57	24.95	22.25	22.59	22.82	24.68	23.63	22.13	22.24	23.3	25.99	21.99	23.61	23.65	21.94	23.9	25.69	22.04	22.2	25.18	27.24	22.92	23.5	25.99	23.52	26.27	23.62	22.42	26.98	22.37	22.26	23.49	22.25	23.81	22.45	22.98	22.81	23.28	23.33
sp|D3YZU1|SHAN1_MOUSE	29.44	29.36	29.31	29.72	29.57	29.56	29.87	29.55	29.35	29.63	29.18	29.01	29.25	29.33	29.18	29.02	29.16	29.09	29.16	29.43	28.11	27.51	28.5	28.45	28.27	28.25	27.74	28.43	28.3	28.7	29.71	29.77	28.95	29.28	29.57	29.59	29.8	29.55	29.61	29.02	29.15	29.13	29.1	29.34	28.9	28.76	29.11	28.89	29.19
sp|D3Z4S3|PTRD1_MOUSE	22.92	23.32	23.1	23.55	21.34	21.15	23.81	22.63	22.02	22.92	23.22	22.62	22.09	23.09	23.91	22.29	23.26	22.26	22	23.05	23.69	22.58	20.6	21.42	21.66	24.27	21.85	23.98	22.48	23.24	22.79	22.79	22.34	21.56	23.9	22.92	23.14	21.6	22.94	22.94	22.83	21.57	23.1	21.95	21.92	23.68	23.13	22.48	22.17
sp|D3Z7P3|GLSK_MOUSE	30.61	30.85	30.9	30.76	30.4	30.6	31.02	30.6	30.74	30.7	31.49	31.63	31.42	31.3	31.4	31.21	31.23	31.14	31.6	31.39	30.59	30.44	31.11	30.67	30.49	30.93	30.32	30.02	30.64	30.56	31.31	31.4	31.34	31.05	31.4	31.2	30.96	31.74	31.2	31.33	31.64	31.28	31.56	31.56	31.42	31.65	31.51	31.62	31.69
sp|E9PUL5|PRRT2_MOUSE	28.55	27.94	27.45	28.7	28.43	28.58	31.56	28.7	29.02	28.88	28.91	27.97	28.04	27.86	28.73	27.95	27.46	27.75	27.61	28.46	28.25	27.87	27.73	27.65	27.93	28.47	28.39	29.02	27.86	27.86	28.71	26.88	27.34	28.34	28.55	27.82	26.9	28.45	27.9	28.27	28.49	26.91	27.34	27.51	28.06	27.88	27.28	26.82	27.17
sp|E9PV24|FIBA_MOUSE	23.82	21.35	23.78	24.44	23.9	24.08	23.44	21.97	22.94	22.5	23.96	23.34	23.19	24.1	22.06	24.07	23.37	23.71	24.16	24.34	23.13	24.37	24.57	24.06	24.58	23.67	23.72	24.13	25.48	23.35	22.79	21.97	23.39	23.96	23.92	23.09	23.27	25	24.48	22.9	22.7	22.62	24.4	23.5	24.45	24.86	23.77	22.79	23.91
sp|E9PZM4|CHD2_MOUSE	23.46	21.74	24.31	23.49	23.4	23.43	23.62	22.78	22.37	23.31	22.45	23.81	22.51	23.24	22.86	22.6	23	23.15	22.53	22.83	23.05	23.81	22.9	22.65	22.83	22.82	23.21	22.88	22.9	23.06	23.13	23.24	23.66	23.11	23.17	21.94	24.56	24.52	22.52	22.71	23.29	22.33	23.28	23.83	21.43	23.46	22.41	22.1	22.48
sp|E9PZQ0|RYR1_MOUSE	22.73	22.92	22.67	23.6	22.55	23.33	22.44	23.22	22.34	21.9	21.97	23.46	22.69	24.32	23.08	22.06	23.44	24.37	23.28	24.77	23.48	23.56	21.94	22.1	22.39	23.53	23.63	22.86	23.43	23.24	24.37	21.79	23.37	22.63	22.84	22.32	24.06	23.46	23.05	23.09	22.19	23.28	21.48	23.21	23.61	24	23.8	23.55	22.52
sp|E9Q3S4|M3K19_MOUSE	27	26.06	22.08	25.99	21.78	22.93	25.09	22.68	23.54	26.28	26.6	23.07	22.31	26.48	23.88	23.37	22.81	23.5	25.98	22.86	25.61	22.71	22.6	27.06	22.21	23.48	23.35	21.98	23.13	23.58	22.63	22.23	22.57	26.53	28.92	23.51	24.69	21.65	23.52	23.08	26.26	24.64	22.68	26.09	26.83	22.87	23.7	22.72	22.03
sp|E9Q401|RYR2_MOUSE	30.29	30.21	30.11	30.04	30.31	29.92	29.89	30.05	30.15	30.19	30.52	30.27	30.67	30.59	30.17	30.32	30.42	30.66	30.36	30.51	30.25	29.94	30.47	30.4	30.1	30.13	29.76	30.41	30.34	30.83	30.14	29.92	29.34	29.99	29.59	29.84	30.02	29.16	29.86	29.88	30.29	29.63	30.3	30.37	30.3	30.27	30.38	30.23	30.2
sp|E9Q4S1|PDE8B_MOUSE	22.95	23.25	22.03	23.47	22.56	22.31	23.32	22.63	22.44	23.34	23.02	22.76	23.09	23.3	23	22.68	23.12	23.48	21.49	21.55	24.35	22.71	23.7	21.68	24.12	23.32	23.72	23.19	22.55	24.43	22.76	24.08	22.94	23.01	22.47	22.7	23.59	22.72	22.26	22.93	23.33	22.02	21.72	23.16	23.43	22.52	21.86	23.55	22.36
sp|E9Q557|DESP_MOUSE	22.24	22.78	23.11	21.89	22.16	23.12	23.43	21.73	22.99	23.09	22.09	22.38	22.42	22.5	23.16	23.4	23.51	23.58	23.15	23.06	24.12	21.94	22.84	24.63	23.12	22.6	22.27	23.22	22.19	21.59	22.89	23.49	23.64	23.41	22.66	23.1	23.37	22.87	23.83	22.67	21.46	22.91	23.4	21.6	22.15	23.51	23.6	23.01	22.34
sp|E9Q735|UBE4A_MOUSE	23.67	25.04	24.17	23.92	24.86	23.39	23.5	23.97	23.96	23.72	24.06	24.8	24.27	24.12	23.45	23.83	24.87	25.27	26.06	24.11	23.25	23.01	25.79	24.27	23.04	24.37	23.73	23.98	22.97	26.93	24.71	24.63	24.24	23.82	23.66	23.82	26.63	24.03	24.17	24.69	24.05	24.47	25.7	24.24	24.22	24.07	25.51	26.09	23.61
sp|E9Q8I9|FRY_MOUSE	26.19	26.92	26.83	25.96	26.91	25.89	25.57	26.69	25.48	26.05	26.68	25.92	27.32	26.55	26.43	26.33	27.27	27.48	26.56	26.54	25.5	25.38	23.2	26.32	25.83	25.92	25.31	26.4	26.04	26.51	26.4	25.26	25.57	26.15	25.57	26.55	26.69	23.82	25.94	26.16	26.12	25.31	26.34	26.34	26.25	25.89	26.34	26.95	26.1
sp|F6SEU4|SYGP1_MOUSE	31.96	31.74	31.84	32.05	31.76	31.95	30.56	31.89	31.86	32.13	31.45	31.56	31.07	31.36	31.24	31.1	31.04	31.26	31.45	31.57	31.35	31.41	31.75	31.25	31.18	31.21	30.9	30.68	31.38	30.91	32.09	31.76	31.56	31.78	31.79	31.65	30.7	32.19	31.7	31.31	31.28	31.84	31.13	31.51	31.34	31.13	30.89	31.24	31.4
sp|F6W8I0|YJEN3_MOUSE	25.07	26.16	24.74	24.61	25.56	24.21	24.87	24.83	25.79	24.9	22.6	23.61	25	23.25	25.57	24.76	25.91	25.07	25.09	26.12	23.91	23.38	24.24	25.39	25.59	22.53	23.97	24.84	22.7	25.84	25.46	22.3	24.12	24.61	23.51	24.64	24.84	22.22	25.39	25.3	22.5	24.38	24.65	21.62	25.17	23.63	24.74	24.63	21.29
sp|F6ZDS4|TPR_MOUSE	26.41	26.16	26.34	26.29	26.23	26.49	23.29	25.87	26.6	26.41	26.36	26.41	26.2	26.14	26.81	26.42	26.21	26.16	26.79	26.58	27.19	27.26	27.7	27.21	25.75	26.53	26.7	26.57	26.87	27.08	25.61	25.08	26.85	26.52	25.89	26.1	25.81	26.29	26.74	26.55	26.51	27.14	25.82	26.44	26.72	26.08	26.3	26.06	26.18
sp|F8VPU2|FARP1_MOUSE	27.88	28.31	28.21	28.16	28.19	27.26	25.29	28.07	28.17	27.97	27.65	27.98	27.73	27.81	28.04	27.27	27.21	27.75	27.71	28.34	28.18	27.99	27.23	27.84	28.08	27.7	27.13	27.08	28.26	28.21	28.55	28.31	28.56	28.23	28.59	28.03	27.31	29	28.3	28.3	27.87	28.31	27.71	27.69	27.63	27.56	26.94	27.66	27.76
sp|G3X9K3|BIG1_MOUSE	23.49	23.99	24.55	23	22.51	24.56	23.14	25.02	25.04	22.9	24.53	22.26	23.56	21.77	24.8	24.75	24.81	24.36	24.78	24.41	22.2	24.38	22.64	24.79	23.91	24.61	24.05	23.66	23.92	23.58	21.61	23.7	23.97	23.54	22.93	23.79	24.54	23.91	24.87	23.43	24.71	23.43	23.81	24.51	22.55	24.7	24.19	24.36	24.8
sp|G3XA57|RFIP2_MOUSE	24.15	25.41	24.38	22.28	24.24	24.09	24.04	21.4	22.96	25.23	23.01	22.9	23.89	24.54	23.5	24.3	24.6	24.72	24.06	24.4	21.32	24.53	23.07	22.45	24.6	23.34	25.3	25.38	25.08	23.07	24.3	24.69	25.48	25.54	25.05	24.67	26.07	22.86	24.75	23.24	24.14	21.9	24.74	23.81	25.2	24.54	24.2	24.67	25.21
sp|G5E829|AT2B1_MOUSE	33.22	32.86	33.03	33.17	33.1	33.29	31.82	33.32	33.42	33.16	32.49	32.61	32.02	32.14	32.42	32.26	31.79	32.19	32.34	32.64	32.29	32.29	32.65	32.15	32.08	31.92	31.55	31.44	32.25	31.74	33.02	32.39	32.31	32.6	32.63	32.6	31.57	33.15	32.72	32.2	32.21	32.19	31.94	32.12	32.14	32.14	31.77	31.94	32.14
sp|G5E870|TRIPC_MOUSE	22.73	23.87	24.36	22.95	23.41	23.79	23.51	23.36	22.76	23.2	22.83	22.77	24.17	24.46	24.15	22.58	23.38	24.1	22.4	22.81	22.23	23.98	22.77	22.85	23.97	22.38	22.79	23.07	22.27	24.15	23.17	23.88	21.75	24.49	24.43	23.65	23.51	23.88	23.17	24.65	23.2	22.8	23.94	24.55	23.13	22.68	23.78	23.82	24.33
sp|G5E8K5|ANK3_MOUSE	29.12	28.91	29.17	28.95	28.87	29.4	29.83	29.11	29.34	29.19	29.41	28.89	29.4	29.23	29.32	29.67	29.39	29.37	29.67	29.36	29.39	29.5	29.96	29.26	29.22	30.03	29.12	29.03	29.34	29.31	29.21	28.3	28.92	28.85	29.02	29.1	28.59	29.5	28.89	28.83	29.21	29.29	28.94	29.18	29.11	29.47	29.42	29.28	29.11
sp|O08529|CAN2_MOUSE	26.91	27.09	27.1	26.57	26.33	26.63	27.38	26.54	27.42	26.72	26.76	26.45	27.16	26.44	26.65	26.99	26.86	27.17	27.38	26.22	26.61	27.01	27.86	27.11	26.61	26.68	26.26	26.61	27.07	26.61	26.89	25.65	27.06	26.84	26.87	27.64	26.73	27.27	26.47	27.17	26.82	27.55	27.65	26.9	27.09	27.2	27.26	27.29	26.83
sp|O08532|CA2D1_MOUSE	28.79	28.99	28.96	28.58	28.44	29.36	29.76	29.48	29.24	28.97	28.74	28.66	29.03	28.44	28.64	28.89	29.22	28.72	28.85	28.55	29.36	29.38	29.23	28.86	29.21	29.63	29.81	30.05	29.19	29.05	29.04	29.35	29.16	29.05	29.07	29.84	28.72	28.27	28.61	29.1	28.75	28.84	29.12	28.67	28.33	29	29.4	28.87	28.42
sp|O08539|BIN1_MOUSE	30.72	30.86	30.75	30.63	30.23	30.91	31.37	30.7	30.61	30.64	30.76	30.72	30.75	30.58	30.59	30.72	30.88	30.83	30.55	30.41	30.67	30.73	30.69	30.32	30.33	30.56	31.16	31.34	30.29	30.16	30.71	31.1	30.77	30.42	30.51	31.09	30.64	31.05	30.36	30.53	30.69	30.5	30.52	30.56	30.62	30.48	30.55	30.57	30.26
sp|O08547|SC22B_MOUSE	27.24	26.15	26.83	26.4	26.72	27.46	26.59	26.69	27.37	26.7	27.19	26.81	26.51	27.09	27.47	27.91	27.26	26.56	27.63	27.46	27.29	26.83	27.58	27.23	27.12	28.1	27.12	27.35	27.59	27.79	26.62	26.98	25.84	26.64	27.33	26.68	27.29	25.54	26.46	27.17	27.59	25.84	26.68	26.94	26.71	26.81	26.63	27.46	26.96
sp|O08553|DPYL2_MOUSE	34.12	34.51	34.54	34.31	33.99	34.26	35.57	34.69	34.54	34.5	34.13	34.63	34.77	34.13	34.5	34.2	34.61	34.59	34.47	34.01	33.74	34.44	34.44	33.76	34.21	34.01	34.22	34.71	34.11	33.8	33.7	35.38	34.55	33.79	34.55	34.72	34.83	34.56	34.29	34.07	33.86	34.42	34.66	33.88	34.01	34.15	34.84	34.38	34.31
sp|O08576|RUN3A_MOUSE	24.91	25.01	25	24.61	24.83	24.43	23.27	23.85	24.96	24.57	25.12	24.86	25.64	23.9	25.31	26.02	27.2	26.08	26.56	25.67	24.32	23.3	22	24.65	23.61	24.12	23.9	23.87	24.3	24.58	24.97	24.61	24.57	24.45	23.76	24.51	24.2	23.5	24.59	26.12	24.77	23.86	25.87	24.52	25.65	26.12	24.76	26.67	25.83
sp|O08579|EMD_MOUSE	24.86	23.23	24.35	25	22.15	24.3	23.78	23.67	21.97	26.19	26.36	24.53	23.4	25.81	24.63	24.06	24.04	23.17	24.54	25.64	26.6	26.2	26.39	25.31	26.18	23.67	24.47	24.95	26.34	26.01	25.32	22.76	24.95	26.54	22.44	23.54	23.47	27	25.52	24.94	25.95	25.71	23.91	25.33	23.33	22	23	24.99	25.29
sp|O08582|GTPB1_MOUSE	23.83	25.01	24.44	24.05	25.04	24.34	26.36	25.06	25.94	24.32	24.13	25.2	25.21	24.1	23.77	25.33	26.05	25.94	25.49	24.08	24.26	23.5	24.51	24.17	24.24	25.26	25.43	26.59	24.23	25.34	23.98	22.69	24.66	24.06	24.02	26.47	25.83	23.21	23.81	24.38	23.88	22.63	25.22	24.16	23.79	24.33	24.67	25.46	23.83
sp|O08583|THOC4_MOUSE	25.38	26.49	25.74	25.43	25.67	26.63	24.81	25.84	26.16	25.4	25.5	26.24	25.42	25.69	25.32	25.89	26.14	25.71	26.72	25.58	27.34	28.16	27.71	27.16	26.92	27.71	27.85	27.33	26.72	26.82	25.01	25.48	26.86	25.26	25.68	25.9	25.61	26.64	25.07	25.5	26.02	25.58	26.36	25.37	26.32	25.66	27.29	26.22	25.74
sp|O08585|CLCA_MOUSE	30.8	29.33	29.3	30.2	30.56	30.15	31.06	29.89	29.81	30.22	30.47	29.13	28.64	30.29	30.26	29.74	29.05	29.28	29.01	30.1	30.91	30.64	30.91	30.29	30.43	29.13	30.63	29.67	30.28	28.97	30.19	29.19	30.21	30.98	30.25	29.06	28.07	30.87	30.37	29.88	30.68	30.98	28.92	30.48	30.54	29.93	29.17	29.08	29.99
sp|O08586|PTEN_MOUSE	24.66	22.63	22.36	24.69	24.69	22.68	25.2	22.31	23.43	25.14	24.87	22.25	22.8	24.83	25.78	25.26	22	23.86	23.35	22.66	24.63	24.61	22.9	24.01	24.4	22.54	24.34	24.1	25.2	24.69	22.05	23	23.41	25.53	24.79	24.67	23.48	22.4	26.15	24.1	25.72	25.32	23.16	24.49	21.94	22.72	23.59	21.87	25.46
sp|O08599|STXB1_MOUSE	33.07	32.97	33.28	33.59	33.26	33.4	32.94	33.44	33.6	33.47	33.28	33.33	33.21	33.19	33.52	33.53	33.13	33.02	33.35	33.53	33.11	33.37	32.76	32.87	33.14	33.02	32.82	32.89	33.17	33.14	33.37	33.35	33.34	33.24	33.56	33.42	32.87	33.74	33.44	33.14	33.13	33.08	32.88	33.13	32.83	33.18	32.98	33.16	33.27
sp|O08638|MYH11_MOUSE	27.79	26.71	26.7	27.64	27.15	27.51	27.49	27.25	27.11	27.78	26.85	27.44	26.88	27.06	26.57	26.84	26.74	27.62	26.21	27.51	27.79	27.59	26.49	28.1	27.38	26.82	27.71	27.1	27.71	27.59	27.85	26.39	26.76	27.05	27.32	26.44	26.54	27.43	28.28	27.53	27.46	28.49	26.85	27.03	26.94	27.3	27.39	27.16	28.45
sp|O08648|M3K4_MOUSE	22.88	24.4	24.5	21.97	26.91	24.5	22.43	23.17	23.52	22.29	22.24	26.03	23.44	23.16	26.16	24.54	22.64	22.91	24.64	23.71	23.08	24.48	20.99	23.79	22.83	22.98	22.53	23.37	22.28	24.92	22.3	22.95	25.02	21.9	22.63	25.26	23.93	22.34	22.59	21.52	22.96	22.97	23.77	23.23	21.95	23.76	22.31	24.75	23.27
sp|O08663|MAP2_MOUSE	24.94	24.45	24.66	25.91	22.89	25.33	24.08	21.48	23.76	25.72	25.55	25.25	21.9	25.72	24.9	25.14	24.76	25.38	24.31	24.99	26.55	26.24	26.5	26.55	26.04	24.55	26.96	22.94	26.43	25.32	25.74	23.61	25.02	24	22.16	24.14	22.93	22.16	22.18	25.37	25.44	23.12	24.34	25.39	26.79	25.17	24.43	25.15	25.51
sp|O08672|KIFC2_MOUSE	23.14	23.57	24.33	23.6	22.14	22.55	23.36	22.8	22.99	22.91	22.64	23.14	22.56	22.95	22.79	22.57	22.55	22.6	22.19	23.83	22.76	22.84	21.75	23.72	22.89	22.52	22.07	23.51	22.41	23.52	22.08	22.92	21.74	22.42	21.95	23.4	23.82	23.69	22.18	22.79	22.67	23.06	23.4	22.03	23.34	23.47	23.75	23.43	21.94
sp|O08688|CAN5_MOUSE	26.53	26.35	26.27	25.83	25.89	26.02	25.82	25.79	26.39	26.25	25.68	25.65	27.31	25.62	26.43	26.14	26.26	26.1	25.23	26.43	25.3	25.02	23.98	25.98	25.96	27.03	25.48	26.31	26.11	25.85	26.84	26.62	26.17	25.52	25.72	25.85	27.36	23.66	25.36	26.27	26.68	25.95	26.05	26.54	26.09	26.02	27.01	26.47	26.64
sp|O08709|PRDX6_MOUSE	30	30.9	30.55	29.87	30.94	29.96	31.47	30.25	29.74	29.94	29.39	30.77	30.31	30.04	30.55	29.8	31.06	30.35	29.93	29.79	30.01	30.56	29.6	29.89	30.84	29.8	30.6	30.88	30.04	29.78	29.33	30.94	30.6	30.19	30.87	30.61	30.27	28.64	30.03	30.78	29.25	29.13	29.94	29.47	30.07	29.84	30.51	29.64	29.77
sp|O08715|AKAP1_MOUSE	22.46	23.28	22.33	23.21	22.1	22.62	23.31	23.17	23.43	23.47	22.83	23.52	21.92	22.12	21.85	22.9	23.4	23.79	22.4	22.91	21.08	22.96	21.25	23.73	23.6	24.44	24	21.53	22.82	22.35	22.25	23.16	22.3	23.77	22.33	22.51	24.28	20.79	22.23	22.02	23.04	22.24	24.07	21.66	22.02	22.62	22.98	23.94	21.07
sp|O08739|AMPD3_MOUSE	24.12	22.83	22.35	24.16	25.12	23.03	24.28	22.52	22.42	24.43	25.92	23.03	22.57	24.82	21.77	24.1	23.32	23.7	24.09	24.67	22.95	23.57	23.5	25.41	24.78	23.21	22.17	26.2	24.73	24.72	24.21	23.03	23.23	22.37	24.72	22.92	23.32	23	24.9	25.09	23.32	23.97	23.57	23.96	24.36	24.51	23.18	23.48	24.49
sp|O08747|UNC5C_MOUSE	23	22.83	22.41	22.74	22.8	24.83	23.56	22.39	24.81	22.37	22.62	23.88	23.29	21.95	23.22	25.08	23.25	22.09	24.31	21.94	22.65	21.35	22.93	21.82	22.68	24.43	22.66	24.35	23.2	22.51	24.62	24.26	21.92	22.51	23.4	22.81	24.35	24.01	21.45	21.77	24.25	23.32	24.88	24.08	22.84	24.72	24.32	25.05	22.37
sp|O08749|DLDH_MOUSE	30.82	31	31.22	31.25	31.15	30.65	31.7	31.09	30.66	31	31.04	31.76	31.37	31.1	31.18	30.91	31.02	30.72	30.74	30.97	31.08	31.9	31.97	31.06	31.37	31.22	31	30.82	31	30.84	31.17	31.58	31.58	31.1	31.4	30.72	30.86	31.38	31.31	31.28	31.09	31.12	31.05	31.22	31.15	30.84	31.04	30.83	31.14
sp|O08756|HCD2_MOUSE	27.32	28.4	28.44	27.48	28.04	27.83	28.11	27.88	27.76	27.53	27.67	28.57	28.33	27.81	27.81	28.73	28.69	28.64	28.1	27.56	27.77	28.54	26.17	27.69	28.35	27.9	27.73	28.93	28.37	28.52	28.27	28.22	27.93	27.42	27.82	28.37	29.1	26.56	27.69	28.57	27.57	28	28.3	27.87	27.9	27.84	28.82	28.12	27.98
sp|O08759|UBE3A_MOUSE	25.36	24.97	26	22.39	25.04	25.99	23.34	26.09	25.63	25.87	25.96	25.17	26.6	25.52	25.58	26.29	25.82	25.38	25.56	25.71	25.55	21.33	26.37	25.36	25.29	26.95	25.5	25.64	25.25	25.45	25.45	25.6	25.97	24.59	25.42	26.54	25.89	26.1	24.56	25.31	25.34	26.2	25.45	25.53	25.57	25.7	26.27	26.71	24.91
sp|O08788|DCTN1_MOUSE	29.52	29.42	29.8	29.61	29.23	29.9	29.69	29.79	29.96	29.93	29.71	29.49	29.9	29.58	29.76	29.76	29.3	29.89	29.86	29.64	29.57	29.77	30.27	29.41	29.49	29.97	29.01	29.22	29.67	29.45	29.97	29.63	29.76	29.85	29.87	29.42	29.77	30.69	29.67	29.61	29.7	30.44	29.71	29.63	29.64	29.74	29.79	29.92	29.59
sp|O08795|GLU2B_MOUSE	27.62	27.28	27.13	27.68	27.22	28.08	27.89	27.86	28.04	27.68	27.89	26.65	26.59	27.71	27.48	28.27	27.7	27.7	27.21	27.53	27.35	28.39	28.71	27.87	27.59	28.27	28.3	27.33	27.7	27.96	27.47	26.89	27.75	27.88	27.32	27.38	26.26	28.63	27.23	27.98	27.5	29.24	27.28	27.82	27.97	28.02	27.43	27.7	27.34
sp|O08807|PRDX4_MOUSE	27.76	27.05	26.79	27.87	27.04	27.17	26.58	22.59	27.9	27.22	27.44	27.49	26.92	28.04	27.86	27.04	27.34	26.73	29.02	27.85	27.81	28.58	28.23	27.46	27.8	27.62	27.78	26.57	28.08	27.36	27.58	24.43	27.95	27.41	27.91	26.94	27.86	29.82	27.2	27.27	27.49	28.78	27.31	27.89	27.76	27.78	27.86	27.08	28.04
sp|O08808|DIAP1_MOUSE	25.85	26.26	26.41	25.65	26.42	25.17	26.52	25.16	25.73	25.59	25.26	25.83	25.39	25.79	24.94	25.87	26.18	26.06	25.95	25.16	25.23	24.28	23.13	25.81	25.69	26.42	24.61	25.85	25.14	25.76	25.85	25.68	25.54	25.93	25.14	26.5	27.23	23.7	25.63	25.87	25.59	27.31	25.96	25.17	25.43	24.83	26.8	26.38	25.28
sp|O08810|U5S1_MOUSE	27.58	26.95	27.56	27.02	26.92	27.14	27.19	26.9	27.44	27.35	27.72	27.43	26.97	26.84	26.84	27.73	27.06	27.59	27.48	27.65	28.39	27.81	27.38	28.21	28.15	28.05	28.44	28.77	28.43	28.7	27.53	26.83	27.19	27.31	27.16	27.32	27.66	26.92	27.02	27.54	27.9	27.41	27.41	25.96	27.08	27.44	27.38	27.81	27.52
sp|O08848|RO60_MOUSE	24.91	25.96	25.63	25.3	26.03	25.58	24.49	24.54	25.56	24.59	24.95	25.55	25.23	24.88	24.12	26.25	25.95	27.02	25.65	25.5	25.32	25.92	25.61	25.34	25.2	26.36	24.29	25.82	25.09	27.07	25.19	23.98	24.71	24.81	24.72	25.14	25.75	23.54	25.15	26.82	24.63	25.81	26.06	24.71	24.94	26.49	26.05	26.45	24.49
sp|O08908|P85B_MOUSE	23.21	22.98	22.94	21.86	21.59	21.89	22.54	23.21	24.05	23.14	22.27	23.19	23.89	23.75	22.75	23.68	22.73	22.46	22.43	22.21	22.78	22.41	21.42	22.69	23.9	22.87	22.67	24.92	23.52	23.05	23.01	22.64	22.69	24.14	22.24	22.64	23.33	22.69	22.05	21.73	22.75	23.28	22.45	23.49	22.27	23.18	23.51	22.78	23.03
sp|O08914|FAAH1_MOUSE	27.48	28.25	27.84	27.61	27.82	27.44	28.19	27.78	28.18	27.55	27.83	28.12	28.18	27.91	27.68	28.09	28.48	28.37	27.89	27.12	27.76	27.03	26.25	27.45	27.26	28.26	27.22	28.17	27.35	28.59	27.33	27.68	26.8	27.13	26.74	28.2	28.27	24.46	26.77	27.91	27.45	26.25	27.96	27.57	27.48	27.74	28.33	27.57	27.05
sp|O08915|AIP_MOUSE	25.11	24.8	24.71	24.75	24.91	25.45	24.47	25.59	24.93	24.83	24.88	25.47	24.87	25.02	24.96	25.63	24.38	25.02	25.19	24.9	25.37	25.65	24.97	24.9	24.98	25.05	25.75	25.76	25.15	24.78	24.84	25.75	25.58	24.8	25.3	25.99	25.67	24.53	24.66	25.02	24.79	25.26	25.07	24.97	25.03	25.4	25.13	25.49	25.02
sp|O08917|FLOT1_MOUSE	28.86	28.05	28.25	28.89	28.53	28.41	28.28	28.64	28.6	28.93	28.7	27.59	28.55	28.55	28.5	28.31	28.1	28.17	28.51	28.65	28.01	27.91	28.6	27.85	27.95	28.28	27.55	27.93	28.09	28.22	28.73	29.28	28.15	28.87	28.25	28.83	28.12	28.71	28.76	28.68	28.8	28.78	28.18	28.62	28.51	28.59	28.61	28.79	28.6
sp|O08919|NUMBL_MOUSE	27.22	27.09	27.4	27.21	27.03	27.51	27.74	27	27.13	26.89	27.25	26.86	26.72	26.63	27	27.28	26.39	26.41	27.17	26.89	26.61	27.05	27.5	26.86	26.39	26.91	26.24	26.42	26.96	26.72	27.33	26.9	27.23	27.37	27.5	26.75	26.49	28	27.55	26.74	26.8	28.4	26.32	27.06	27.03	27.29	26.72	26.59	26.95
sp|O08967|CYH3_MOUSE	23.03	23.63	24.08	24.76	22.6	21.16	24.36	24.1	22.64	22.98	22.33	24.48	24.11	22.48	24.45	25.23	23.15	22.53	22.49	21.98	22.68	21.89	22.48	24.77	22.18	23.15	24.58	22.9	22.56	23.46	22.29	22.52	22.89	21.41	21.8	23.45	23.12	26.73	22.86	22.44	22.27	22.73	22.86	23.43	22.02	26.13	21.85	22.74	23.07
sp|O08989|RASM_MOUSE	26.62	25.65	25.78	26.4	25.74	26.11	26.22	25.11	25.13	26.11	25.82	25.05	24.67	26.45	25.48	25.64	24.65	25.46	25.43	24.61	26.67	26.25	27.02	26.05	26.27	25.62	24.57	23.3	25.81	24.55	26.07	22.92	25.24	26.68	26.29	25.1	25.1	27.48	26.55	26.4	25.98	22.66	24.71	25.36	25.66	25.7	24.7	24.59	25.54
sp|O08992|SDCB1_MOUSE	25.96	26.51	26.94	25.71	25.9	24.59	26.63	25.14	24.75	25.93	26.63	26.76	26.23	26.48	25.81	25.45	26.28	25.84	24.81	25.42	25.7	26.5	23.1	25.63	26.27	25.1	25.12	23	25.51	24.78	25.65	25.21	24.83	25.55	25.16	26.6	23.99	25.88	25.23	24.1	26.47	25.35	26.33	26.4	25.78	25.25	25.02	25.41	25.83
sp|O08997|ATOX1_MOUSE	22.25	26.09	21.65	25.89	26.76	23.38	23.07	22.39	23.57	22.38	23.08	26.08	24.92	24.39	22.99	25.44	25.05	25.45	25.3	26.2	21.71	25.62	26.5	22.35	27.63	23.49	25.65	25.34	22.46	23.01	22.72	24.03	25.67	21.82	21.6	25.17	25.24	26.03	22.52	26.91	22.73	26.41	23.83	22.26	26.45	25.15	25.31	23.36	22.79
sp|O09012|PEX5_MOUSE	23.03	22.03	23.53	23.41	21.92	23.02	23.32	22.45	24.1	22.91	22.65	23.06	22.93	22.74	23.09	22.68	23.29	24.21	21.47	23.22	22.42	22.66	21.46	22.4	22.06	23.41	23.04	23.11	22.25	22.73	22.62	23.32	22.28	22.67	22.34	22.99	23.19	23.49	23.65	23.74	21.54	22.41	23.03	22.61	21.75	22.58	22.48	23.3	21.88
sp|O09061|PSB1_MOUSE	28.29	28.65	28.53	28.52	28.35	28.33	28.63	28.54	28.46	28.37	28.24	29.22	29.15	28.69	28.4	28.27	28.27	28.7	28.84	28.47	28.38	29.03	28.46	28.78	28.66	28.33	29.05	29.16	28.66	28.58	28.31	29.49	28.62	28.68	28.77	28.72	28.7	29.02	28.18	28.15	28.46	28.42	29.26	28.52	28.72	28.4	28.6	28.85	28.65
sp|O09111|NDUBB_MOUSE	28.25	27.89	27.51	27.56	27.75	27.37	28.35	26.69	27.83	27.85	28.05	27.16	28.29	28.29	28.13	27.58	26.26	27.08	27.4	27.52	28.37	27.88	27.37	28.48	26.23	27.2	27.85	28.13	28.14	28.01	27.91	28.11	28.28	27.98	28.07	27.45	25.89	27.57	27.34	28.08	28.29	27.73	27.78	27.97	28.35	28.26	27.18	27.67	27.88
sp|O09114|PTGDS_MOUSE	24.06	23.62	23.26	22.15	23.23	22.74	23.6	24.5	23.87	23.03	23.29	23.34	23.07	22.11	22.61	21.84	24.09	22.08	22.77	22.1	23.14	22.74	22.19	22.16	23.06	24.06	23.7	23.5	23.99	23.88	22.76	22.76	23.9	24.1	23.22	22.77	23.7	23.16	21.3	22.03	23.6	22.17	23.79	23.48	23.51	23.38	23.75	22.32	21.83
sp|O09117|SYPL1_MOUSE	20.91	22.05	24.82	22.12	22.11	22.34	22.55	22.69	22.53	23.4	22.09	21.73	22.54	23.6	22.7	23.05	23.23	22.62	22.01	22.94	22.35	21.71	22.16	22.66	23.16	23.18	22.73	23.53	21.76	22.53	23.29	23.84	22.96	22.22	21	22.67	23.8	24.22	22.17	23.01	23.34	22.59	22.68	23.95	21.52	22.71	23.87	22.33	22.03
sp|O09126|SEM4D_MOUSE	22.24	22.79	22.22	22.16	21.46	24.09	23.97	23.17	24.34	22.17	22.22	22.61	24.18	22.93	21.98	22.44	22.78	24.15	22.78	22.68	22.52	23.93	22.87	23.67	22.84	23.23	22.22	23.26	21.56	22.37	22.51	22.78	22.13	23.03	23.2	22.71	25.47	23.08	22.97	22.63	22.8	21.64	22.45	23.41	22.47	21.99	23.6	23.37	22.65
sp|O09131|GSTO1_MOUSE	27.01	26.87	26.38	25.8	26.79	26.01	22.5	24.62	25.92	26.81	26.67	25.79	26.37	26.83	26.75	25.83	27.3	25.48	25.96	25.81	25.48	25.27	25.27	26.98	26.75	26.24	26.27	26.16	25.97	27.04	25.07	24.24	26.44	27.67	26	25.41	27.44	25.26	26.78	26.51	26.57	26.28	26.05	26.76	26.24	24.61	27.06	27.59	26.84
sp|O09167|RL21_MOUSE	27.11	26.72	26.88	27.43	26.92	26.52	23.6	26.96	27.52	27.76	28.8	27.5	26.96	28.08	28.13	28.41	26.32	26.28	26.66	28.91	27.92	28.28	29.51	28.24	28.09	26.77	27.4	25.63	28.22	26.9	27.85	27.03	27.4	27.94	27.96	25.51	25.58	28.88	28.06	25.96	28.77	27.87	26.64	28.81	28.39	26.77	26.9	26.62	28.44
sp|O09172|GSH0_MOUSE	25.93	26.47	25.91	25.47	26.34	26.8	27.8	26.84	23.37	25.76	23.14	26.71	26.85	26.22	26.87	26.74	26.45	26.31	26.79	25.42	26.64	27.05	21.89	23.22	26.13	22.75	26.67	26.25	26.48	26.3	27.03	26.22	26	25.05	26.44	26.85	26.98	26.39	26.42	26.28	26.23	27.35	26.24	26.07	25.98	26.58	22.71	26.33	26.08
sp|O35075|DSCR3_MOUSE	23.17	23.61	22.7	23.7	23.38	21.63	24.13	22.52	23.61	23.77	23.35	23.32	23.86	22.32	22.85	23.72	22.89	23.33	22.18	22.41	22.22	21.64	22.85	22.57	21.44	23.63	22.27	23.04	21.73	23.14	22.8	22.51	24.2	22.84	22.65	22.93	24.14	21.38	21.64	23.09	22.5	22.97	23.59	23.04	22.62	22.68	23.38	23.03	22.87
sp|O35083|PLCA_MOUSE	25.21	25.9	26.5	24.68	25.81	25.05	23.93	23.62	25.36	24.48	25.41	26.2	27.28	24.89	24.82	25.21	26.3	26.33	26.55	24.82	25.42	23.19	23.01	25.25	25.17	25.28	24.74	25.68	25.01	26.66	24.83	23.76	25.35	24.4	24.84	27.72	26.56	22.74	24.29	26.45	25.22	24.69	26.2	25.15	25.61	25.33	25.74	25.9	24.73
sp|O35089|CNIH2_MOUSE	22.94	22.94	22.63	22.37	22.16	22.7	23.67	22.94	22.69	22.69	22.66	22.32	22.45	22.63	21.82	22.51	22.76	24.19	22.81	22.2	22.58	22.54	21.78	24.9	23.65	22.98	23.97	23.4	22.31	21.77	23.15	23.57	23.4	23.06	22.56	23.18	24.02	22.61	22.3	21.64	22.48	24.19	23.04	22.05	22.04	22.45	22.96	22.47	23.23
sp|O35098|DPYL4_MOUSE	29.14	29.12	29.15	29.38	29.27	29.49	30.41	29.89	29.39	29.74	28.92	29.38	29.14	29.24	29.55	29.23	29.17	29.42	29.7	29.56	29.47	30.36	30.88	29.55	30.16	30.03	29.88	29.88	30.09	29.8	29.13	30.46	30.11	29.08	29.83	29.61	29.6	30.8	30.07	29.63	28.82	29.95	29.75	29.3	29.4	29.45	29.51	29.55	29.87
sp|O35099|M3K5_MOUSE	23.46	23.23	22.87	23.39	22.24	23.67	24.45	24.27	21.63	21.9	22.34	23.17	22.9	22.93	22.87	22.45	23.73	22.51	23.86	22.89	24.06	23.65	23.05	24.08	23.32	22.96	23.32	23.85	24.54	22.97	22.98	24.57	22.18	23.35	23.64	22.73	24.65	22.64	23.22	22.94	22.19	22.37	22.87	22.34	22.94	23.07	23.09	22.19	22.98
sp|O35114|SCRB2_MOUSE	24.15	23.89	22.51	23.71	23.59	22.82	24.78	23.22	23.4	22.23	24.2	22.93	21.94	25.02	22.84	22.86	23.73	22.12	22.37	23.6	24.24	23.88	22.65	24.27	22.48	23.55	25.32	24.35	24.08	23.05	23.92	24.29	23.16	22.32	24.27	22.38	24.49	21.79	23.02	24.16	21.4	23.34	23.1	23.96	23.93	23.33	24.01	22.51	23.73
sp|O35127|C10_MOUSE	23.74	24.42	25.06	25.42	25.85	23.34	25.14	24.27	24.18	23.7	24.42	25.14	26.49	25.27	24.84	23.39	26.14	25.64	23.35	24.09	24.49	24.93	21.13	24.33	25.66	21.78	24.46	25.84	23.88	23.67	24.73	25.44	25.94	25.48	26.16	25.02	24.6	22.08	23.79	26.01	24.59	22.75	24.77	25.57	24.47	24.21	24.75	24.29	24.09
sp|O35129|PHB2_MOUSE	30.04	30.08	29.52	30.23	29.96	30.18	30.58	30.21	30	30.16	29.98	29.49	29.78	29.89	29.64	29.84	30.07	29.83	29.48	29.8	29.79	30.42	29.49	30.1	29.79	30.57	29.82	30.45	30.33	29.92	29.77	30.14	29.68	30.05	29.44	29.96	29.98	29.22	29.86	29.77	30	29.5	30	29.9	29.52	30.02	30.24	29.97	30.04
sp|O35136|NCAM2_MOUSE	27.32	27.61	27.09	26.89	26.33	27.38	28	26.9	27.23	27.46	26.92	26.98	27.63	27.45	27.45	27.42	26.62	27.1	27.65	26.93	28.07	27.36	25.79	27.83	27.87	28.35	27	28.06	28.03	27.96	28.01	28.97	27.71	27.74	27.78	28.6	27.19	27.5	27.18	27.37	27.31	25.51	27.85	27.87	27.84	27.68	27.68	28.02	27.15
sp|O35143|ATIF1_MOUSE	28.85	27.58	27.69	28.79	30.05	28.56	24.58	28.09	27.66	29.21	29.24	29.5	27.12	28.82	29.54	28.5	27.95	26.97	27.02	29.29	29.35	28.95	28.8	29.4	29.97	25.53	28.62	26.38	29.1	28.06	29.21	24.76	28.56	28.79	29.67	22.53	27.9	29.5	29.67	29.7	28.64	29.69	26.15	28.85	29.48	28.05	28.44	28.5	29.43
sp|O35166|GOSR2_MOUSE	22.71	22.17	24.43	24.33	23.81	23.76	22.86	21.8	23.57	21.91	22.45	22.34	22.46	23	23.34	22.45	22.57	23.73	24.22	21.61	23.32	23.12	21.53	23.25	23.69	22.85	22.47	23.83	23.12	23.6	22.63	22.09	23.62	23.44	23.63	23.52	23.04	21.66	23.01	23.93	23.05	22.84	24.21	23.51	23.15	23.01	23.62	23.09	23.62
sp|O35207|CDKA1_MOUSE	23.72	23.13	23.69	23.1	23.69	23.26	22.65	23.25	22.57	22.93	22.78	23.5	22	22.89	23.44	22.86	21.14	23.15	21.63	22.27	22.36	21.13	21.96	22.38	23.27	24.48	22.69	24.13	23.42	22.83	22.99	21.69	24.78	22.52	22.82	22.96	23.94	22.8	22.17	22.67	21.84	22.64	22.5	22.5	22.9	24.12	23.94	22.07	22.62
sp|O35215|DOPD_MOUSE	26.76	27.32	26.64	26.32	27.67	26	24.92	25.52	26.07	26.57	26.53	26.81	27.33	26.73	27.26	22.94	24.73	26.67	25.81	26.31	26.77	26.83	28.12	26.3	27.28	24.4	27.15	27.03	26.61	25.78	25.87	27.43	27.07	27.13	27.57	25.19	26.44	26.42	26.94	27.47	26.11	27.82	25.96	25.97	27.13	25.98	25.49	26.1	26.31
sp|O35218|CPSF2_MOUSE	21.88	22.55	22.78	21.64	23.17	22.4	23.07	23.94	23.05	21.96	23.59	23.7	22.81	22.6	22.66	22	23.56	23.17	23.45	22.53	23.23	20.69	21.49	22.28	22.29	24.2	21.8	22.31	22.57	24.3	22	23.94	21.84	22.46	21.26	22.59	23.38	24.47	23.11	23.05	22.17	23.26	23.03	22.27	21.93	22.22	23.35	23.28	22.73
sp|O35226|PSMD4_MOUSE	26.84	26.01	26.97	27.66	26.71	26.25	27.26	25.6	25.22	27.44	26.94	26.59	26.65	27.06	27.6	26.22	26.54	26.02	25.01	27.44	27.67	27.11	27.57	26.98	27.59	24.43	27.02	24.94	27.23	27.29	27.43	27.11	27.1	27.73	27.34	25.39	26.17	27.85	28.03	27.15	27.65	27.45	25.57	27.5	26.72	26.01	26.55	26.97	27.12
sp|O35239|PTN9_MOUSE	26.76	25.66	25.47	25.46	26.2	25.97	27.75	26.31	25.87	25.64	25.63	23.26	24.84	25.81	25.75	24.98	24.99	24.5	25.33	24.22	25.42	25.38	25.38	25.84	22.73	22.16	25.31	23.53	25.44	25.19	25.12	25.52	24.68	26.27	25.73	25.07	24.23	21.87	24.84	25.44	25.74	25.68	25.06	25.97	26.05	26.22	24.8	25.58	25.37
sp|O35250|EXOC7_MOUSE	27.86	27.6	28.05	28	28.01	27.6	26.43	27.25	27.39	27.58	26.38	27.06	27.45	26.93	27.31	27.14	27.02	27.83	27.43	27.23	26.69	26.12	27.07	27.09	26.72	26.53	26.07	26.26	26.73	26.29	28.04	26.5	26.84	27.76	27.35	27.68	28.1	26.48	27.14	26.65	27.03	27.45	27.36	27.25	27.03	26.65	25.39	27.81	27.13
sp|O35286|DHX15_MOUSE	26.41	26.73	25.92	26.13	26.7	25.66	26.84	26.04	26	25.88	25.79	26.23	27.63	26.01	26.89	25.28	25.79	26.76	26.36	26.08	26.67	26.2	25.9	27.18	27.05	26.5	27.03	27.57	26.93	28.03	26.42	25.7	25.53	25.95	25.72	25.61	26.15	25.22	26.17	27.06	26.08	25.38	26.78	26.57	26.83	26.21	26.04	26.31	26.45
sp|O35295|PURB_MOUSE	28.3	27.27	27.74	28.14	27.93	27.88	28.75	27.85	28.35	28.4	28.48	27.6	27.48	28.25	28.54	27.97	27.8	27.88	27.87	28.14	28.31	28.45	28.73	28.26	28.35	28.25	28.31	28.09	28.38	28.38	28.07	26.28	27.8	28.11	27.85	27.75	26.79	28.24	28.1	28.05	28.37	27.76	27.89	28.67	28.04	28.39	28.05	27.51	28.16
sp|O35326|SRSF5_MOUSE	26.08	24.97	24.47	25.85	25.98	25.49	23.02	25.23	25.4	26.13	25.98	24.19	24.44	25.62	25.18	25.52	23.86	23.87	25.12	25.63	27.06	26.29	27.09	26.47	26.98	25.15	27.25	25.22	26.58	24.36	25.44	23.44	26.22	26.59	25.43	25.07	23.65	26.48	26.2	24.12	25.99	25.95	24.85	25.55	25.86	25.55	23.57	24.55	25.41
sp|O35343|IMA3_MOUSE	26.18	27.25	27.31	26.37	27.03	26.96	28.39	26.97	26.84	26.41	26.15	27.81	26.78	26.76	25.98	27.43	28.17	28.35	27.34	26.37	26.47	25.89	27.5	26.6	26.73	26.43	27.11	29	26.49	28.02	26.99	25.85	27.31	26.82	26.84	28.51	28.22	25.93	26.48	27.58	26.71	27.04	27.38	26.75	26.34	26.73	28.02	27.79	26.11
sp|O35344|IMA4_MOUSE	27.02	27.8	27.66	27.38	27.76	27.42	28.4	27.02	27.87	27.1	26.95	27.48	27.22	27.15	27.22	27.57	28.01	28.62	27.25	26.55	27.39	26.81	27.06	27.1	27.08	27.59	27.53	28.12	26.88	28.13	27.34	27.55	27.45	27.3	27.56	28.31	27.51	26.36	26.64	27.54	27.55	27.2	28.28	27.44	27.82	27.71	27.8	27.86	26.94
sp|O35345|IMA7_MOUSE	23.99	25.77	25.66	23.79	25.57	25.6	24.5	26.09	24.44	23.95	24.33	26.59	25.12	24.53	24.41	24.71	25.7	26.63	25.93	24.4	23.44	23.9	25.6	24.78	24.25	23.96	24.01	26.59	23.01	26.73	24.64	23.24	25.56	24.92	23.69	26.32	26.47	24.5	25.02	26.18	24.51	24.9	26.34	24.57	24.52	25.51	26.2	25.93	23.84
sp|O35350|CAN1_MOUSE	23.61	22.73	24.03	25.23	25.08	22.59	23.66	22.83	24.07	23.35	22.76	23.27	22.63	25.88	21.94	22.85	22.59	24.07	23.49	25.33	22.92	23.09	20.84	21.83	24.97	22.28	22.15	23.37	22.35	23.4	24.77	22.01	22.96	21.99	24.21	23.76	23.8	22.87	25.18	22.84	24.88	23.38	21.99	25	22.05	22.08	22.38	23.2	25.17
sp|O35375|NRP2_MOUSE	22.76	23.35	22.61	23.32	24.69	23.31	24.15	23.43	23.14	24.65	24.38	23.41	24.23	25.26	23.29	23.47	24.13	24.18	23.9	24.85	21.48	22.72	23.1	23.95	22.95	23.83	23.61	23.93	23.35	24.08	24.94	23.82	23.53	24.7	23.98	22.7	23.36	22.86	24.81	21.77	23.17	23.49	22.3	25.22	24.93	22.71	24.19	24.3	24.38
sp|O35381|AN32A_MOUSE	28.74	27.95	28	27.97	28.15	29.11	31.11	29.07	29.47	28.53	28.99	28.73	28.69	28.59	28.74	29.39	30.35	28.92	28.58	28.28	30.23	30.47	29.33	29.83	30.25	30.76	30.73	30.97	30.07	30.27	28.78	29.87	28.73	28.69	28.73	28.92	28.13	29.04	28.85	28.68	29.15	26.92	27.97	28.82	28.58	28.8	29.18	29.09	28.41
sp|O35382|EXOC4_MOUSE	27.62	27.81	27.36	27.77	28.24	27.88	26.68	27.92	27.25	27.5	27.38	27.02	27.3	27.32	27.19	27.59	27.59	28.33	27.39	27.39	26.62	26.61	24.82	27.13	26.77	27.08	25.97	26.03	26.54	27.53	27.53	27.69	26.94	27.42	26.84	26.7	26.9	27.1	27.46	27.45	26.87	26.82	27.66	27.05	26.97	27.08	26.27	27.07	26.91
sp|O35387|HAX1_MOUSE	22.71	23.58	23.25	22.2	23.37	24.32	23.21	22.97	22.72	22.32	22.54	22.65	23.15	22.36	22.53	22.19	23.09	22.59	23.56	23.67	22.69	23.24	21.85	23.2	22.83	26.68	24.47	23.97	23.18	26.53	22.53	23.33	22.2	22.66	22.27	22.33	23.87	23.18	23.35	25.99	22.53	24.09	23.03	22.81	23.25	21.8	23.53	23.53	22.17
sp|O35405|PLD3_MOUSE	27.18	27.18	27.49	27.69	28.05	27.52	26.72	26.53	27.05	26.84	27.35	27.1	26.98	27.8	27.69	27.67	27.42	27	27.59	27.04	26.58	26.61	26.97	26.59	26.97	25.28	26.77	26.28	26.52	26.77	26.75	27.13	26.47	26.35	26.82	26.18	25.26	27.45	27.44	27.07	27.61	28.7	25.19	27.8	26.95	26.85	27.82	26.94	27.56
sp|O35435|PYRD_MOUSE	21.91	22.6	23.83	22.84	23.33	21.92	22.25	22.34	22.87	22.15	22.26	21.96	23.19	22.57	22.05	22.43	23.04	24.06	22.2	22.91	22.2	22.42	22.95	23.59	23.11	23.49	23.23	23.16	21.57	22.84	22.45	23.57	22.28	23.28	22.4	22.98	23.94	22.38	21.8	22.83	23.41	22.96	23.08	21.32	22.31	22.71	23.35	22.41	24.85
sp|O35449|PRRT1_MOUSE	27.11	25.36	26.84	27.51	27.44	27.05	24.83	26.98	27.59	27.34	26.02	24.65	23.64	26.47	22.29	25.36	25.27	25.85	25.62	27.49	27.53	22.88	22.93	27.35	25.12	25.11	25.58	27	27.95	23.02	27.13	25.67	23.39	27.1	26.67	23.13	24.8	26.9	26.6	26.95	24.18	26.93	25.42	26.1	26.18	26.06	22.42	22.99	26.97
sp|O35454|CLCN6_MOUSE	22.1	22.14	22.77	22.59	22.35	22.79	23.27	22.07	22.96	23.35	21.76	24.33	24.55	23.63	21.87	24.16	22.59	23.15	22.76	22.49	22.87	21.84	21.99	22.46	23.27	23.57	23.55	22.06	21.82	23.1	23.03	23.37	23.81	22.98	22.49	22.12	24.01	22.49	22.04	22.12	20.87	23.22	22.76	23.59	22.45	22.43	23.02	23.11	23.76
sp|O35459|ECH1_MOUSE	22.07	22.69	22.68	23.58	22.91	22.74	22.88	24.27	22.72	22.18	24.33	24.61	24.19	23.35	24.27	24.2	23.72	22.48	23.28	22.45	22.45	24.13	23.93	22.43	22.77	23.38	24.88	23.14	23.38	23.18	25.63	22.4	24.35	23.85	23.17	21.62	24.27	22.1	22.78	23.65	21.4	23.47	23.07	23.76	23.52	23.22	21.8	22.79	23.48
sp|O35465|FKBP8_MOUSE	26.56	26.85	26.99	26.75	27.23	26.4	27.22	26.27	26.16	26.52	27.57	27.64	27.32	27.18	27.1	27.45	26.45	26.85	27.39	27.16	26.83	26.48	26.87	27.06	26.78	26.66	26.1	26.88	26.34	26.66	27.05	25.18	27.11	27.26	27.37	27.29	28.09	27.5	26.79	26.81	27.32	28.29	26.42	27.07	27.77	27.41	27.26	27.28	26.84
sp|O35469|3BHS6_MOUSE	23.35	22.81	22.35	21.61	23.18	22.12	24.05	22.78	22.32	22.88	22.03	22.34	24.34	23.83	22.1	22.84	22.41	24.22	22.19	22.5	22.28	22.15	23.22	21.85	23.29	23.36	22.72	23.52	22.88	23.94	22.64	22.44	24.05	22.92	22.92	23.34	24.01	22.29	23.44	22.54	23.16	22.91	22.5	22.84	22.75	23.47	22.12	21.89	22.8
sp|O35492|CLK3_MOUSE	23.31	22.71	23.3	22.45	24.48	22.64	22.96	23.26	23.1	22.15	22.93	22.81	22.67	22.9	20.9	22.5	22.36	22.76	22.91	22.32	23.27	23.55	23.1	22.89	22.64	23.14	24.38	23.92	23.36	23.58	23.74	22.73	23.53	23.29	22.43	23.54	23.09	23.16	22.97	23.75	22.28	22.64	23.5	21.99	23.91	23.3	22.37	21.88	22.49
sp|O35495|CDK14_MOUSE	26.01	25.55	25.89	25.29	26.37	25.98	24.74	26.09	26.42	26.3	25.95	25.66	26.22	25.91	25.9	25.67	25.27	25.61	26.19	27	25.91	26.04	23.15	26.65	26.13	26.49	25.54	25.19	26.02	26.05	23.08	24.65	25.72	26.09	25.4	25.13	23.78	27.22	26.27	25.62	25.77	25.94	24.36	25.72	25.51	25.5	25.47	25.31	26.46
sp|O35526|STX1A_MOUSE	29.74	29.91	30.04	29.25	29.12	30.36	29.45	29.72	30.23	29.58	29.49	29.53	29.63	28.78	29.21	29.61	29.54	29.84	29.82	29.22	29.37	29.51	30.19	29.55	28.83	29.5	29.26	29.43	29.3	29.6	29.32	28.72	29.91	29.34	29.98	30.69	29.36	30.82	29.4	29.92	29.33	30.22	30.3	29.24	29.53	29.47	29.83	29.58	28.97
sp|O35551|RABE1_MOUSE	24.54	25.5	25.19	25.1	25.8	26.53	26.2	25.38	26.14	25.19	26.15	25.8	26.16	25.91	26.2	25.87	26.64	26.63	25.71	26.43	24.33	26.02	25.77	25.35	25.64	25.65	26.39	25.03	24.44	25.67	25.58	26.25	26.64	26.39	26.59	25.15	25.97	26.73	26.15	26.33	26.39	25.81	24.83	25.98	26.24	26.81	25.06	26.72	26.12
sp|O35566|CD151_MOUSE	22.89	22.9	23.44	22.12	23.11	22.06	23.41	23.58	22.47	21.96	21.28	23.84	23.34	23.3	22.71	22.41	23.86	23.06	22.89	22.31	23.78	22.15	22.9	22.73	22.72	23.14	22.1	24	22.6	23.54	21.04	23.16	22.3	21.76	22.55	22.74	23.39	22.38	22.67	21.82	23.19	22.79	22.77	21.84	22.36	23.93	23.67	22.31	22.91
sp|O35593|PSDE_MOUSE	26.89	26.21	26.54	26.94	27.29	26.41	23.51	26.51	26.6	26.62	27.1	26.69	26.99	26.58	27.23	26.87	26.05	27.16	27.23	27.3	27.17	26.36	27.55	26.88	27.11	26.76	26.4	26.36	26.64	27.18	27.26	25.82	26.65	26.35	27.12	27	27.07	27.43	26.96	26.54	27.06	27.17	26.81	27.07	27.38	26.87	26.46	26.42	26.98
sp|O35607|BMPR2_MOUSE	25.03	24.04	22.28	24.88	22.66	23.11	23.46	24.86	25.1	24.54	24.82	23.33	22.72	24.87	23.4	23.44	22.53	22.35	22.57	22.58	23.73	22.46	21.94	25.16	23.27	23.8	23.34	24.13	23.13	22.66	22.7	23.48	22.68	24.53	22.85	23.07	23.58	21.8	24.8	22.26	25.18	23.25	24.91	21.1	23.23	22.31	23.92	22.52	24.56
sp|O35609|SCAM3_MOUSE	27.4	27.37	27.44	27.5	26.59	27.72	26.67	27.81	27.28	27.72	27.96	28.69	27.99	27.51	27.89	28.07	28.18	27	28.11	27.58	27.64	27.55	28.17	27.22	27.16	27.33	27.26	26.65	27.27	27.36	27.52	26.85	27.86	26.71	27.14	27.4	26.65	27.81	27.38	27.3	27.89	28.49	28.21	27.66	27.38	27.85	27.74	27.52	27.54
sp|O35621|PMM1_MOUSE	25.6	25	24.82	25.77	24.58	25.18	23.66	25.91	25.43	25.25	23.29	22.89	25.65	25.81	25.31	25.24	24.41	25.49	25.61	25.46	25.2	24.83	24.3	24.55	24.9	24.45	25.65	23.59	24.69	22.75	24.89	24.77	26.16	26.32	25.71	26.58	25.91	22.6	26.53	26.02	25.25	25.34	24.83	25.61	25.52	25.28	25.3	24.91	25.88
sp|O35633|VIAAT_MOUSE	28.83	27	27.79	28.35	28.28	28.63	23.25	28.08	28.39	28.28	28.58	28.53	27.36	28.37	28.15	28.15	28.2	27.78	28.13	28.52	28.41	27.92	29.04	28.6	28.24	27.51	27.97	27.96	28.5	28.61	28.43	26.06	28.19	28.58	27.82	27.91	27.21	28.77	28.24	28.1	28.83	29.42	28.05	28.64	28.61	28.7	28.77	28.01	28.45
sp|O35639|ANXA3_MOUSE	24.44	25.17	24.38	25.33	25.16	23.78	24.16	25.76	25.61	24.16	24.14	24.52	25.09	23.99	25.12	24.44	24.83	24.41	24.08	25.05	24.12	25.29	24.08	25.19	24.87	25.72	25.14	25.51	24.98	24.55	24.22	24.99	24.44	24.39	25.12	24.55	24.78	23.35	25.58	24.7	23.92	22.83	24.37	24.7	24.83	24.68	24.54	25.25	24.39
sp|O35643|AP1B1_MOUSE	30.37	30.53	30.72	30.41	30.71	29.99	30.07	30.49	30.67	30.34	30.47	30.85	30.85	30.46	30.48	30.33	30.91	30.73	30.74	30.56	30.59	29.86	30.21	30.25	30.44	30.49	29.88	30.84	30.4	30.78	30.68	30.23	30.46	30.46	30.57	31.23	30.18	29.89	30.58	30.68	30.77	30.44	30.83	30.52	30.34	30.43	30.57	30.94	30.63
sp|O35658|C1QBP_MOUSE	27.78	28.97	29.17	27.95	29.1	28.89	30.64	29.03	28.85	27.98	27.86	28.72	28.67	26.43	28.07	28.51	29.21	29.57	28.65	27.99	28.63	27.79	29	28.39	28.08	29.27	29.4	30.4	28.66	29.15	28.05	29.24	28.72	27.81	27.94	29.78	29.4	26.82	28.62	29.36	27.37	28.22	29.49	26.42	27.83	28.64	28.95	29.32	27.82
sp|O35678|MGLL_MOUSE	28.6	28.84	28.87	28.82	28.61	28.53	27.98	28.56	28.21	28.32	27.96	28.71	28.64	28.6	28.07	28.02	28.76	28.84	27.57	28.27	27.84	28.4	28.2	28.3	28.47	26.97	28.36	28.34	28.21	27.92	28.55	28.01	28.23	28.28	28.47	28.15	28.03	27.82	28.23	28.12	27.64	26.84	28.26	27.96	28.11	27.77	27.69	27.83	27.66
sp|O35681|SYT3_MOUSE	26.59	27.75	27.94	26.67	27.08	26.71	27.39	26.94	27.01	26.78	26.26	27.85	28.18	26.43	26.31	27.27	27.93	27.86	27.36	26.45	26.19	23.66	24.03	25.99	25.67	25.94	25.62	26.53	25.75	26.7	27.24	26.67	27.43	26.61	26.43	28.16	28.18	25.17	26.72	26.97	26.25	25.91	27.22	26.35	26.18	26.54	26.89	27.35	25.68
sp|O35682|MYADM_MOUSE	24.96	22.12	24.11	24.63	24.69	24.27	24.92	23.99	24.02	24.89	24.54	21.51	24.36	24.5	24.39	23.96	22.21	22.57	23.3	24.6	24.54	23.64	23.91	24.63	24.4	24.24	22.31	23.78	24.23	24	24.93	22.75	22.78	25.07	24.57	21.84	24.45	24.31	24.67	24.19	24.24	24.96	23.24	24.76	24.83	24.13	23.47	23	24.71
sp|O35683|NDUA1_MOUSE	22.44	25.3	23.29	22.77	22.12	22.67	23.94	22.44	22.95	24.15	21.99	21.73	22.89	21.69	21.44	22.48	22.7	22.03	23.78	22.77	23.1	22.56	21.22	22.06	22.96	23.14	22.7	22.74	22.2	22.62	24.03	22.83	22.77	22.25	22.74	23.61	24.34	22.79	25.5	22.65	21.57	22.59	21.94	25.08	22.33	22.27	23.19	22.89	23.75
sp|O35684|NEUS_MOUSE	23.88	23.07	23.51	22.83	23.55	22.7	23.78	23.94	22.62	23.2	23.55	23.38	23.6	22.44	22.16	23.15	24.32	23.24	22.81	23.23	22.06	22.71	21.33	22.93	21.85	23.08	23.39	25.22	21.98	22.54	23.53	23.76	23.56	23.06	23.44	22.4	23.48	22.07	23.24	23.36	22.23	22.66	21.57	23.31	23.17	22.68	22.03	23.16	23.2
sp|O35685|NUDC_MOUSE	26.5	25.32	25.69	26.66	26.06	26.92	28.36	27.09	26.41	26.23	26.56	25.73	25.54	24.71	27.12	26.73	26.46	26.09	25.72	26	26.88	27.33	27.57	26.6	26.66	25.14	27.49	28.12	25.95	25.86	26.42	26.3	26.08	26.35	26.78	24.95	24.87	27.45	27.01	27.1	26	27.12	24.3	25.77	26.91	27	26.72	25.9	26.08
sp|O35691|PININ_MOUSE	23.17	23.1	22.57	23.96	23.46	22.9	23.11	23.13	21.76	23.11	23.95	21.93	22.72	24.22	23.45	22.25	22.8	23.4	22.72	22.07	21.72	24.53	24.55	21.19	23.17	24.65	23.76	24.2	21.58	24.9	23	21.33	23.03	22.47	22.65	24.39	23.95	23.87	23.83	22.79	22.52	24.03	23.1	21.84	21.87	23.32	23.1	23.12	23.67
sp|O35709|ENC1_MOUSE	21.94	22.46	24.26	23.42	21.96	22.76	24.27	23.16	22.79	21.72	22.33	23.73	23.57	23.43	22.11	23.27	23.3	22.59	22.86	23.72	22.31	22.53	23.04	22.76	22.42	22.39	23.49	23.02	22.42	21.74	21.39	22.55	23.93	22.6	21.83	22.47	23.47	22.02	22.27	22.6	22.25	23.47	22.43	22.04	24.07	23.54	23.46	22.72	22.42
sp|O35737|HNRH1_MOUSE	29.14	28.24	28.19	29.07	28.93	29.14	30.89	29.12	29.18	29.11	29.19	29.34	28.56	29.19	29.22	29.12	29.11	28.63	29.46	29.46	30.53	30.36	30.52	30.2	30.31	30.35	30.75	30.66	30.3	30.44	29.28	28.4	29.09	29.62	29.45	29.15	28.42	29.75	29.36	29.2	29.5	29.07	28.2	29.31	29.36	29.21	28.9	28.63	29.51
sp|O35841|API5_MOUSE	26.26	26.66	27.22	25.31	26.65	26.64	24.52	23.91	26.4	26.77	26.63	28.7	26.84	26.44	26.55	27.42	26.53	27.05	26.45	26.91	27.16	27.41	28.09	27.77	27.4	27.66	27.58	28.14	27.37	28.23	26.73	26.46	27	26.23	26.76	27.79	25.88	25.98	26.25	26.8	26.83	26.93	27.6	26.4	26.8	27.32	26.87	27.53	26.41
sp|O35857|TIM44_MOUSE	27.56	27.75	27.24	27.04	27.18	27.5	26.25	28.27	27.7	27.06	27.34	27.24	28.63	27.26	26.61	27.35	28.33	27.57	26.97	27.18	27.41	26.75	27.65	27.44	27.2	28.45	28.23	27.08	26.91	27.14	27.34	28.01	27.2	27.05	26.55	29.73	27.61	28.13	26.82	25.38	27.16	27.54	27.59	27.15	27.75	28.1	27.87	26.75	27.42
sp|O35864|CSN5_MOUSE	28.1	28.36	28.08	28.16	28.06	27.81	29.5	28.07	28.3	28.31	27.35	27.51	28.18	27.95	27.76	27.29	27.14	28.1	27.77	27.29	27.16	27.65	27.43	27.86	27.51	27.49	28.35	28.57	27.26	28.16	27.57	29.29	28.04	27.94	27.41	27.84	27.04	27.6	28.13	27.78	27.45	27.13	28.66	27.52	27.66	27.98	27.98	28.04	27.87
sp|O35874|SATT_MOUSE	27.01	27.35	26.53	26.12	26.88	27.17	26.54	26.48	27.2	26.59	26.8	26.55	27.17	26.58	26.77	26.91	26.88	26.99	27.1	26.64	26.91	26.28	27.63	26.42	26.62	26.12	26.22	26.45	26.13	26.43	27.46	27.91	27.37	27.11	27.17	27.65	28.53	28.17	26.88	27.46	27.2	26.2	27.63	27.2	27.17	27.24	26.6	27.23	27.27
sp|O35887|CALU_MOUSE	26.13	25.28	25.04	25.85	25.34	26.06	25.44	25.47	25.83	25.57	26.72	25.42	25.38	25.91	26.62	25.78	27.78	26.46	25.65	25.91	26.96	27.49	26.8	26.47	26.27	25.82	27.17	26.3	26.68	27.04	25.71	26.6	26.47	26.08	25.85	26.4	26.18	25.96	25.81	26.27	26.81	25.74	26.32	26.15	26.65	26.57	26.47	25.75	26.09
sp|O35900|LSM2_MOUSE	22.97	22.91	23.6	24.3	23.72	23.9	23.67	22.18	23.87	24	24.3	23.73	23.5	24.62	23.98	24.29	24.91	22.69	22.16	23	25.08	21.96	22.7	25.18	25.04	24.41	25.56	23.84	25.18	25.22	24.32	22.57	23.29	24.28	22.05	23.54	24.51	22.97	23.81	24.76	24.7	23.26	24.01	23.61	24.26	23.25	23.89	24.53	24.64
sp|O35926|CD5R2_MOUSE	21.51	22.65	22.25	21.91	22.81	24.18	23.75	22.28	23.78	21.91	21.7	23.08	22.52	22.26	22.79	21.82	23.22	22.16	22.34	22.33	23.69	22.64	23.07	23.52	22.73	23.17	21.39	23.36	22.04	22.65	21.3	23.91	23.42	22.54	21.75	22.34	23.5	22.58	23.27	23.26	22.71	24.3	22.7	22.03	23.49	21.97	22.67	22.48	22.7
sp|O35927|CTND2_MOUSE	28.59	28.48	28.92	28.65	28.82	28.47	28.51	28.8	28.69	28.68	28.12	28.72	27.96	27.89	28.04	28.05	27.97	28.57	28.05	28.64	28.51	28.65	28.82	28.45	28.32	28.07	28.44	29.01	28.54	28.51	29.08	27.81	28.6	28.81	28.81	29.3	29.63	29.28	28.9	28.63	28.3	29.32	28.36	28.1	28.35	28.12	27.88	28.36	27.98
sp|O35943|FRDA_MOUSE	24.09	23.56	22.23	22.64	24.77	22.67	25.31	23.9	22.95	23.43	24.03	21.51	23.35	23.6	22.29	24.6	24.97	25.65	24.44	24.09	23.23	24.48	23.78	24.51	22.18	24.26	26.71	27.2	24.7	22.51	24.08	24.19	22.85	24.28	22.01	25.55	24.87	24.68	22.52	24.27	22.29	24.3	25.89	23.29	25.13	23.87	24.79	24.58	22.46
sp|O35945|AL1A7_MOUSE	23.26	21.97	23.31	22.71	22.91	23.7	23.99	23.6	22.02	22.71	22.71	23.67	23	22.41	22.13	22.52	23.24	24.01	22.39	22.86	23.19	20.76	24.07	23.83	23.03	22.86	24.14	25.27	22.1	21.97	23.5	22.82	22.75	22.74	22.32	23.09	24.5	22.32	22.32	22.51	22.12	23.57	23.32	22.54	23.47	23.37	23.63	24.04	21.59
sp|O35954|PITM1_MOUSE	26.68	26.9	26.62	26.83	26.82	26.39	26.39	26.18	26.01	26.98	26.83	26.39	26.49	27.26	26.92	27.03	25.65	26.46	26.94	27.74	26.34	26.9	26.59	26.56	26.28	26.38	25.32	25.09	26.96	25.93	27.92	26.16	27.18	27.7	27.72	26.69	25.62	28.23	27.28	27.43	27.49	26.38	26.61	27.92	27.48	27.12	26.79	27.41	27.8
sp|O35963|RB33B_MOUSE	25.54	24.77	23.45	22.65	25.08	23.58	23.01	22.93	23.74	25.16	25.68	23.93	22.13	22.28	25.26	22.58	22.33	22.74	22.89	25.46	25.38	24.49	25.2	23	22.91	23.35	24.45	22.2	25.32	24.22	25.3	21.74	24.6	25.66	22.29	21.71	23.83	26.25	25.33	25.29	24.86	23.41	23.65	25.07	25.21	22.92	22.2	24.45	25.39
sp|O35969|GAMT_MOUSE	23.05	22.55	22.36	23.49	22.59	23.28	23.42	22	24.04	22.84	22.7	23.15	22.91	22.49	21.94	23.12	23.33	24.35	22.41	23.5	23.28	22.96	21.46	23.43	21.9	22.83	23.11	23.52	21.3	23.23	23.3	23.13	22.61	21.19	22.86	23.26	24.22	22.98	22.08	22.57	22.97	22.14	23.6	22.51	24.21	24.45	23.28	23.07	21.51
sp|O35972|RM23_MOUSE	21.88	22.39	23.27	24.06	21.76	21.98	24.76	23.07	23.6	22.44	21.97	22.92	24.1	21.84	21.53	21.98	23.4	23.56	22.68	22.64	23.07	21.94	23.24	21.91	22.89	23.12	22.78	23.84	22.03	22.97	22.53	22.16	23.83	22.69	22.85	22.46	24.15	22.79	22.58	23	22.8	20.83	22.74	22.91	22.57	22.53	23.11	22.56	22.89
sp|O35988|SDC4_MOUSE	21.16	22.93	23	21.67	22.98	22.04	24.02	23.34	23.81	24.2	23.48	22.84	21.66	22.6	22.33	23.04	22.95	23.54	21.81	21.28	24.12	22.86	22.49	24.12	23.29	23.3	23.05	22.74	21.34	22.67	22.52	22.58	23.78	23.03	23.31	23.11	24.16	21.43	22.25	21.62	22.56	22.88	22.61	22.34	23.83	21.81	23.3	22.49	22.39
sp|O54692|ZW10_MOUSE	24.62	22.86	22.42	22.58	22.63	21.67	23.95	21.68	23.4	24.14	21.77	23.51	22.72	22.35	22.02	23.11	23.76	22.32	22.73	22.33	21.36	21.26	23.86	23.02	21.47	22.6	23.47	24.41	22.49	22.58	23.43	23.38	22.28	22.14	22.32	23.35	22.7	22.46	23.29	22.19	22.4	22.94	23.65	22.71	24.01	22.46	23.51	22.4	23.53
sp|O54724|PTRF_MOUSE	22.67	23.35	23.59	22.64	22.22	22.4	23.83	24.42	22.16	22.45	22.78	24.57	21.82	22.8	22.78	23.62	22.49	22.2	22.8	23.46	24.2	23.54	22.98	22.45	24.55	23.08	24.18	23.84	22.02	22.02	22.87	22.19	22.86	22.31	23.88	23.72	22.38	23.05	23.47	22.85	22.75	22.07	23.41	22.8	22.14	22.69	22.45	23.6	22.91
sp|O54734|OST48_MOUSE	26.41	26.55	26.25	26.93	25.79	25.43	25.7	26.33	26.54	26.33	27.11	26	26.34	26.92	26.59	25.64	26.69	26.53	26.47	26.49	26.56	25.5	24.93	26.02	26.18	25.79	26.28	26.13	26.34	26.56	25.82	27.07	26.12	25.84	26.35	25.57	25.07	25.14	26.42	26.53	26.66	24.33	27.13	26.45	26.58	26.01	26.84	26.63	26.6
sp|O54754|AOXA_MOUSE	23.34	22.5	23.67	22.82	24.46	22.96	24.39	23.21	23	22.91	23.27	24.02	22.95	22.85	22.69	24.21	22.78	23	22.98	21.7	22.36	22.05	22.01	22.51	22.72	23.18	22.46	22.86	21.57	22.21	23.12	22.41	24.03	24.19	23.88	23.48	24.65	22.45	23.13	21.59	21.97	22.24	23.85	22.82	23.38	23.53	22.71	21.7	22.25
sp|O54774|AP3D1_MOUSE	29.43	29.6	29.17	29.22	29.44	29.3	28.93	28.88	29.31	29.15	29.56	28.87	29.62	29.41	29.01	29.49	29.1	29.53	29.68	29.16	29.15	28.86	29.15	29.3	29.09	29.27	28.93	28.91	29.26	29.2	29.95	29.14	29.21	29.43	29.31	29.14	29.51	29.22	29.1	29.42	29.59	29.18	29.78	29.58	29.72	29.4	29.26	29.6	29.42
sp|O54781|SRPK2_MOUSE	26.98	26.55	26.08	26.36	26.63	26.66	25.9	26.54	26.79	26.8	26.67	27.03	26	26.35	26.75	26.62	25.67	26.01	25.37	26.72	26.47	26.54	26.58	27.22	26.81	25.79	26.23	25.75	26.7	26.55	27.33	25.54	26.15	26.44	26.73	26.1	26.78	27.17	26.5	26.23	26.65	26.76	26.38	26.74	27.07	26.7	26.59	26.97	26.41
sp|O54818|TPD53_MOUSE	23.15	22.01	22.94	22.85	22.85	21.83	24.49	23.59	22.75	22.24	23.12	22.44	23.84	23.25	23.13	22.34	22.34	23.14	21.71	23.22	23.39	23.1	22.85	25.51	23.19	22.41	22.59	22.82	21.92	23.83	22.35	22.33	23.29	22.49	22.24	24.38	23.59	21.74	22.81	22.86	22.43	23.29	21.99	23.31	23.23	22.97	22.26	22.17	23.76
sp|O54829|RGS7_MOUSE	28.42	28.84	28.91	28.72	29.05	27.76	28.03	28.68	28.68	28.56	28.48	28.67	28.47	28.23	28.51	28.49	28.54	28.66	28.44	28.56	28.33	27.52	27.05	28.57	28.62	27.67	28.07	28.45	28.5	28.71	28.78	28.5	28.49	28.28	28.44	29.38	30.94	28.16	28.51	28.56	28.47	28.4	28.55	28.42	28.6	28.13	27.79	28.81	28.11
sp|O54833|CSK22_MOUSE	27.29	27.74	27.68	27.29	26.35	27.76	26.49	27.3	27.71	27.05	27.45	26.74	27.76	27.03	26.88	27.74	27.49	27.34	27.9	26.32	26.96	27.01	27.08	26.47	26.52	28.24	27.43	27.72	26.7	27.53	27.14	28.92	27.41	27.4	26.68	27.16	26.84	27.22	26.59	27.08	27.09	26.42	27.71	27.08	27.07	27.84	27.49	27.8	27.09
sp|O54865|GCYB1_MOUSE	27.31	27.34	26.38	26.56	26.97	26.77	27.2	26.64	26.89	26.38	26.35	25.43	26.2	27	26.33	26.58	26.35	26.6	26.19	26.58	25.77	26.09	22.84	26.8	26.07	25.56	26.02	26.31	26.36	27.18	26.75	26.68	26.4	27.03	26.19	27.24	27.12	23.89	26.49	27.32	26.42	24.78	26.98	26.12	26.82	26.53	26.03	26.91	26.34
sp|O54901|OX2G_MOUSE	27.77	26.45	27.12	27.88	27.33	27.6	25.88	27.17	27.22	27.65	27.65	22.16	25.75	27.53	27.56	27.18	27.24	26.73	26.96	27.78	27.88	27.22	23.05	27.53	27.48	26.74	27.54	25.53	27.11	25.74	28.1	27.28	27.7	28.34	28.08	27.49	23.39	27.58	28.3	27.67	28.21	27.42	25.79	27.72	27.87	27.71	26.44	26.76	27.67
sp|O54916|REPS1_MOUSE	26.21	26.4	27.07	26.38	26.6	25.41	25.85	25.58	26.5	25.29	25.26	26.81	26.78	26.01	25.79	26.92	27.35	26.05	25.7	26.24	25.52	26.22	25.31	25.75	25.49	26.22	25.32	27.06	26.5	25.92	26.35	24.59	26.34	26.28	26.29	25.93	26.74	24.91	26.3	25.69	26.26	26.27	26.35	26.28	25.72	25.51	27.02	25.9	25.75
sp|O54931|AKAP2_MOUSE	23.92	23.01	23.79	23.17	21.69	23.51	24.22	22.95	23.51	23.72	23.29	21.63	23.02	23.91	22.92	24.14	22.48	23.07	20.44	22.34	22.7	25.34	24.91	23.77	22.24	23.07	23.3	25.23	23.64	25.71	22.78	23.09	22.11	23.13	22.74	22.89	23.71	21.87	23.2	22.97	22.22	22.72	23.41	21.99	22.25	24.97	23.09	23.19	24.68
sp|O54941|SMCE1_MOUSE	23.07	22.88	22.66	21.85	23.01	22.28	23.5	23.82	22.76	22.81	23.65	23.2	22.16	22.45	21.98	22.52	22.42	22.71	20.94	21.83	22.81	21.74	21.99	22.43	21.62	22.99	22.4	23.3	22.5	23.56	23.15	23.77	22.82	24.05	21.55	23.31	24.22	23.14	22.98	23.23	20.67	23.04	23.69	23.27	23.97	23.33	22.83	22.31	22.55
sp|O54946|DNJB6_MOUSE	27.51	25.11	24.89	27.08	26.69	26.58	27.05	25.94	26.44	27.07	27.4	24.76	25.87	26.67	26.9	25.24	24.71	25.04	24.67	26.09	26.9	25.69	25.51	26.89	26.09	24.94	25.87	25.6	26.59	26.2	26.21	25.42	24.46	26.63	25.68	22.16	23.82	26.33	25.62	25.52	26.22	26.99	25.01	26.57	26.62	26.5	25.45	24.31	25.9
sp|O54950|AAKG1_MOUSE	22.77	24.35	24.23	23.14	23.87	23.2	24.12	22.88	22.58	23.62	23.01	23.73	24.81	23.36	23.19	23.69	24.41	24.89	23.86	23.31	22.47	22.19	23.42	23.13	22.5	24.38	23.22	24.78	22.66	25.18	23.68	24.34	23.26	23.22	22.91	24.04	27.71	22.94	23.27	24.9	23.29	25.3	24.73	22.92	22.99	22.65	24.42	24.1	22.5
sp|O54962|BAF_MOUSE	27.83	26.61	27.82	27.63	27.16	27.78	30.17	27.86	27.91	27.67	27.09	26.71	26.31	27.56	27.5	27.6	27.64	27.09	27.53	26.72	27.89	27.78	26.6	27.7	27.95	26.69	29.44	28.43	27.28	28.2	26.54	27.73	27.92	27.63	27.38	26.88	26.85	26.5	27.6	27.05	27.57	28	27.01	26.86	27.03	27.19	27.3	26.87	27.09
sp|O54983|CRYM_MOUSE	29.95	31	30.81	29.95	30.89	30.6	30.37	30.97	30.56	30.48	29.71	31.33	31.17	30.25	31.01	30.77	30.81	30.38	31.09	30.86	28.7	29.07	30.01	28.85	29.08	29.4	29.07	29.34	29.29	29.59	31.16	31.23	31.68	31.3	31.9	32.12	32.31	32.21	31.68	32.31	30.59	32.96	31.58	31	31.94	31.58	31.96	31.86	31.74
sp|O54984|ASNA_MOUSE	27.88	27.77	27.58	27.72	27.69	27.63	28.78	27.41	27.56	27.69	27.7	27.45	27.35	28.01	27.53	27.87	27.37	27.52	27.74	27.8	27.58	27.67	28.03	27.82	27.65	27.49	27.5	27.31	27.79	27.48	28	27.86	27.6	27.81	27.72	27.71	26.88	27.88	27.66	27.68	27.76	27.64	28.02	27.85	27.86	27.51	27.47	27.79	27.82
sp|O54988|SLK_MOUSE	26.2	25.15	25.48	26.54	26.2	27.31	24.38	26.32	26.76	26.27	26.5	25.77	26.16	25.35	26.15	26.26	25.43	25.67	25.83	26.54	26.83	25.62	26.17	26.48	25.89	26.5	25.56	25.55	26.79	25.68	26.75	25.64	25.83	26.61	26.52	25.19	25.37	25.77	26.63	26.06	26.34	26.58	24.63	26.14	26.68	25.39	25.25	25.92	25.74
sp|O54990|PROM1_MOUSE	23.07	23.78	23.1	22.09	23.23	23.15	22.83	23.05	23.87	22.34	22.18	23.4	22.12	22.6	22.59	22.03	22.74	24.38	23.82	21.98	22.35	22.98	23.63	22.93	23.91	23.23	24.54	22.49	22.65	22.43	22.7	21.96	22.85	22.38	21.86	22.98	23.53	22.12	22.66	23.9	21.67	22.8	22.33	22.84	22.75	22.3	21.92	23.05	21.84
sp|O54991|CNTP1_MOUSE	29.07	28.5	28.63	28.72	28.08	28.25	27.61	28.52	29.16	29.02	28.84	28.01	28.4	28.8	28.66	28.51	28.21	28.03	28.69	28.85	28.48	28.68	29.1	28.94	28.49	29.06	28.17	28.34	28.7	29.15	28.93	27.66	28.15	28.8	28.45	28.34	27.49	29.65	28.81	28.64	28.7	28.98	28.62	29.08	29.14	28.96	28.01	28.39	28.83
sp|O55003|BNIP3_MOUSE	23.33	22.88	23.2	22.4	22.91	22.4	23.45	22.41	23.41	22.36	22.16	23.45	22.7	22.49	23.02	21.33	21.96	23.02	22.86	22.97	23.46	21.96	20.69	22.91	22.13	23.4	23.27	24.66	22.55	22.73	23.18	22.23	22.43	22.64	22.66	22.79	24.58	22.45	24.05	21.61	21.51	23.32	23.51	22.29	22.82	22.69	23.4	22.23	22.99
sp|O55013|TPPC3_MOUSE	26.51	26.14	25.17	25.34	26.25	25.61	24.81	26.09	26.15	26.07	25.79	25.1	24.88	25.64	25.72	25.61	25.72	25.31	25.63	25.76	25.87	26.28	25.97	25.6	25.72	25.78	26.14	27.06	25.51	25.93	25.18	26.03	25.99	25.68	25.56	25.21	25.12	25.6	26.22	26.23	25.59	25.9	25.7	24.91	25.81	26.3	25.04	25.32	25.88
sp|O55017|CAC1B_MOUSE	24.87	24.26	23.07	22.82	23.17	24.15	23.16	22.88	22.81	22.94	22.43	24.02	24.08	24.34	22.22	21.78	23.96	23.22	22.8	22.07	22.82	22.05	21.71	24.64	22.17	23.32	22.69	23.63	22.69	22.62	22.12	22.22	22.37	22.86	22.44	23.13	23.35	21.52	22.84	22.25	21.96	23.07	22.64	22.64	24.7	22.67	23.41	23.7	22.63
sp|O55022|PGRC1_MOUSE	28.87	27.94	28.45	28.97	28.34	29.27	30.09	29.12	28.65	28.83	29.08	28.28	28.22	28.85	29.14	29.3	29.31	28.58	27.85	29.06	29.27	29.44	28.84	29	29.42	28.68	30.16	30.3	29.06	28.33	29.4	29.57	29.68	30.09	29.63	29.22	28.24	30.2	30.3	29.26	29.59	29.18	27.56	29.34	29.5	28.86	28.84	29.42	29.19
sp|O55023|IMPA1_MOUSE	27.69	27.59	26.45	27.52	28.43	25.16	27.58	26.09	26.78	27.39	27.43	26.11	25.27	26.88	27.42	25.31	26.47	26.24	25.49	27.05	25.97	26.65	28.49	27.07	27.58	25.82	27.55	25.86	25.96	25.83	25.84	27.03	25.88	27.58	28.15	25.48	25.74	25.15	27.69	27.57	25.7	27.81	24.66	27.16	27.81	26.27	27.85	24.87	26.5
sp|O55026|ENTP2_MOUSE	24.85	24.93	24.99	25.3	25.81	23.73	24.91	23.84	25.23	24.53	24.54	24.7	24.52	24.85	25.05	24.79	24.99	25.18	25.07	25.42	24.89	23.54	23.74	24.6	24.23	25.44	25.66	23.08	25.43	25.73	25.97	25.1	24.65	25.22	25.23	24.99	25.75	25.42	25.33	25.43	24.49	24.88	24.49	23.02	24.45	24.18	25.09	25.03	25.52
sp|O55028|BCKD_MOUSE	21.98	22.74	21.49	22.48	23.87	23.11	24.08	23.64	22.41	22.65	23.32	27.87	22.77	21.89	22.64	26.59	24.33	26.2	26.42	24.48	22.57	22.11	24.83	22.77	22.53	27.24	22.93	22.19	22.13	22.74	22.37	23.38	23.01	24.13	23.39	27.99	28.02	26.34	22	22.18	22.43	28.02	23.38	23.97	22.08	22.98	23.37	26.41	24.23
sp|O55029|COPB2_MOUSE	27.96	27.73	27.81	27.5	27.86	26.53	27.47	26.86	26.45	28.03	28.29	28.65	28.05	28.34	28.3	27.47	27.89	28.49	27.78	27.59	28.18	26.96	28.46	27.66	27.86	27.44	26.49	27.91	27.65	28	27.29	25.9	27.03	27.83	27.39	27.66	28.76	28.26	27.9	27.41	28.16	27.87	27.52	27.89	28.13	27.66	27.28	28.06	27.55
sp|O55033|NCK2_MOUSE	26.42	25.81	25.46	26.21	26.14	24.11	27.08	26.52	25.64	26.17	25.77	24.99	25.04	25.96	25.98	25.47	26.03	25.23	25.9	25.25	24.87	25.61	25.57	25.05	25.22	24.16	25.83	24.17	25.23	25.45	25.4	22.96	24.9	26.1	24.45	24.65	24.57	25.7	25.7	25.33	25.25	25.29	25.94	25.08	25.14	25.46	25.9	24.76	25.82
sp|O55042|SYUA_MOUSE	32.21	32.01	32.07	32.17	32.54	32.35	32.55	32.55	32.41	32.2	32.21	33.23	33.06	32.05	32.44	32.75	32.53	32.04	32.43	32.67	32.18	32.93	32.98	31.63	32.26	31.61	32.81	32.5	32.33	31.5	32.23	33.39	33.13	32.21	32.87	32.64	33.19	33.72	33.05	32.4	32.3	33.29	31.92	32.1	32.42	32.77	32.31	32.32	32.6
sp|O55060|TPMT_MOUSE	21.46	22.21	22.83	23.89	23.02	22.35	23.59	22.05	22.52	22.6	22.38	23.06	21.93	22.35	22.8	22.07	22.48	21.91	22.12	23.16	23.41	22.26	22.9	22.59	22.37	22.92	22.82	22.98	23.65	22.27	23.43	22.33	22.39	22.72	23.34	23.54	24.32	22.21	22.44	22.4	24.29	21.67	22.31	22.51	22.74	22.85	22.7	22.49	23.02
sp|O55091|IMPCT_MOUSE	25.98	25.29	25.74	26.21	25.48	26.94	25.6	26.7	26.77	26.2	26.02	26.38	25.77	26.13	26.28	26.27	25.38	25.84	26.17	26.02	25.72	26.23	25.85	25.74	25.78	25.53	26.31	25.05	25.89	26.26	26.09	26.35	26.46	26.53	26.49	26.08	25.78	26.68	26.86	26.99	26.66	28.34	24.74	26.15	26.13	27.01	25.81	27.01	26.15
sp|O55100|SNG1_MOUSE	29.69	28.87	29.43	29.63	29.57	29.71	24.13	30	28.11	29.72	28.99	27.89	23.05	29.5	28.98	29.51	27.17	27.48	29.6	29.08	29.4	29.54	28.59	29.61	28.9	28.57	29.49	28.92	29.52	28.91	29.68	29.2	29.63	29.89	29.15	29.32	29.51	30.78	29.34	29.43	29.27	30.03	29.12	29.71	29.69	29.75	29.33	28.73	29.42
sp|O55106|STRN_MOUSE	28.45	28.22	28.12	28.39	28.12	28.68	29.65	28.24	28.53	28.43	28.28	28.79	28.7	28.25	28.43	28.74	28.12	27.88	28.62	28.48	28.49	28.41	28.28	28.14	27.76	28.64	28.54	27.73	28.5	27.44	28.48	29.13	28.28	28.38	28.16	28.33	27.23	28.09	28.54	27.78	28.09	27.51	28.45	28.05	28.01	28.29	28.13	28.21	28.06
sp|O55125|NIPS1_MOUSE	29.63	29.48	29.29	29.88	29.31	29.73	29.64	29.51	29.09	29.64	29.68	29.6	29.87	29.88	29.87	29.63	29.4	29.17	29.53	29.65	29.89	29.73	29.93	29.82	29.77	29.44	29.59	28.86	29.93	29.58	29.98	30.23	29.69	29.6	29.99	29.71	28.76	30.06	29.54	29.46	29.94	29.33	30.1	30	29.79	29.78	29.43	29.96	30
sp|O55126|NIPS2_MOUSE	29.03	28.51	29.09	28.91	29.09	28.89	27.59	28.38	28.13	29.1	29.22	29.34	29	28.97	28.96	28.92	28.15	28.28	28.97	29.16	29.33	29.54	29.82	29.39	29.25	28.39	28.4	27.89	29.22	28.77	29.13	28.69	29.12	28.82	29	28.5	27.39	29.68	28.55	28.81	29.14	30.08	28.22	28.89	29.12	28.88	27.88	28.77	28.86
sp|O55128|SAP18_MOUSE	23.39	21.87	22.77	23.17	22.01	25.27	22.93	22.13	23.29	22.78	24.31	23.31	22.59	22.5	23.46	23.38	23.42	23.54	22.77	22.12	22.15	22.42	25.93	22	21.5	22.29	23.85	22.77	24.35	21.41	22.06	22.94	22.5	22.57	22.52	23.58	23.75	23.18	24.19	23.05	22.98	23.11	22.37	24.28	24.29	23.46	24.19	23.84	23.25
sp|O55131|SEPT7_MOUSE	31.43	31.32	31.38	31.48	31.47	30.88	31.58	31.74	31.04	31.35	31.17	30.84	31.36	31.09	31.24	30.77	30.69	30.72	30.87	31.13	31.34	31.26	31.85	31.14	31.39	30.2	30.68	31.11	31.36	30.62	31.42	31.49	31.48	31.41	31.51	31.1	31.32	32.13	31.4	31.28	31.07	31.16	31.16	31.15	31.13	30.76	31.04	31	31.18
sp|O55135|IF6_MOUSE	22.92	25.34	23.01	22.85	22.22	23.26	22.64	22.14	22.93	25.2	25.62	22.34	22.78	22.97	22.69	22.45	22.83	24.12	23.31	25.25	25.45	21.88	22.07	22.77	25.4	22.32	22.62	25.91	23.5	25.08	22.26	22.4	25.18	22.95	22.61	22.12	23.45	20.99	21.96	25.66	22.57	23.4	24.21	23.04	27.1	23.74	25.26	23.25	21.91
sp|O55137|ACOT1_MOUSE	22.17	23.85	23.25	23.67	23.41	23.18	24.46	23.57	23.87	23.17	22.18	22.86	24.31	23.05	22.81	23.57	22.75	22.78	23.98	23.13	23.15	21.93	22.77	23.19	24.41	22.16	22.79	23.08	21.4	23.32	21.97	22.94	22.87	23.79	24.23	23.08	23.69	25.51	24.38	21.51	22.64	22.44	22.88	22.8	21.57	23.78	22.93	23.16	21.43
sp|O55142|RL35A_MOUSE	26.55	24.45	25.44	26.73	27.36	26.69	25.17	26.36	26.72	25.42	28.05	26.84	25.41	28.14	27.66	27.29	26.07	25.5	27.19	28.5	26.74	27.33	28.15	27.71	27.85	24.65	27.9	27.11	27.82	26.55	27.35	22.47	26.93	28.08	26.8	26	24.7	28.03	27.6	27.17	27.54	26.82	26.82	28.21	27.94	27.49	26.72	26.34	28.17
sp|O55143|AT2A2_MOUSE	31.01	30.4	30.46	30.68	30.79	30.7	28.97	30.75	31.09	30.79	31.48	31.1	30.79	31.21	31.31	31.3	30.61	30.93	31.23	31.28	31.03	30.99	31.58	31.03	30.66	30.57	30.34	29.95	30.89	30.91	31.01	30.23	30.49	30.98	30.9	30.49	30.11	31.66	31.04	30.32	31.39	31.81	30.85	31.33	31.49	31.25	31.17	30.92	31.18
sp|O55201|SPT5H_MOUSE	22.71	23.13	24.21	24.46	23.1	21.65	23.79	21.66	24.21	24.24	23.7	23.34	23.33	23.43	24.19	23.3	23.06	23.47	23.49	24.12	24.41	22.12	22.8	24.14	24.51	23.59	24.01	23.94	24.52	24.69	24.01	22.57	24.16	23.85	23.45	22.21	24.05	23.64	24.02	23.27	24.31	23.32	23.25	23.75	23.37	23.62	23.04	23.46	23.55
sp|O55222|ILK_MOUSE	23.41	22.57	23.11	25.21	23.99	22.48	23.15	23.92	23.04	22.74	22.65	22.65	22.31	23.56	24.42	23.03	23.57	23.94	23.32	21.85	22.31	24.21	21.8	21.26	23.22	22.65	22.03	22.36	24.86	23.57	23	21.93	22.52	25.65	24.36	21.78	23.91	22.03	24.21	23.55	21.72	22.77	23.07	25.23	23.92	24.01	22.94	23.34	24.4
sp|O55234|PSB5_MOUSE	28.35	27.83	28.66	28.93	28.69	28.34	25.56	28.74	28.42	28.92	28.64	28.16	27.44	28.25	28.42	28.28	28.09	27.91	28.36	28.73	28.64	29.21	29.73	28.58	28.86	28.36	28.66	27.43	28.62	28.7	28.36	27.02	28.5	28.55	28.63	27.5	27.75	29.8	29.02	28.58	28.61	29.79	27.79	28.56	28.61	28.79	28.07	28.63	28.47
sp|O70131|NINJ1_MOUSE	22.4	23.04	23.13	22.97	22.9	22.62	24.4	21.49	22.48	21.65	22.27	22.66	22.8	22.87	23.5	22.27	22.7	22.98	23.45	21.63	23.4	21.37	21.93	24.43	21.07	21.49	21.81	23.71	21.78	22.77	23.99	24.13	22.83	21.8	21.98	22.31	24.86	21.98	22.49	22.46	22.21	23.21	22.92	22.04	23.46	22.22	22.89	22.91	21.95
sp|O70133|DHX9_MOUSE	29	28.72	28.76	28.88	28.91	28.78	28.64	28.84	28.87	28.8	28.99	28.82	28.79	29.13	28.73	28.99	28.61	28.72	29.12	29.11	29.85	29.75	30.2	29.98	29.86	30.45	29.65	29.85	29.92	30.25	29.04	28.91	28.49	28.76	28.71	28.88	29.24	29.35	28.68	28.99	29.43	29.09	28.62	29.26	29.26	29.16	29.17	29.02	29.18
sp|O70152|DPM1_MOUSE	21.39	22.98	22.71	22.88	24.82	22.74	23.25	22.52	22.61	21.82	23.57	23.55	25.01	21.44	22.4	22.62	24.96	21.63	22.81	23.12	23.62	21.81	23.37	23.05	25.08	22.59	23.08	23.88	24.75	22.81	22.4	23.27	22.61	21.7	23.35	24.25	23.84	23.05	24.3	25.15	22.45	23.35	22.97	25.63	22.38	25.14	23.6	25.32	24.28
sp|O70161|PI51C_MOUSE	29.16	29	29.14	29.06	28.51	29.28	28.6	28.76	29.11	29.23	28.83	28.84	28.95	28.8	29.11	28.95	28.11	28.87	28.99	28.71	28.66	29.1	29.41	28.82	28.53	28	28.39	27.16	28.83	28.43	29.1	29.18	29.01	28.99	28.75	29.68	28.55	29.85	28.82	28.75	28.9	28.69	28.69	28.64	29.03	28.69	28.27	28.83	28.45
sp|O70166|STMN3_MOUSE	25.27	24.26	23.01	23.38	23.91	23.34	23.74	23.19	23.44	25.69	22.86	24.59	22.03	24.65	23.88	25	23.42	22.48	22.28	24.77	22.75	25.32	23.13	24.22	24.46	23.67	24.83	24.48	24.09	24.73	24.84	21.68	24.72	24.51	23.62	24.08	24.96	26.14	24.76	21.59	25.73	25.6	22.07	24.54	24.83	24.28	23.57	25.42	24.24
sp|O70172|PI42A_MOUSE	28.35	27.94	28.12	28.44	28.5	28.57	27.22	28.08	28.14	28.87	28.12	27.75	27.24	28.17	28.16	27.96	27.37	27.24	27.63	28.65	28.24	27.81	27.92	27.9	27.9	28.11	27.73	26.7	28.12	27.95	28.18	28.08	27.41	28.79	28.09	27.68	27.06	29.1	28.37	27.61	27.9	27.78	27.26	27.82	27.45	27.22	27.13	27.12	27.95
sp|O70194|EIF3D_MOUSE	26.86	25.84	26.62	26.02	25.7	23.07	23.51	23.21	26.63	26.97	27.01	27.05	26.76	26.7	26.33	26.92	26.71	26.24	27.02	26.36	26.64	27.14	27.73	26.04	26.15	26.65	27.28	26.55	26.28	27.09	26.67	26.64	26.85	22.38	26.5	23.95	27.53	27.53	25.64	26.28	27.1	28	26.71	27.04	26.65	27.62	26.66	26.8	27.38
sp|O70228|ATP9A_MOUSE	24.81	24.19	23.97	25.1	24.27	24.99	25.04	24.46	24.48	25.01	25.06	24.91	24.49	24.94	24.83	24.8	24.22	24.65	24.63	24.19	24.44	22.55	23.61	24.18	24.73	24.61	22.97	25.13	24.69	24.05	24.93	22.92	23.64	25.26	24.38	24.1	25.56	25.59	24.95	24.62	25.26	24.32	25	25.17	24.52	25.29	24.57	25.14	24.32
sp|O70250|PGAM2_MOUSE	22.58	23.05	22.22	21.62	22.27	22.62	22.44	22.86	23.92	21.52	22.44	22.07	22.72	21.67	22.61	22.27	24.14	23.37	24.27	23.47	22.9	23.96	21.7	22.36	22.52	24.2	22.74	22.9	22.94	22	24.19	23.27	24.01	22.21	23.06	22.33	24.84	21.81	21.54	24.62	22.57	23.29	23.04	23.42	22.79	21.71	22.19	24.38	22.61
sp|O70251|EF1B_MOUSE	28.76	29.06	29.05	29.33	28.77	29.52	30.46	28.83	29.14	28.83	29.33	29.89	29.91	29.27	29.96	29.95	30.51	29.94	29.82	29.14	29.32	29.4	28.96	29.01	29.26	28.9	30.23	30.13	29.27	29.47	29.42	30.42	29.9	28.71	29.52	30.01	29.68	28.5	28.64	30.19	30.13	28.94	29.38	29.48	29.42	29.76	29.56	29.95	29.4
sp|O70252|HMOX2_MOUSE	27.52	27.56	28.04	27.56	27.59	27.63	29.58	27.5	27.62	27.43	27.74	26.89	27.68	28.09	27.79	28.06	27.1	27.5	28.07	26.54	27.81	27.69	26.85	27.83	27.75	28.21	27.68	27.6	27.72	27.81	27.88	28.13	27.9	27.96	27.77	27.58	27.29	28.2	27.44	27.19	27.74	28.5	28.13	27.92	27.79	27.72	27.92	27.73	28.04
sp|O70274|TP4A2_MOUSE	23.13	25.03	24.65	24.48	23.97	22.94	23.37	24.41	21.92	25.1	25.23	23.46	24.44	24.3	25.44	21.12	24.78	22.54	24.6	24.57	24.34	23.24	25.29	25.19	24.28	23.97	22.53	22.96	24.58	24.92	22.71	22.05	24.57	24.8	22.86	22.3	23.78	22.49	24.63	23.94	24.34	26.13	22.33	24.16	25.14	24.66	23.35	24.52	24.38
sp|O70293|GRK6_MOUSE	22.5	23.39	23.6	22.83	21.99	21.36	23.03	23.24	23.08	21.89	21.78	22.82	23.34	23.22	23.4	22.02	23.2	24.18	22.47	22.34	22.76	22.07	22.63	22.45	23.98	22.99	22.01	23.63	22.52	22.37	23	22.31	22.16	23.3	22.68	22.32	24.21	22.64	22.53	24.6	23.04	20.95	23.1	23.36	21.53	22.97	22.7	23.03	21.6
sp|O70305|ATX2_MOUSE	21.97	22.74	23.78	22.66	23.31	22.66	23.15	23.59	24.35	22.33	23.5	22.63	22.94	22.27	22.3	24.08	23.24	24.52	23.91	23.04	23.02	21.74	22.81	21.81	22.58	24.2	24.1	23.21	22.54	23.59	21.9	22.83	23.35	22.36	23.52	22.52	23.68	23.17	21.59	21.95	24.77	22.29	23.5	22.76	22.69	24.24	21.28	23.96	23.24
sp|O70310|NMT1_MOUSE	28.23	28.32	28.39	27.7	28.19	28.32	28.09	28.17	28.23	27.82	28.41	28.21	28.45	28.41	28.13	27.91	28.47	28.6	28.28	27.85	27.81	28.04	28.68	28.37	28.14	28.55	27.93	28.51	27.72	28.64	27.39	27.65	27.65	27.78	27.69	28.11	30.07	26.99	27.31	28.17	27.9	27.63	28.71	28.28	28.03	28.15	28.12	27.98	27.91
sp|O70311|NMT2_MOUSE	24.38	24.53	24.64	23.61	24.93	22.16	23.39	23.77	23.52	24.16	24.29	24.19	24.5	25.11	23.43	24.12	24.47	24.25	24.61	24.54	23.78	23.7	23.21	24.53	24.4	24.91	23.83	24.69	24.69	23.79	25.38	23.67	24.04	24.95	24.73	23.67	25.43	22.9	24.34	24.13	23.65	24.8	24.65	24.6	23.87	23.63	22.82	23.74	24.53
sp|O70318|E41L2_MOUSE	29.23	29.06	29.05	29.18	28.56	29.83	30.87	29.48	29.79	29.32	29.06	29.45	29.34	29.06	29.17	29.89	29.34	28.6	29.18	29.09	29.5	29.57	29.44	29.12	29.23	29.93	29.52	29.52	29.5	29.39	29.09	30.1	29.25	28.96	29.22	29.25	29.29	30.1	29.09	29.19	29.23	29.41	28.69	29.05	28.77	29.35	29.5	28.85	28.85
sp|O70325|GPX41_MOUSE	26.09	25.58	25.77	22.07	25.68	25.89	23.52	26.25	26.37	26.47	26.22	25.41	24.18	25.76	26.53	25.32	25.45	24.83	25.66	25.19	25.99	25.62	26.37	26.13	25.68	25.34	25.21	24.71	24.63	25.37	27.47	26.38	26.01	25.78	27.12	25.46	24.01	27.79	23.97	26.84	25.5	27.41	25.25	25.5	26.92	26.12	25.73	25.72	25.55
sp|O70378|EMC8_MOUSE	23.04	23.24	22.95	22.5	23.42	23.16	24.33	24.5	22.68	22.86	21.99	24.25	23.36	22.51	21.98	22.92	23.12	22.35	22.95	21.79	23.05	22.38	22.28	21.52	23.3	21.73	23.14	22.96	23.02	22.87	22.49	22.05	22.86	24.48	22.31	22.95	24.61	22.07	22.42	23.55	21.81	23.35	21.79	22.73	22.6	22.8	21.76	23.43	23.78
sp|O70433|FHL2_MOUSE	22.67	21.96	23.84	21.9	22.71	22.66	23.49	22.69	23.42	22.47	22.64	23.65	22.69	21.95	23.49	24.77	22.73	23.23	23.89	21.91	22.64	20.82	23.16	22.4	23.68	22.92	23.2	22.13	21.91	22.62	21.72	22.57	23.05	23.97	23.57	23.96	24.17	21.79	23.7	22.68	23.84	22.94	21.79	22.37	22.91	22.91	23.83	22.99	23.4
sp|O70435|PSA3_MOUSE	28.21	27.86	28.37	28.53	27.58	28.52	27.01	28.08	28.06	28.71	28.27	28.07	27.92	28.12	28.6	27.96	27.94	27.23	27.94	28.55	28.61	28.79	29.14	28.37	28.75	28.09	28.34	26.93	28.44	28.27	28.3	27.98	28.25	28.22	28.38	27.3	27.92	29.12	28.43	28.33	28.41	28.44	27.29	28.61	28.3	28.09	28.06	27.62	28.56
sp|O70439|STX7_MOUSE	26.46	27.12	26.74	27.34	26.12	27.58	28.96	28.15	27.81	26.84	26.43	26.89	27.32	26.11	26.94	27.15	26.53	26.7	27.05	26.41	27.2	26.65	27.31	25.92	26.39	26.41	27.4	28.64	26.28	26.1	27.15	27.29	27.2	26.54	26.84	27.67	26.14	27.07	27.39	26.65	27.21	27.86	27.6	26.83	26.39	26.68	26.89	26.88	26.45
sp|O70443|GNAZ_MOUSE	29.05	28.55	28.86	28.73	28.59	28.93	29.73	28.7	28.83	28.67	28.72	28.45	28.46	28.55	28.38	28.62	28.66	28.56	28.79	28.39	28.25	28.32	28.31	28.4	28.52	29	28.24	27.7	28.49	28.24	28.85	28.94	28.76	28.84	29.04	29.12	28.63	29.06	28.44	28.9	28.68	28.39	28.81	28.58	28.72	28.66	28.57	28.85	28.7
sp|O70456|1433S_MOUSE	22.84	22.21	21.94	22.49	22.43	23.18	23.16	22.76	22.11	22.79	23.59	21.85	23.14	22.84	22.27	22.99	23.94	22.5	23.25	23.64	23.61	22.26	23.27	23.89	22.53	24.01	22.33	23.68	22.25	21.24	22.67	22.75	22.82	23.31	21.67	22.37	22.89	21.86	22.84	23.19	21.77	22.91	23.45	22.91	22.29	23.06	22.58	23.42	23.4
sp|O70480|VAMP4_MOUSE	22.27	23.99	24.01	24.41	22.59	24.66	23.52	23.63	22.35	22.01	24.68	22.47	24.19	24.08	24.94	24.84	23.52	24.35	24.56	22.15	25.1	24.88	23.51	21.42	24.59	24.42	22.89	23.7	24.24	22.89	22.1	22.56	23.95	23.91	23.8	23.34	23.71	25.08	24.65	23.84	24.65	22.84	23.45	23.88	24.55	24.71	22.72	23.99	23.94
sp|O70481|UBR1_MOUSE	22.07	22.07	22.37	23.18	23.16	23.06	23.68	22.52	23.75	21.96	23.17	23.56	23.53	22.23	21.17	22.6	23.55	23.98	21.39	23.16	22.54	22.21	23.06	23.13	22.07	22.67	24.51	23.01	20.72	23.46	23.89	22.77	23.84	20.84	22.47	20.92	23.92	22.96	21.17	22.42	21.58	23.75	21.38	21.77	22.44	23.82	22.76	22.71	22.06
sp|O70492|SNX3_MOUSE	26.63	26.31	26.28	27.02	26.69	26.82	24.18	26.97	27.54	27.16	26.62	25.99	26.52	26.87	26.94	26.98	26.38	27.25	27.21	27.98	27.26	26.57	26.11	27.08	27.2	26.64	27.55	26.96	26.91	26.73	26.8	25.59	26.42	26.38	26.96	28.04	27.06	26.56	27.22	26.98	26.97	27.84	27.54	26.77	26.55	27.75	26.23	27.08	27.02
sp|O70493|SNX12_MOUSE	27.77	27.46	26.9	27.34	28.17	28.19	29.39	28.3	28.02	28.35	27.21	27.91	27.02	27.51	27.76	28.08	27.96	27.8	28.14	28.46	27.11	28.08	29.22	27.37	27.69	28.16	28.23	27.98	28.2	27.53	27.32	27.58	28.23	28.25	28.22	27.78	27.66	29.35	28.84	27.98	27.32	29.17	26.87	27.63	28.12	28.13	28.07	27.8	28.36
sp|O70503|DHB12_MOUSE	26.73	26.91	25.95	27.05	26.12	26.2	26.76	26.28	25.49	25.94	26.95	25.57	26.42	26.2	26.71	26.39	25.83	26.62	25.66	27.16	26.26	25.9	27.3	26.61	26.41	26.7	25.5	25.18	26.93	26.21	26.51	26.07	25.96	25.54	26.19	24.8	26.57	26.24	25.96	26.7	26.81	24.91	27.28	26.32	26.73	26.7	26.13	25.99	26.68
sp|O70566|DIAP2_MOUSE	25.61	25	24.79	24.83	27.32	25.16	25.98	26.38	22.2	25.44	24.46	25.78	23.94	25.44	24.49	24.8	24.84	23.31	22.7	23.95	24.8	24.52	24.64	26.01	25.16	23.87	25.31	25.14	24.4	26.62	25.01	23.62	24.5	25.43	25.06	25.03	23.97	23.11	25.82	26.07	25.3	25.64	24.98	25.02	25.02	24.17	24.72	24.4	24.68
sp|O70585|DTNB_MOUSE	23.82	22.61	24.22	22.2	23.26	22.51	23.99	22.21	23.39	22.67	22.92	22.75	23.71	23.57	23.09	22.48	22.81	23.31	23.31	24.06	23.32	22.58	21.18	21.94	22.08	23.23	22.9	23.25	23.42	22.64	22.76	24.11	22.78	21.71	23.77	22.5	23.99	22.46	22.71	23.53	23.23	23.54	23.39	22.66	23.42	23.73	22.85	21.97	22.31
sp|O70589|CSKP_MOUSE	28.21	28.14	28.14	28.15	28.15	27.9	27.49	28.09	28.07	28.07	27.86	28.47	27.87	27.96	27.59	27.88	27.75	28.39	27.8	28.14	27.65	27.47	27.33	27.59	27.61	26.76	27.48	28.08	27.86	27.95	28.37	29.16	27.98	28.01	28.14	28.06	27.6	26.71	27.76	28.38	27.85	27.78	28.25	27.74	27.69	28.18	28.2	28.18	27.99
sp|O70591|PFD2_MOUSE	26.23	26.89	27.02	26.7	25.87	26.54	25.25	26.84	26.39	25.91	26.28	27.14	26.78	26.24	26.45	23.72	27.1	27.31	26.84	25.36	25.85	25.41	26.41	25.19	26.15	27.24	27.76	28.02	23.31	26.17	25.74	26.68	26.73	26.12	26.35	27.91	25.4	27.03	26.24	26.87	26.18	28.89	27.41	25.99	25.95	26.65	27.11	27.45	26.01
sp|O88196|TTC3_MOUSE	23.04	22.11	21.57	22.59	22.51	22.88	22.95	22.76	22.86	22.29	23.01	22.8	23.32	23.18	23.17	22.46	23.08	23.48	22.22	22.47	23.41	22.08	21.69	23.37	21.98	23.6	24	23.54	22.92	23.23	23.59	22.73	22.41	23.76	22.32	22.26	24.29	22.08	22.26	22.46	23.04	24.22	24.34	22.79	21.07	21.71	22.73	22.69	22.98
sp|O88271|CFDP1_MOUSE	22.78	22.24	24.45	24	23.14	22.86	24.35	23.5	24.13	22.5	23.42	23.25	24.19	21.97	23.2	22.39	22.53	23.8	23.42	21.62	22.4	22.92	21.51	23.88	23.43	23.27	23.76	24.15	22.4	23.33	21.89	22.87	23.72	22.87	23.32	22.78	24.39	21.99	22.71	22.29	24.25	23.85	23.48	23.01	21.35	23.75	22.29	23.52	23.62
sp|O88291|ZN326_MOUSE	22.43	23.38	22.47	23.38	22.09	22.91	23.91	22.08	23.42	22.09	22.45	23.4	22.39	23.13	22.97	23.36	23.44	22.45	23.62	22.58	22.54	22.67	21.39	22.4	22.77	24.01	23.71	23.46	23.6	23.11	22.54	23.37	22.34	22.58	22.28	23.03	23.28	21.2	24.57	21.57	23.6	22.78	24.14	22.55	23.07	22.54	23.15	23.01	21.99
sp|O88307|SORL_MOUSE	25.75	25.89	25.23	26.5	25.77	24.57	24.01	25.17	25.15	25.94	25.37	23.96	25.19	25.47	25.89	25.3	24.43	25.24	24.25	25.88	26.38	25.33	22.16	25.77	25.41	25.43	25.17	25.09	25.47	25.86	25.34	22.97	24.47	26.06	25.28	25.15	24.57	25.9	25.36	25.82	26.16	23.49	25.31	26.09	25.61	25.08	24.52	25.15	22.69
sp|O88322|NID2_MOUSE	22.81	23.21	22.25	22.49	25.02	22.75	22.78	22.77	22.8	22.59	23.91	21.73	21.81	22.93	23.37	24.47	22.38	22.78	22.36	22.1	23.41	22.2	20.77	22.74	22.68	22.68	24.45	23.69	22.99	23.43	22.52	21.58	23.62	22.22	23.84	23.44	23.78	21.29	23.03	22.81	22.39	22.37	23.62	23.73	22.27	22.89	22.53	23.3	22.56
sp|O88342|WDR1_MOUSE	31.04	31.14	31.58	31.6	30.97	31.33	31.72	31.35	31.05	31.35	30.99	31.25	30.94	31.07	31.19	31.27	30.95	30.95	31.04	30.53	30.87	31.16	31.61	30.78	31.19	31.28	30.88	31.02	30.95	30.53	31.15	32.27	31.3	31.24	31.17	31.4	30.68	31.58	31.17	31.01	30.94	31.22	31.14	31.02	30.9	31.02	31.36	31.15	31.09
sp|O88343|S4A4_MOUSE	29.76	29.62	29.39	29.33	29.8	29.57	28.94	29.1	29.44	29.49	30.45	29.71	30.33	30.26	30.06	30.26	30.37	29.86	30.34	30.32	30.18	30.05	29.77	30.11	29.79	30.68	30.09	29.43	30.12	30.41	30.3	29.78	29.41	29.92	29.59	29.3	29.49	30.66	29.53	29.71	30.47	30.25	30.41	30.28	30.56	30.55	30.15	30.3	30.43
sp|O88351|IKKB_MOUSE	22.53	23.91	23.05	22.59	22.46	22.61	24.08	22.71	23.78	23.07	22.17	22.41	24.01	22.65	22.38	23.35	24.23	22.59	22.74	21.08	21.71	22.36	22.78	22.47	22.24	23.17	22.74	23.29	22.64	23.8	21.63	23.38	23.1	23.65	22.51	22.9	23.39	22.41	22.26	22.63	22.87	23.09	23.44	23.02	20.94	23.33	22.44	23.72	22.07
sp|O88384|VTI1B_MOUSE	24.72	23.99	24.93	24.78	25.28	26.07	25.37	25.47	25.92	25.21	25.65	25.25	25.04	25.6	26.15	25.79	25.98	26.26	25.81	25.77	26.25	25.49	25.24	22.8	24.27	25.33	26.34	25.83	25.28	24.48	26.17	21.69	25.62	25.66	25.72	25.13	24.93	26.68	25.74	25.25	25.77	26.55	24.14	25.37	26.13	26.82	26.63	24.38	26.22
sp|O88428|PAPS2_MOUSE	22.94	23.15	23.31	25.37	25.47	23.49	22.7	24.94	24.99	22.73	24.98	22.82	23.47	25	25.16	23.81	22.96	23.56	23.18	24.93	24.37	22.05	22.54	24.86	24.58	22.38	23.46	23.44	22.93	21.85	23.15	25.33	23.53	25.44	22.81	22.91	23.64	22.11	25.05	22.89	23	24	23.1	22.87	25.18	24.99	23.53	24.88	21.79
sp|O88441|MTX2_MOUSE	27.35	27.98	28.36	27.64	27.49	28.03	29.36	27.61	27.95	27.56	27.45	27.53	28.01	27.35	27.87	27.26	29.01	28.25	28.68	27.28	27.86	27.87	27.29	27.49	27.42	27.43	27.72	28.81	27.51	28.14	27.92	27.45	27.32	27	27.83	28.95	28.6	25.35	27.2	27.74	27.4	27.19	27.87	27.37	27.41	27.89	28.26	27.98	27.09
sp|O88444|ADCY1_MOUSE	23.14	23.96	23.72	23.89	24.08	24.14	24.34	24.24	23.8	24	23.46	22.64	23.98	23.77	23.52	24.23	23.48	24.36	24.93	23.76	24.13	23.14	23.23	25.47	24.04	24.86	22.92	22.89	23.81	26.31	23.7	23.21	22.67	23.17	23.45	24.24	24.44	21.68	23.67	24.09	23.56	23.92	23.66	23.54	23.7	23.87	23.8	22.75	23.48
sp|O88447|KLC1_MOUSE	28.22	28.02	28.21	28.5	28.58	28.68	29.34	28.52	28.54	28.72	28.52	28.57	28.03	28.66	28.68	28.21	28.09	28.22	28.26	28.58	28.35	28.14	28.41	28.38	28.37	27.67	28.37	27.84	28.35	27.9	28.67	27.37	28.18	28.96	28.51	28.96	28.78	28.33	28.66	28.26	28.39	27.69	27.91	28.49	28.47	28.09	27.83	28.17	28.28
sp|O88448|KLC2_MOUSE	27.06	27.31	27.42	27.24	27.24	27.19	27.98	27.7	28.06	27.1	27.17	27.48	27.13	26.77	27.01	27.94	27.15	27.6	28.05	26.89	27.26	27.18	27.38	26.84	27.03	27.29	27.53	26.42	27.05	26.93	27.29	27.03	27.84	26.81	27.18	27.08	27.22	27.69	27.23	27.63	26.9	28.65	28.17	27.08	27.3	27.75	26.83	27.29	26.9
sp|O88455|DHCR7_MOUSE	24.39	22.84	23.52	22.52	23.55	21.87	23.49	23.28	22.2	22.85	25.14	23.02	23.71	25.39	23.4	22.23	23.49	24.63	22.77	23.05	22.42	22.81	22.3	24.73	22.88	22.91	23.74	22.76	22.25	22.45	24.41	24.02	23.47	23.31	22.67	23.76	24.01	23.11	22.68	21.44	25.16	23.27	24.23	25.34	21.63	23.74	23.12	24.4	22.52
sp|O88456|CPNS1_MOUSE	26.76	27.01	25.82	26.64	26.6	27.04	26.49	25.36	26.38	26.35	26.59	26.07	24.95	26.74	26.7	27.16	27.46	26.68	25.15	27.03	27.42	25.15	27.6	27.09	27.15	25.94	26.85	25.85	26.9	27.27	27.26	25.96	27.25	27.12	26.98	25	26.06	27.59	27.17	25.99	26.94	25.96	25.49	26.82	26.72	26.88	26.48	25.54	27.19
sp|O88485|DC1I1_MOUSE	27.76	27.19	27.13	27.32	27.9	27.73	27.7	27.47	27.16	27.41	27.75	26.97	27.82	27.4	27.68	27.74	28.73	27.72	28.02	27.8	26.91	26.65	27.03	27.08	27.08	27.27	27.85	26.69	27.13	26.83	27.61	27.83	27.48	27.57	27.7	27.79	27.66	27.48	27.33	27.29	27.72	27.22	27.46	27.54	27.7	27.39	28.14	27.21	27.59
sp|O88487|DC1I2_MOUSE	26.24	25.18	26.18	25.82	25.99	27.16	26.71	26.54	26.88	26.17	25.49	25.72	26.02	25.72	25.9	26.79	26.18	25.93	23.06	26.15	26.44	25.95	26.78	26.03	26.35	26.43	26.61	24.96	26.2	26.06	26.37	26.74	26.06	26.23	26.43	25.64	27.34	26.6	25.84	25.78	25.76	25.35	25.5	25.82	25.6	25.8	24.12	25.96	25.89
sp|O88507|CNTFR_MOUSE	25.97	25.8	25.78	25.89	25.48	24.75	23.65	25.72	24.84	25.54	25.95	25.46	22.38	26.15	25.78	22.05	25.13	25.06	21.72	26.79	26.43	25.84	26.95	26.22	26.59	26.1	26.27	23.72	26.79	25.81	25.62	25.34	22.31	26.63	25.53	22.96	23.31	27.52	25.7	23.78	22.39	26.66	22.96	26.28	26.2	23.15	25.59	25.11	26.45
sp|O88520|SHOC2_MOUSE	22.9	23.43	21.75	22.74	22.66	24.03	22.78	23.3	23.94	22.5	22.42	23.33	23.53	23.8	24.05	22.51	23.49	23.64	24.29	23.91	23.62	23.61	23.56	21.94	21.61	22.94	22.61	22.82	23.62	23.09	23.97	22.87	23.96	24.02	24.77	23.09	23.85	21.88	22.72	21.57	23.88	22.51	23.28	22.93	22.95	22.84	21.62	23.92	23.82
sp|O88531|PPT1_MOUSE	26.07	26.53	26.8	27.39	26.84	25.76	27.28	26.5	25.58	25.98	26.26	27.41	27.31	26.69	27.34	26.43	26.89	26.65	26.02	26.45	25.97	27	25.54	25.55	26.85	25.78	27.07	26.51	25.8	26.32	26.93	27.76	26.35	26.26	27.02	26.33	27.64	25.18	26.17	27.28	26.85	26.34	25.79	26.91	26.97	26.37	27.68	26.63	26.69
sp|O88532|ZFR_MOUSE	25.89	26.8	26.69	25.93	26.18	26.02	26.38	25.43	25.89	26.18	26	25.88	25.95	25.85	26.51	25.31	25.11	26.57	25.31	26.11	26.72	25.63	26.44	26.61	26.58	27.18	25.71	26.34	26.27	27.04	25.89	26.25	25.52	25.83	25.9	27.54	26.2	27.11	26.19	26.09	26.54	27.14	24.89	26.11	26.09	25.06	26.78	26.43	25.57
sp|O88543|CSN3_MOUSE	28.19	28.3	28.12	28.57	27.98	27.78	26	27.71	27.89	27.66	27.99	27.65	28.41	28.23	27.92	27.93	28.45	28.03	28.04	27.56	28.1	27.99	25.05	27.57	27.77	28.09	27.37	27.46	27.92	27.91	28.08	29.04	28.03	28.13	28.17	28.44	28.64	26.18	27.83	28.16	28.42	28.41	27.67	28.43	27.79	27.91	28.72	28.27	28.31
sp|O88544|CSN4_MOUSE	28.74	28.62	28.95	29.18	28.59	29.07	30.18	28.99	29.31	29.02	28.79	28.7	29.14	28.85	28.92	28.88	29.01	28.9	28.67	28.63	28.78	28.24	27.97	28.18	28.75	29.66	28.67	28.22	28.8	28.75	28.87	29.48	29.05	28.97	28.94	28.93	29.31	28.44	29.23	29.17	29.2	28.45	29.19	28.76	28.57	28.85	29.26	29	28.89
sp|O88545|CSN6_MOUSE	27.41	27.44	27.53	27.63	27.29	27.53	28.7	27.6	27.86	27.83	27.82	26.94	27.56	27.31	27.34	27.71	27.34	27.19	27.38	27.38	27.14	27.19	26.81	27.42	27.1	27.7	27.12	25.78	27.11	26.95	28.21	28.41	27.51	27.78	27.43	27.26	26.9	27.99	27.82	27.64	27.43	27.34	27.61	26.69	27.45	27.88	26.96	27.13	27.34
sp|O88569|ROA2_MOUSE	30.82	30.45	30.22	30.64	30.89	30.81	29.74	30.65	30.79	30.81	30.89	30.39	30.1	30.71	31.25	30.54	30.47	30.45	30.84	30.9	31.98	32.14	32.09	31.79	32.23	31.11	32.22	32.43	31.85	31.49	30.63	30.34	30.71	30.63	31.01	29.9	31.28	31.5	30.96	30.72	31.12	30.8	30.17	30.84	31.14	30.69	30.7	30.64	31.15
sp|O88587|COMT_MOUSE	25.27	26.53	24.84	25.4	26.04	25.72	26.36	26.39	27.13	25.55	26.27	26.13	26.98	26.33	25.8	26.39	28.08	27.16	26.16	25.56	26.47	24.91	23.31	26.31	26.72	26.63	26.85	27.75	26	26.71	26.05	25.07	25.86	25.36	26.42	27.9	26.08	24.66	25.41	26.11	25.53	25.98	26.34	26.21	25.65	26.24	26.88	25.99	26.7
sp|O88597|BECN1_MOUSE	22.92	23.05	23.39	22.68	24.6	23.21	23.87	24.26	24	23.87	23.11	23.12	23.36	22.57	22.77	22.52	22.91	22.31	23.29	23.87	22.09	23.32	23.07	23.58	23.15	23.81	22.72	22.63	22.66	25.44	23.78	23.04	21.99	23.32	22.6	23.02	24.08	22.35	24.02	23.04	22.34	21.66	22.41	22.46	23.45	22.53	23.72	21.48	22.97
sp|O88602|CCG2_MOUSE	22.11	22.78	23.09	21.96	23.5	21.42	23.58	23.78	22.88	22.61	22.29	23.85	21.91	23.11	23.25	23.16	22.71	22.82	23.69	22.22	22.54	22.7	22.48	21.76	22.02	22.4	23.65	22.37	22.14	23.95	22.76	23.71	22.83	22.71	22.7	22.29	23.34	22.53	22.84	22.95	21.62	21.93	22.09	23.15	22.55	21.9	23.11	24.37	22.91
sp|O88643|PAK1_MOUSE	29.25	29.61	29.48	29.46	28.79	29.59	30	29.47	29.53	29.53	28.91	29.31	29.41	28.96	29.05	29.21	29.37	29.19	28.94	28.75	29.1	29.6	28.87	28.92	29.13	30.15	29.75	29.84	29.32	29.23	29.08	30.33	29.63	29.12	29.22	29.98	29.75	29.96	28.99	29.11	29.3	29.56	29.38	29.12	28.91	29.26	29.72	29.49	29.07
sp|O88653|LTOR3_MOUSE	22.6	22.9	23.24	23.87	22.53	23.08	23.48	22.95	23.36	21.63	22.13	22.95	23.35	21.41	22.78	22.12	23.33	22.97	22.21	22.79	21.41	21.93	22.66	23.08	23.43	23.63	22.92	23.39	23.07	22.24	22.54	21.91	22.28	22.67	22.94	23.01	23.87	22.47	23.26	22.34	22.88	22.48	21.45	23.42	22.62	23.52	23.51	22.52	22.68
sp|O88685|PRS6A_MOUSE	27.26	28.07	28.29	27.11	27.61	28.03	28.92	27.09	28.02	27.08	27.35	28.16	28.21	27.89	27.51	28.03	28.86	28.36	27.89	27.44	27.63	27.83	25.67	27.79	27.71	27.55	28.24	28.79	28.01	27.95	27.6	28.24	27.58	27.69	27.74	28.33	27.92	24.64	27.28	27.77	27.74	26.25	28.41	27.85	27.82	28.54	28.09	28.28	27.91
sp|O88696|CLPP_MOUSE	25.21	22.46	24.8	25.87	26.13	25.16	24.53	25.84	23.37	25.56	26.04	25.28	24.78	25.96	26.14	22.4	25.67	24.95	25.07	25.73	26.1	23.54	25.73	26.45	26.78	22.91	25.77	27.57	25.63	25.63	26.39	26.55	25.91	25.31	26.13	26.26	25.14	26.68	22.39	25.44	25.98	25.94	25.84	25.72	22.43	25.06	26.1	23.93	26.68
sp|O88703|HCN2_MOUSE	23.08	24.09	23.91	24.56	24.66	23.38	23.41	23.12	22.93	24.53	23.92	23.76	23.86	24.02	23.82	23.61	23.5	23.68	22.44	24.46	23.63	21.06	23.78	20.67	23.52	22.72	23.24	23.89	22.92	22.77	25.58	23.91	23.23	24.04	24	23.66	24.19	23.4	21.9	22.56	22.61	23.86	22.5	24.41	22.06	23.71	23.43	23.91	23.07
sp|O88704|HCN1_MOUSE	28.85	28.86	27.31	28.9	28.97	28.62	28.11	28.04	29.07	28.93	28.5	27.61	28.66	28.55	28.33	28.18	27.11	27.01	28.25	28.39	28.75	27.49	27.66	28.05	28.3	26.9	27.12	27.59	28.44	27.93	29.34	28.05	28.67	29.59	29.11	28.23	29.32	28.69	28.42	28.71	28.41	28.17	27.69	28.79	28.91	27.81	26.89	28.1	28.63
sp|O88712|CTBP1_MOUSE	28.69	29.23	29	28.64	29.17	28.35	28.04	29.05	28.48	28.55	28.25	29.04	28.96	28.78	28.43	28.02	28.92	28.61	28.36	27.79	28.21	28.65	28.64	28.58	28.89	28.14	28.52	29.26	28.04	29.12	28.04	28.8	28.87	28.11	28.68	28.69	29.12	29.01	28.66	28.95	27.78	29.16	28.83	27.99	28.92	28.3	29.01	28.51	28.62
sp|O88735|MAP7_MOUSE	25.01	24.24	24.24	21.53	24.86	21.06	24.31	23.51	24.63	24.05	25.15	24.52	24.6	24.98	24.58	24.96	24.17	22.83	25.26	24.22	24.45	26.64	25.51	22.12	25.66	26.65	27.06	22.38	24.56	24.52	23.25	24.91	24.42	24.99	23.24	22.87	23.56	25.05	24.71	23.98	24.82	25.18	24.22	25.02	25.31	23.78	23.53	24.05	24.75
sp|O88737|BSN_MOUSE	31.51	30.81	31.03	31.53	31.13	31.53	31.33	31.29	31.32	31.66	31.54	31.23	30.99	31.31	31.45	31.3	30.58	30.91	31.14	31.61	31.17	31.28	31.72	30.99	30.88	30.48	30.78	30.58	31.1	30.23	31.5	31.23	31.48	31.87	31.6	31.11	30.98	32.27	31.73	30.94	31.55	32.17	30.76	31.53	31.38	31.01	30.89	31	31.23
sp|O88738|BIRC6_MOUSE	24.92	26.64	22.1	25.14	25.24	24.43	25.04	23.11	24.46	24.57	24.71	23.7	24.58	24.78	24.6	22.22	23.16	24.73	24.66	24.8	24.35	25.35	22.09	24.91	24.7	24.74	24.05	24.1	24.08	24.4	25.34	24.94	24.18	24.51	24.69	25.44	24.66	22.84	24.6	24.5	24.33	23.59	23.82	24.27	24.75	24.86	23.71	25.78	24.55
sp|O88741|GDAP1_MOUSE	27.9	27.19	27.94	27.55	27.63	27.92	25.42	28.07	28.58	27.26	28.23	28.47	27.88	27.82	27.97	28.08	27.57	27.76	28.55	28.54	28.49	28.17	28.82	27.89	28.37	27.96	27.87	27.28	28.3	27.91	28.65	28.46	28.1	28.31	28.34	27.39	26.38	29.18	28.28	27.21	28.06	29.41	27.98	28.35	28.18	28.14	28.07	28.37	28.5
sp|O88745|SCRG1_MOUSE	22.27	23.87	23.7	23.4	23.37	23.14	23.64	23.47	22.56	22.58	23.49	23.79	23.43	22.11	22.46	21.97	23.98	24.48	23.23	23.63	23.01	22.01	21.21	23.05	22.43	22.03	23.44	23.04	21.97	23.92	22.86	23.32	21.81	22.48	22.58	22.42	24.29	22.28	21.45	25.68	22.8	21.79	22.69	21.66	22.86	23.4	22.97	22	22.81
sp|O88746|TOM1_MOUSE	25.68	26.65	26.25	25.97	26.24	26.41	25.95	25.59	25.5	25.75	25.81	24.21	26.25	26.49	26.13	25.23	26.85	26.32	26.5	25.83	25.8	25.45	24.58	25.98	26.11	25.51	26.36	26.22	25.96	26.4	26.25	26.45	26.37	25.96	26.06	27.28	27.26	24.95	26.19	26.56	25.75	25.23	26.85	26.13	25.53	25.77	26.05	26.31	26.18
sp|O88843|CRADD_MOUSE	22.16	23.19	23.3	22.05	23.19	22.94	23.3	23.99	22.92	23.16	21.56	23.21	22.71	22.08	20.59	22.06	22.97	23.74	21.89	22.15	21.84	23.21	21.77	22.52	23.58	23.76	24.28	24.14	22.16	22.22	21.98	23.27	23.92	22.37	24.06	22.83	24.92	23.83	22.14	22.73	21.72	23.48	22.39	23.54	22.51	22.51	23.67	23.11	24.12
sp|O88844|IDHC_MOUSE	26.84	27.01	26.75	27.43	27.88	27.09	26.85	27.28	26.96	26.85	26.77	26.9	27.54	27.79	27.77	27.14	27.41	26.9	26.66	27.39	26.85	26.88	27.16	27.07	27.45	26.54	27.34	28.07	26.48	26.8	27.49	27.59	27.95	28.04	28.39	27.42	26.41	28.25	27.98	28.38	27.27	27.66	26.82	27.08	28.04	27.21	27.22	27.07	27.51
sp|O88845|AKA10_MOUSE	23.5	22.47	23.42	22.14	21.58	22.91	24.21	22.88	22.62	22.51	23.23	22.51	22.57	23.58	22.59	23.58	22.75	22.46	24.05	22.64	23.71	22.73	22.02	22.97	22.65	24.75	23.36	23.32	21.41	23.46	22.37	23.7	23.07	22.53	22.41	23.13	24.18	22.85	22.72	23.83	20.99	22.76	22.38	22.8	22.31	23.31	21.11	22.3	22.93
sp|O88848|ARL6_MOUSE	22.46	23.52	22.04	23.27	22.99	22.36	22.72	22.76	23.55	23.16	22.48	24.56	23.35	23.62	22.12	24.12	22.77	23.75	23.24	23.24	21.62	23.46	22.73	21.87	23.38	22.62	22.56	24.6	21.92	23.64	21.76	23.3	23.07	22.59	23.3	23.21	23.51	23.14	23.69	23.5	22.75	21.48	22.83	22.92	23.28	22.82	24.65	23.61	23.32
sp|O88851|RBBP9_MOUSE	24.97	25.13	25.45	24.77	25.86	25	26.84	27.1	27.3	26.02	25.32	25.11	23.36	25.31	24.98	26.09	26.2	24.98	25.7	25.66	25.28	24.63	25.64	25.02	26.25	26.23	27.02	26.15	26.5	25.68	25.58	25.96	24.25	25.66	27.27	25.58	26.04	24.41	27.08	25.6	24.23	25.56	24.6	25.58	25.33	23.15	26.57	25.01	26.99
sp|O88907|PIAS1_MOUSE	22.67	22.64	23.18	22.27	21.59	22.23	23.4	23.06	22.98	22.52	21.94	22.47	23.03	21.14	23.4	21.74	22.17	23.95	22.75	22.75	23.85	21.73	22.01	23.02	22.97	23.16	23.57	22.2	22.11	22.75	22.48	22.92	22.7	23.35	22.39	21.98	23.57	22.89	23.86	22.79	22.05	23.56	23.18	22.44	22.57	22.45	22.64	21.93	22.77
sp|O88910|MPP3_MOUSE	27.46	26.64	26.77	26.22	27.58	26.91	26.25	25.84	26.52	27.65	27.44	27.08	26.51	27.64	27.07	26.72	26.79	25.8	26.66	27.15	26.57	26.98	26.55	27.23	26.23	28	27.56	26.2	27.28	26.36	27.17	25.92	27.21	27.83	27.01	26.74	27.55	26.51	27.03	26.48	26.8	27.27	27.06	27.3	27.66	27.12	26.27	26.68	26.95
sp|O88935|SYN1_MOUSE	32.99	33.05	33.2	33.44	32.76	32.89	33.35	33.05	33.05	33.35	32.97	33.42	33.26	32.93	33.25	32.59	32.47	32.51	32.98	33.17	32.59	32.9	32.53	32.5	32.74	32.24	32.13	32.49	32.8	32.09	32.71	33.86	33.01	33.09	33.24	32.76	32.68	32.73	33.11	32.5	32.66	33.2	32.86	32.9	32.99	32.64	32.78	32.92	33.22
sp|O88951|LIN7B_MOUSE	28.08	26.77	27.45	27.5	27.65	26.97	24.02	27.08	27.06	27.28	27.17	27.07	24.99	26.79	26.33	25.96	24.85	25.5	25.91	27.51	27.58	28.23	28.69	27.69	27.62	26.02	26.44	26.02	27.54	25.45	27.13	25.96	27.88	27.51	27.81	25.78	25.04	26.9	28.01	26.96	27.52	28.16	24.46	26.88	26.61	26.05	25.03	25.84	27.1
sp|O88952|LIN7C_MOUSE	26.21	25.84	26.7	26.43	25.46	26.06	22.73	26.51	26.09	26.45	26.15	26.62	25.51	26.41	24.49	25.84	25.84	26.31	26.4	26.24	26.7	27.59	27.9	26.53	26.92	25.79	27.31	25.82	26.63	26.64	26.46	25.98	26.74	26.13	25.72	26.14	23.47	27.59	26.83	26.62	26.29	26.7	25.38	26.09	25.78	26.69	25.18	26.09	25.9
sp|O88958|GNPI1_MOUSE	23.24	26.17	24.92	24.68	24.98	24.79	24.58	24.78	22.85	25.05	23.52	25.77	24.96	22.64	24.96	24.65	24.4	25	24.63	24.68	25.06	25.17	21.99	23.53	24.29	25	24.62	22.81	24.93	24.49	25.09	26.1	25.39	25.14	24.83	24.65	24.6	24.87	24.58	25.83	24.67	24.16	24.77	24.3	24.61	24.91	24.99	24.83	24.47
sp|O88967|YMEL1_MOUSE	23.47	21.46	23.36	22.89	22.25	23.08	24.12	23.26	22.48	23.41	24.22	24.02	23.09	23.23	22.83	22.2	23.68	22.75	23.33	21.59	22.41	23.34	21.59	22.44	22.4	23.4	22.91	23.24	23.24	25.02	21.46	21.53	23.2	22.93	23.57	22.69	24.11	22.58	22.63	22.24	22.89	23.17	24.3	22.69	25.11	23.07	22.36	22.48	22.91
sp|O88983|STX8_MOUSE	25.38	25.12	22.36	25.34	25.49	25.87	25.91	25.12	25.02	25.21	25.77	25.78	23.01	26.03	25.99	26.76	26.96	25.97	25.51	25.02	25.94	25.05	24.69	25.53	25.31	27.18	26.3	25.79	25.35	25.42	25.25	25.76	25.03	24.49	25.64	24.7	25.1	23.94	25.69	25.36	25.33	22.47	25.14	25.57	25.68	25.53	25.78	25.07	25.41
sp|O88998|NOE1_MOUSE	28.84	27.37	27.49	27.93	27.99	28.29	26.6	28.06	27.8	28.91	29.19	26.4	27.93	28.63	28.55	27.84	27.41	27.45	27.55	27.7	28.98	28.08	28.19	28.49	28.73	26.93	28.36	27.37	27.72	27.35	27.24	26.21	27.39	28.47	28.03	26.65	27.14	28.41	28.71	27.91	28.46	27.14	27.3	28.57	28.07	27.56	27.12	27.17	28.11
sp|O89001|CBPD_MOUSE	23.29	24.46	23.03	22.12	23.21	24.61	22.67	23.08	23.3	22.57	23.8	23.37	22.75	22.45	23.22	24.67	23.3	21.98	24.69	23.57	23.29	22.35	23.2	22.47	23.47	24.96	23.1	25.54	21.87	24.84	22.64	23.65	22.72	24.44	22.71	24.58	23.24	22.01	23.04	21.84	24.1	23.61	23.19	21.98	21.85	24.17	22.06	22.22	22.86
sp|O89017|LGMN_MOUSE	21.74	23.56	23.79	23.13	22.72	23.64	24.29	24.11	22.32	22.25	22.71	23.27	23.24	22.69	22.37	23.45	23.46	23.01	22.91	22.77	23.03	23.15	22.74	23.43	22.8	23.53	24.78	24.84	22.87	23.66	22.05	22.57	22.91	22.88	21.24	23.08	24.37	21.77	23.84	23.26	23.97	22.66	21.85	22.66	22.01	22.88	22.45	23.32	21.65
sp|O89023|TPP1_MOUSE	24.37	23.38	23.31	24.67	22.72	24.68	23.43	24.77	24.13	23.42	25.13	22.94	23.45	24.53	24.79	24.98	24.81	25.83	23.06	23.43	25.04	22.23	24.16	25.27	24.84	24.49	25.33	26.06	24.64	24.99	24.99	23.06	23.04	23.08	25.13	23.33	23.57	23.24	25.12	24.17	22.31	25.47	24.91	24.72	21.57	24.98	25.33	25.57	23.4
sp|O89026|ROBO1_MOUSE	23.65	23.6	22.05	23.24	23.38	23.02	22.52	22.52	22.35	24.64	22.11	23.44	22.49	22.14	24.27	22.75	22.46	22.34	24.29	22.35	22.23	23.03	22.54	23.76	22.42	23.14	22.16	23.11	23.39	23.46	23.67	21.11	22.85	21.29	21.29	22.12	24.7	21.56	22.83	22.78	21.68	23.09	22.92	24.47	23.14	22.18	22.03	23.23	22.89
sp|O89032|SPD2A_MOUSE	21.93	23.33	23.37	23.47	21.72	22.12	23.29	23.03	23.51	23.99	21.47	21.59	23.37	22.23	24.32	23.48	23.84	22.91	22.88	21.99	21.73	22.18	23.82	23.5	22.19	23.5	21.56	23.95	23.69	23.88	23.21	24.34	23.4	22.77	22.29	23.3	24.53	23.05	23.57	22.95	22.66	23.59	23.27	20.1	22.97	23.26	22.98	23.12	21.94
sp|O89051|ITM2B_MOUSE	25.71	25.3	22.8	25.81	25.73	23.55	26.54	25.88	26.19	25.09	25.34	24.46	24.44	25.06	24.93	24.85	24.95	25.28	25.06	25.49	24.88	23.79	23.51	24.49	24.53	22.81	25.49	26.08	25.27	25.14	25	23.85	24.6	22.63	24.82	24.66	25.39	24.15	25.68	24.96	25.55	24.01	23.14	24.41	23.8	24.77	25.23	26.02	24.14
sp|O89053|COR1A_MOUSE	30.47	30.52	30.59	30.75	30.75	30.45	29.07	30.36	30.8	30.86	30.17	30.28	30.13	29.97	30.42	30.12	30.11	29.84	30.03	30.35	30.57	30.94	31.38	30.39	30.47	30.12	30.43	29.93	30.37	30.39	30.17	29.85	30.65	30.52	30.61	30.36	30.21	31.26	30.96	30.45	30.03	30.43	29.97	30.08	30.24	30.04	29.87	29.74	30.02
sp|O89079|COPE_MOUSE	22.41	23.47	22.82	22.92	22	25.35	23.29	22.57	22.64	21.52	22.6	23.3	22.22	22.39	25.47	23.04	23.32	24.6	24.88	25.18	22.39	22.46	23.25	24.98	25.1	25.19	23.64	23.57	23.11	22.22	25.05	23.94	22.62	21.96	20.94	24.79	22.85	22.79	21.4	22.58	21.71	23.19	24.82	25.62	25.48	25.61	23.23	24.56	22.04
sp|O89084|PDE4A_MOUSE	23.07	22.48	23.14	23.02	23.75	23.38	22.8	22.39	23.4	22.72	23.65	22.74	23.55	22.78	23.26	22.37	22.12	22.54	23.16	23.42	22.26	22.82	22.21	23.75	22.16	24.45	23.45	23.98	22.56	22.34	23.33	22.69	24.97	22.77	22.08	23.1	23.83	23.66	23.7	22.86	22.15	22.08	23.75	22.38	23.06	23.63	22.27	23.01	22.62
sp|O89086|RBM3_MOUSE	25.07	25.25	25.2	24.13	24.61	24.48	28.3	25.79	25.21	25.52	24.8	25.52	26.46	25.96	25.6	26.44	27.23	26.31	25.02	25.17	26.2	26.24	25.19	26.59	26.33	25.43	27.37	28.52	26.69	26.61	24.59	25.47	25.91	24.64	24.91	26.56	25.14	23.55	24.61	25.28	25.36	22.92	26.08	25.7	25.18	24.9	26.54	26.77	25.62
sp|O89112|LANC1_MOUSE	28.15	28.12	28.87	28.49	28.16	27.71	28.76	28.3	28.4	28.37	28.31	28.73	28.1	27.99	28.65	27.91	27.63	28.06	27.99	27.83	28.07	27.94	28.38	27.65	28.45	28.19	27.61	28.08	28.16	27.58	27.95	28.95	28.15	28.05	28.37	27.43	26.92	28.16	28.15	27.43	28.17	29.05	28.27	28.5	28.11	27.96	28.57	28.21	28.41
sp|O89114|DNJB5_MOUSE	25.37	23.14	23.07	23.48	23.09	24.42	23.52	23.16	22.88	21.94	22.6	23.6	21.42	23.77	22.86	22.45	22.63	22.93	22.17	22.22	23.77	22.37	21.63	22.8	22.42	24.55	22.38	22.58	21.84	23.85	22.4	22.18	22.41	21.49	22.53	23.68	23.64	21.96	23.38	23.91	22.55	24.19	23.73	22.23	20.88	22.68	22.88	22.75	22.91
sp|O89116|VTI1A_MOUSE	22.37	24.28	23.91	22.64	23.31	23.27	23.58	24.1	22.5	23.09	22.62	24.55	26.61	22.91	24.64	23.09	24.42	22.54	24.91	22.83	24.47	21.57	21.45	22.99	23.39	22.1	23.9	23.64	22.78	22.36	24.45	23.54	24.63	22.85	24.41	25.19	23.47	22.25	22.49	24.37	24.53	25.32	24.6	22.49	21.8	24.32	22.67	24.79	24.63
sp|P00158|CYB_MOUSE	28.34	27.37	22.2	25.22	25.75	27.32	24.78	27.26	27.59	26.4	27.11	23.81	25.71	27.17	22.52	26.21	25.85	26.54	26.26	23.75	24.75	25.24	27.02	27.66	22.57	27.26	27.02	27.11	24.93	26.82	22.74	26.77	25.72	26.97	21.84	25.97	25.28	25.25	25.76	26.48	23.07	25.33	26.86	25.84	27.24	26.71	26.72	26.34	23.09
sp|P00397|COX1_MOUSE	27.73	27.5	28.22	27.96	26.28	28.19	27.78	26.34	27.34	27.54	28.07	26.8	27.76	27.8	27.86	27.06	25.96	25.83	28.03	25.6	28.05	25.15	27.71	27.1	27.86	28.55	26.28	25.33	27.12	28.57	27.2	28.8	27.54	27.55	27.79	27.17	27.77	24.18	26.09	26.83	28.24	25.63	27.89	27.94	27.16	27.92	28.24	22.1	27.5
sp|P00405|COX2_MOUSE	31.13	31.36	31.18	31.47	30.85	31.51	31.47	31.37	31.44	30.96	30.84	31.5	31.84	31.21	31.31	31.51	31.82	32.02	30.94	31.14	31.41	31.08	28.88	31.06	31.02	32.32	31.76	32.25	31.46	31.54	31.41	31.65	31.26	31.42	31.31	31.64	32.18	28.96	31.04	31.46	31.41	31.25	31.76	31.3	31.14	31.18	31.86	31.81	31.4
sp|P00416|COX3_MOUSE	28.41	22.79	27.39	27.81	27.49	27.84	23.95	28.14	28.08	28.36	28.2	23.36	27.16	27.87	26.62	27.62	23.5	26.83	28.02	28.64	28.13	28.62	29.22	28.06	27.46	30.12	28.51	27.66	27.96	27.69	28.3	22.04	23.27	28.78	27.67	22.19	24.43	23.68	27.65	28.01	28.3	28.41	26.37	28.58	28.48	28.64	27.21	27.21	27.75
sp|P00493|HPRT_MOUSE	28.33	29.02	28.96	28.82	28.35	28.26	28.92	28.61	28.51	28.19	28.34	29.25	29.05	28.73	29.18	28.08	28.6	28.51	28.03	27.95	28.16	28.64	29.13	27.96	28.45	27.41	28.41	28.48	27.59	27.82	28.38	28.87	29.03	28.58	28.61	28.6	28.11	28.3	28.59	28.98	28.38	28.04	28.77	28.38	28.45	28.04	28.5	28.71	28.39
sp|P00848|ATP6_MOUSE	29.01	25.94	26.49	25.72	27.13	26.73	23.16	26.63	26.07	27.37	27.58	25.87	25.92	27.45	26.83	26.41	24.93	22.39	27.34	22.63	22.31	26.42	28.11	27.74	26.91	26.49	23.2	25.08	27.16	27.21	27.63	23.42	25.67	27.7	23.35	25.68	24.46	26.97	23.75	24.6	26.47	27.66	26.01	27.57	28.08	26.34	25.45	25.64	27.11
sp|P00920|CAH2_MOUSE	30.04	30.46	30.33	30.01	30.5	29.57	30.71	30.04	30.06	30.14	30.04	30.78	30.13	30.24	30.67	30.01	30.15	29.68	29.74	30.22	29.55	29.88	30.68	29.47	30.38	29.03	30.26	29.36	29.52	28.58	29.27	29.72	30.48	29.91	30.13	29.63	30.43	30.49	30.2	29.74	29.7	30.77	29.52	29.74	30.11	30.03	30.32	29.58	29.91
sp|P01027|CO3_MOUSE	22.98	23.73	22.41	23.26	22.69	22.06	23.48	23.72	22.32	22.92	21.51	23.08	23.41	21.33	22.39	22.29	21.83	23.73	23.3	23.43	21.8	21.34	21.66	23.15	23.01	23.46	23.53	23.31	22.44	23.79	23.15	24.13	22.94	21.69	21.76	22.95	24.91	22.54	21.41	22.75	23.28	22.67	23.37	23.12	22.31	22.85	23.15	23.86	23.02
sp|P01193|COLI_MOUSE	22.7	23.21	23.63	21.79	22.92	22.44	23.32	23.56	23.58	22.03	22.92	21.97	22.75	23.01	22.05	22.91	22.79	23.9	24.07	22.75	21.48	21.67	21.01	23.8	23.6	23.13	23.2	22.31	22.2	22.68	24.59	22.58	22.75	23.89	22.87	22.47	24.33	21.2	21.14	21.82	23.24	22.7	22.08	22.47	21.92	22.64	26.38	23.14	21.05
sp|P01831|THY1_MOUSE	32.23	32.1	32.25	32.72	32.37	32.56	29.22	32.08	31.98	33.07	32.51	32.63	32.2	32.22	31.97	31.87	31.69	32.07	31.97	32.64	32.59	32.9	33.05	32.43	32.59	32.18	32.56	31.61	32.46	31.1	32.34	32.59	32.65	32.23	32.84	32.47	31.79	33.53	32.85	32.06	32.59	33.16	31.53	32.7	32.49	31.94	31.96	32.38	32.44
sp|P01942|HBA_MOUSE	32.78	32.89	32.62	33.26	33.02	32.61	33.67	32.88	33.12	33.28	33.01	32.62	32.67	33.4	33.33	32.7	33.05	32.55	33.15	33.43	33.23	33.91	34.32	33.14	33.79	32.89	33.7	33.74	33.63	33.15	32.23	33.64	33.25	33.09	33.46	32.87	33.09	33.6	33.54	33.21	32.98	33.96	33.13	33.17	33.05	32.95	32.98	32.89	33.71
sp|P02088|HBB1_MOUSE	32.54	33.03	32.9	33.02	32.71	33.2	32.8	33.37	33.33	33.11	32.64	33.31	33.43	33.01	33.05	33.02	33.45	32.94	33.4	33.13	32.81	33.49	34.12	32.97	33.5	33.45	33.76	33.82	33.34	33	32.32	34.12	33.23	32.54	33.25	32.97	33.75	33.55	33.34	33.43	32.68	34.24	33.02	32.57	33.03	33.16	33.28	33.57	33.38
sp|P84244|H33_MOUSE	29.06	30.07	31.15	29.92	30.55	31.03	32.4	30.97	30.72	30.05	29.77	31.49	30.83	29.54	29.49	30.61	30.87	31.47	30.77	30.36	31.01	31.36	32.17	30.66	30.97	32.56	31.43	32.5	30.87	31.31	29.96	29.27	30.17	29.87	29.57	31.21	31.63	30.82	30.06	29.76	29.33	31.04	30.65	29.5	29.31	30.37	31.19	30.88	29.9
sp|P02463|CO4A1_MOUSE	23.37	22.68	23.02	22.84	23.77	22.53	24.41	22.92	22.47	22.65	21.66	22.3	23.58	22.4	22.25	22.16	23.36	23.32	21.86	23.55	24.12	22.22	23.31	22.69	22.05	23.18	23.13	23.53	23.59	23.97	21.86	22.49	23.2	23.42	21.22	23.2	23.69	24.41	24.34	24.1	22.33	22.39	23.22	23.49	21.75	23.91	24.29	23.86	21.53
sp|P02468|LAMC1_MOUSE	25.78	26.59	25.56	25.85	26.63	26.5	26.17	26.5	26.67	26.48	25.72	26.02	26.14	26.32	26.13	26.03	26.01	25.77	26.13	26.26	26.64	26.54	26.6	26.54	26.36	26.14	26.29	26.53	26.29	26.05	26.55	26.21	25.49	26.12	26.27	26.05	23.63	26.71	26.63	26.04	26.29	25.84	25.95	26.1	26.03	26.49	26.31	26.26	26.32
sp|P03888|NU1M_MOUSE	27.59	27.5	26.19	25.89	26.21	24.56	24.55	25.56	24.84	26.47	26.12	25.94	27.71	27.18	25.57	25.65	26.79	27.72	26.48	24.99	25.52	25.66	24.98	26.5	24.66	26.95	25.45	24.79	25.57	26.91	26.1	25.57	26.89	26.43	25.82	26.01	28.33	24	24.58	27.07	26.17	25.97	27.76	26.73	26.44	25.81	27.41	26.51	26.27
sp|P03893|NU2M_MOUSE	24.81	22.57	22.58	23.5	24.96	23.58	22.25	23.85	23.2	24.06	24.34	22.93	22.59	24.41	24.28	22.07	23.01	23.4	23.48	24.46	24.2	23.12	22.13	24.88	24.05	23.26	22.08	21.81	22.69	24.63	25.08	22.38	23.5	24.25	24.43	22.66	26.12	22.11	24.68	22.89	24.32	22.77	22.41	24.66	24.95	22.28	22.35	23.55	23.66
sp|P03899|NU3M_MOUSE	22.83	23.25	23.58	21.4	22.83	22.71	24.3	22.2	22.64	22.55	22.57	22.04	23.24	22.73	23.48	22.24	23.89	22.81	23.11	21.25	22.94	22.04	23.01	22.69	22.28	23.26	23.86	23.15	21.75	23.29	22.56	23.24	22.09	23.66	22.24	22.39	23.54	21.8	22.81	22.86	22.62	21.72	22.5	22.11	22.06	22.38	23.49	22.86	23.22
sp|P03911|NU4M_MOUSE	29.61	29.78	30.18	28.71	29.72	28.91	28.94	28.68	28.3	28.41	28.68	30.3	30.53	29.55	28.3	29.27	29.75	29.6	29.79	29.42	28.34	28.61	27.44	29.51	28.32	29.81	28.58	29.82	28.96	29.77	29.33	28.13	29.41	29.64	28.14	30.37	31.58	27.69	29.04	29.86	29.26	29.99	30.98	29.18	29.08	29.11	30.58	30.13	29.08
sp|P03921|NU5M_MOUSE	27.5	27.24	27.35	26.86	26.48	26.96	26.67	27.27	26.59	27.17	27.57	26.02	27.2	27.34	26.16	25.91	26.77	26.59	26.71	26.14	26.39	27.37	28.41	27.59	26.82	26.71	26.13	26.4	27	26.9	26.96	26.29	26.95	27.29	25.87	27.02	28.3	28	26.84	26.51	27.03	27.46	27.34	27.48	26.93	26.41	28.09	26.59	26.6
sp|P03930|ATP8_MOUSE	21.47	29.45	29.5	30.02	29.46	29.69	28.68	29.93	29.48	28.69	23.08	30.31	29.73	25.88	21.53	30.3	29.53	29.24	29.43	30.46	26.14	30.58	30.61	29.37	23.42	30.2	29.91	29.73	30.08	24.06	29.67	29.9	29.67	26.71	29.83	29.69	27.94	30.61	23.07	27.48	25.97	30.75	29.81	30.18	22.5	29.73	29.75	29.83	25.51
sp|P03995|GFAP_MOUSE	31.49	31.08	31.14	31.2	31.42	31.98	29.13	31.52	31.62	31.52	31.31	31.54	30.98	31.23	31.53	31.82	30.82	31.17	31.23	31.88	32.52	32.46	32.87	32.09	32.28	32.4	32.33	31.21	32.51	31.94	31.64	30.96	31.63	31.63	31.66	31.06	30.9	32.6	31.99	31.51	31.38	31.66	30.73	31.15	31.17	31.48	30.62	31.83	31.92
sp|P04370|MBP_MOUSE	33.05	33.02	33.54	33.47	33.18	33.23	34	33.4	33.62	33.97	33.59	33.75	33.53	33.88	33.77	33.28	33.19	33.5	32.71	34.19	32.57	32.83	33.45	32.43	32.51	31.82	32.58	31.5	32.84	31.6	33.03	32.04	32.95	33.01	32.76	31.7	32.53	33.76	33.37	32.57	33.13	33.34	32.03	32.98	32.78	32.88	32.36	32.9	33.61
sp|P04627|ARAF_MOUSE	22.25	25.58	26.16	21.98	26.24	22.89	23.05	22.71	25.86	26.06	25.62	25.74	22.74	21.91	25.78	23.12	22.44	24.33	25.07	25.65	25.42	22.33	26.29	25.17	26.03	26.2	24.97	22.26	24.81	21.93	24.76	23.41	26.13	25.61	25.01	23.27	23.66	26.96	26.48	22.62	25.51	26.02	23.83	25.45	26.13	25.51	23.93	25.96	25.68
sp|P04919|B3AT_MOUSE	23.97	23.04	23.74	23.63	23.63	22.78	24	23.07	21.63	24	23.5	22.07	22.96	24.24	22.68	23.21	22.72	24.1	25.31	24.35	24.02	23.54	23.45	24.17	23.91	24.46	23.03	23.25	24.69	22.39	23.6	22.57	22.82	24.26	22.66	22.57	24.57	23.58	23.74	23.27	23.56	23.43	23.61	24.24	23.52	23.28	23.76	22.93	24.45
sp|P04925|PRIO_MOUSE	27.6	27.71	27.37	27.12	27.36	27.43	28.51	27.37	27.9	27.65	27.35	26.03	27.48	27.16	26.21	27.62	26.71	25.8	26.54	26.49	27.05	27.25	27.44	27.63	26.56	27.35	28.28	26.3	26.5	26.69	27.13	26.03	28.17	28.43	26.52	25.88	25.93	28.56	27.65	27.62	27.15	27.21	27.55	27.23	27.62	26.98	27.16	27.64	26.93
sp|P05063|ALDOC_MOUSE	30.83	30.89	30.99	30.39	31.06	30.42	30.79	30.33	30.53	30.78	30.7	31.05	30.59	30.71	31.09	30.36	30.7	30.67	30.33	30.67	31.03	31.31	31.74	30.98	31.44	30.16	30.82	31.09	30.67	30.78	31.01	31.34	31.34	30.87	31.97	30.75	31.42	31.38	31.27	31.04	30.94	31.82	30.68	30.77	31.47	30.62	30.56	30.87	31.07
sp|P05064|ALDOA_MOUSE	34	34.04	33.96	34.02	33.74	33.93	35.19	34.38	34.29	34.25	34.08	34.31	34.33	33.89	34.27	34.1	33.93	33.99	33.96	34.18	33.67	34.24	34.55	33.7	33.96	33.79	33.99	33.84	33.87	33.39	33.79	34.82	34.36	33.94	34.39	34.1	34	34.53	34.31	33.82	34.02	34.59	33.9	33.98	34.24	34.15	34.04	34.05	34.26
sp|P05132|KAPCA_MOUSE	28.6	28.08	28.25	28.05	28.25	28.29	27.09	27.86	28.07	28.01	28.57	27.52	27.65	28.42	28.41	28.42	27.97	28.3	28.88	28.42	28.07	28.87	29.32	28.95	28.11	28.17	28.15	27.86	28.78	28.35	28.8	27.34	28.36	28.18	28.18	27.9	26.99	29.42	28.55	28.07	28	28.52	28.43	27.97	28.73	28.45	27.91	28.08	28.17
sp|P05201|AATC_MOUSE	31.56	32.12	31.97	31.87	32.23	30.78	31.38	31.16	30.81	31.58	31.57	31.76	31.62	31.51	32.17	31.11	31.31	31.08	31.05	31.19	31.27	31.47	32.35	31.33	32.23	30.57	31.01	30.87	30.97	30.46	31.52	31.57	31.78	31.48	32.41	31.43	32.46	31.46	31.56	31.65	31.25	31.56	31.47	31.57	31.77	31.14	31.57	31.26	31.37
sp|P05202|AATM_MOUSE	32.62	32.78	32.69	32.92	32.49	31.92	31.24	32.35	32	32.65	32.73	32.66	32.54	32.75	32.86	31.83	31.32	32.06	32.51	32.32	32.32	32.72	33.46	32.63	32.94	31.24	31.89	31.68	32.28	31.59	32.31	33.12	32.73	32.64	32.73	32.09	32.52	32.88	32.72	32.06	32.46	33.28	32.77	32.84	32.7	32.38	32.52	32.52	32.89
sp|P05213|TBA1B_MOUSE	31.47	31.51	31.55	31.04	30.81	31.35	32.57	32.28	31.68	31.07	31.46	30.94	32.09	31.79	30.26	30.77	32.11	32.48	31.3	30.14	30.1	31.9	26.89	30.61	30.18	31.85	30.67	32.74	30.8	31.56	28.83	31.86	30.3	31.21	30.55	31.89	32.19	29.7	30.98	30.99	30.42	28.18	31.83	31.24	30.03	32.04	32.84	31.51	30.84
sp|P05214|TBA3_MOUSE	23.11	22.27	24.03	23.39	23.6	22.9	22.96	22.51	23.95	22.18	22.64	23.16	25.05	22.24	22.13	22.75	22.34	24.63	25.9	21.66	22.92	23.24	22.23	22.32	23.5	23.14	23.22	23.05	22.56	21.6	23.01	22.92	22.4	23.24	23.35	21.5	23.61	24.88	22.61	24.25	21.17	26.28	23.58	21.47	22.1	26.25	21.59	25.37	22.28
sp|P05480|SRC_MOUSE	28.1	27.13	27.6	28.28	28.04	27.35	26.93	27.51	27.62	27.6	27.51	27.68	27.32	27.91	27.81	27.5	27.44	27.69	27.6	28.46	27.03	27.04	27.6	27.39	27.52	28.34	27.31	26.62	27.98	27.41	28.35	26.91	27.5	28.12	27.33	27.24	27.64	28.48	27.96	27.79	28.05	26.51	27.06	27.94	27.65	27.65	27.24	27.34	27.93
sp|P05532|KIT_MOUSE	26.11	26.06	25.22	26.2	26.03	25.64	24.84	25.65	25.84	26.58	26.35	25.57	26.16	26.51	26.26	26.41	25.23	26.63	26.43	26.44	25.78	26.66	22.74	26.02	25.88	23.02	26.83	26.9	25.27	25.66	27.8	26.89	27.12	28.27	27.35	26.83	26.85	28.29	27.92	27.02	27.77	26.53	26.89	27.68	26.73	27.41	26.87	26.86	27.92
sp|P05555|ITAM_MOUSE	22.71	23.01	22.72	23.56	23.5	21.55	24	24.22	23.88	22.69	21.56	23.73	23.42	23.17	22.71	22.87	23.41	22.6	23.05	22.74	22.27	22.1	22.53	24.03	24.25	22.29	22.79	22.61	22.29	22.91	22.88	22.03	23.57	22.97	22.36	22.92	23.62	21.48	21.46	23.45	22.04	22.92	24.2	23.24	21.9	22.73	23	23.83	22.07
sp|P06151|LDHA_MOUSE	31.94	32.32	32.78	32.51	32.5	32.65	32.86	32.49	32.73	32.67	31.75	32.63	32.27	31.77	32.46	32.15	31.99	32.32	32.21	32.32	31.81	32.24	32.45	31.62	32.12	32.14	31.72	31.89	32.09	32	31.95	32.56	32.39	32.12	32.5	32.59	31.68	33.18	32.64	32.39	31.76	32.43	31.9	31.87	31.8	31.99	32.09	32.08	32.16
sp|P06728|APOA4_MOUSE	22.01	22.61	23.46	21.93	23.04	22.23	23.55	24.16	22.53	24.68	22.34	22.53	23.31	22.57	22.99	22.96	24.12	23.79	23.36	21.64	22.76	22.27	21.26	22.1	22.79	23.05	22.92	22.81	23.66	22.44	23.81	22.66	22.89	23.8	22.96	24.36	22.94	23.28	23.7	23.39	22.26	22.7	22.76	23.37	22.85	24.18	22.95	23.02	21.88
sp|P06745|G6PI_MOUSE	32.15	32.58	32.55	32.21	32.55	31.53	32.27	31.85	31.61	32.04	32.06	32.48	32.63	32.13	32.33	31.4	31.71	31.83	31.57	31.91	31.72	31.98	32.31	31.81	32.15	31.27	31.15	31.73	31.74	31.58	32.18	32.36	32.44	32.23	32.43	32.29	32.3	31.67	32.37	32.25	32.04	32.21	32.3	32.03	32.27	31.84	32.01	32.14	32.17
sp|P06801|MAOX_MOUSE	28.59	29.13	28.97	28.88	28.97	28.24	28.97	29.15	28.96	28.87	28.33	28.98	29.46	28.84	28.32	28.48	28.68	28.96	29.03	28.7	27.24	25.95	27.71	27.1	27.86	27.58	27.38	27.89	27.68	27.81	28.41	28.77	29.15	28.96	28.86	28.91	30.77	28.01	29.04	28.84	28.32	27.53	29.5	28.6	28.47	29	29.41	29.75	29.21
sp|P06837|NEUM_MOUSE	29.24	28.24	28.19	29.04	29.44	29.82	28.67	29.79	29.89	29.6	28.6	28.41	28.42	28.07	29.01	27.93	28.47	28.96	29	29.42	30.2	29.32	29.39	29.46	29.39	28.57	30.22	29.58	29.92	28.95	29.31	27.54	29.48	29.85	30.44	30.28	28.1	30.8	30.07	30.2	29.51	29.02	28.17	28.85	28.92	27.89	28.83	29.34	29.13
sp|P06880|SOMA_MOUSE	23.75	24.33	24.76	23.89	24.38	23.45	23.33	24.4	24.29	23.14	23.68	23.83	24.08	23.42	23.1	23.78	23.59	23.63	24.29	22.07	24.41	24.13	25.33	24.64	23.61	24.04	24.78	23.88	20.71	24.22	24.56	22.93	23.41	23.95	32.43	24.87	25.02	24.75	23.42	24.89	24.58	24.74	22.52	24.59	24.41	23.87	22.48	23.84	22.21
sp|P07091|S10A4_MOUSE	23.23	22.53	23.46	22.18	22.98	23.2	23.94	22.35	22.23	23.14	22.81	23.49	22.32	23.06	22.64	24.04	23.71	22.17	22.76	22.45	23.13	22.73	23.11	23.3	21.43	22.28	23.62	23.97	23.09	21.99	23.91	23.57	23.27	22.3	23.12	22.13	24.33	23.96	23.71	22.5	22.05	22.71	22.83	22.88	22.71	23.18	22.84	23.38	22.4
sp|P07309|TTHY_MOUSE	22.66	23.5	23.24	23.04	23.14	22.42	23.42	22.45	23.26	22.93	21.78	22.09	22.14	21.64	23.37	22.26	23.36	23.02	23.54	21.68	22.43	21.74	23	22.87	23.3	23.66	23.43	23.29	22.53	24.48	21.27	23.08	23.75	22.34	23.42	21.96	23.38	22.84	22.42	22.87	22.98	21.66	23.07	23.47	21.92	22.39	23.23	22.79	21.36
sp|P07310|KCRM_MOUSE	25.61	26.03	23.44	25.26	25.32	24.69	24.52	22.14	25.1	22.8	25.53	26.4	25.86	24.45	22.87	24.53	25.01	25.1	24.54	24.69	25.73	26.41	25.58	23.69	25.8	23.57	25.3	25.05	23.18	25.58	22.47	25.98	25.3	24.47	25.43	25.61	25.51	24.74	22.14	26.51	23.42	25.16	26.06	25.75	22.62	25.6	26.08	24.32	21.74
sp|P07356|ANXA2_MOUSE	22.88	23.57	23.8	23.72	23.41	23.14	23.59	23.84	24.43	23.59	22.83	24.02	23.43	23.32	24.11	24.38	21.57	23.48	23.57	22.48	22.22	23.36	23.07	22.38	24.91	22.9	21.95	22.83	23.67	23.73	21.9	23.52	22.59	23.78	23.99	24.02	24.14	23.46	22.87	23.73	23.34	23.84	22.76	23.6	23.18	22.01	23.4	23.83	24.82
sp|P07724|ALBU_MOUSE	29.71	29.52	28.89	29.94	30.17	29.37	30.75	30.19	30.22	29.82	29.61	29.84	29.57	29.93	30.13	29.4	30.09	29.84	29.75	29.47	30.27	30.42	31.36	30.2	30.79	29.95	31.08	30.73	29.94	30.23	29.26	30.04	29.54	29.49	30.08	29.23	29.88	30.26	29.83	31.19	29.37	30.8	29	29.66	29.72	29.67	29.94	29.27	29.74
sp|P07758|A1AT1_MOUSE	27.5	26.88	27.45	27.63	27.13	27.06	26.6	27.47	27.44	27.49	27.34	27.65	27.94	27.42	27.46	27.74	28.46	27.77	26.97	27.57	27.81	27.05	27.62	28.22	28.46	27.65	28.66	28.77	28.55	27.98	27.49	27.56	27.5	27.03	27.51	27.62	27.97	26.23	27.16	27.22	27.76	25.86	27.61	27.63	27.36	27.16	27.46	27.24	27.58
sp|P07759|SPA3K_MOUSE	25.56	24.12	24.51	21.98	25.67	25.54	26.26	24.96	25.29	26.64	25.89	23.61	24.92	26.16	22.52	26.24	25.1	22.99	25.54	25.38	27.03	25.7	25.37	26.68	25.73	27.56	26.4	26.63	27.53	25.38	25.39	24.79	24.83	26.04	24.71	25.17	25.64	21.83	25.57	23.87	26.06	24.68	25.29	25.42	25.19	26.09	24.83	24.61	25.95
sp|P07901|HS90A_MOUSE	32.42	32.26	32.31	32.35	32.17	32.49	31.94	32.19	32.39	32.37	32.74	32.65	32.74	32.42	32.76	32.7	32.32	32.52	32.66	32.64	32.34	32.55	32.76	32.44	32.36	32.57	32.07	31.86	32.42	32.29	32.54	32.83	32.34	32.19	32.59	32.24	32.67	32.56	32.24	32.51	32.71	32.67	32.59	32.59	32.84	32.73	32.69	32.48	32.67
sp|P08003|PDIA4_MOUSE	27.6	27.15	26.86	27.71	27.62	27.75	25.55	28.19	28.25	27.85	28.85	28.41	27.83	28.48	28.53	28.75	28.01	27.6	28.21	28.64	28.47	28.04	29.04	28.57	28.39	28.04	28.74	27.38	28.66	28.19	27.92	25.96	28.15	28.66	28.02	26.64	26.77	28.67	28.5	28.19	28.74	28.75	27.68	28.78	28.8	28.82	27.63	28.23	28.54
sp|P08030|APT_MOUSE	23.14	24.88	24.66	23.9	25.24	23.84	23.5	24.07	24.42	22.87	23.69	25.45	24.41	23.85	24.27	23.46	24.71	24.73	24.51	24.27	22.99	24.22	24	22.86	24.23	22.4	23.96	23.52	23.55	25.55	24.11	24.07	24.29	24.24	22.51	24.77	25.95	23.25	25.39	25.73	23.82	24.47	21.79	22.66	24.5	23.96	24.62	24.83	23.86
sp|P08113|ENPL_MOUSE	30	29.43	29.64	29.78	29.87	29.98	29.56	29.85	30.05	29.92	30.74	30.18	29.98	30.41	30.56	30.72	30.42	29.92	30.78	30.8	30.64	30.3	31.11	30.45	30.67	30.87	30.59	29.78	30.49	30.72	29.97	29.98	29.85	30.12	30.21	29.76	29.04	30.72	30.39	29.97	30.89	31.04	30.34	30.87	30.95	30.84	30.37	30.27	30.78
sp|P08122|CO4A2_MOUSE	23.82	23.63	23.54	21.56	23.9	22.89	22.55	23.59	22.55	22.28	23.67	22.72	21.54	23.81	21.5	23.34	22.29	22.71	23.1	24.21	22.89	22.67	21.55	22.14	22.41	23.1	22.41	23.88	23.2	24.41	24.27	23.14	23.28	23.96	24.11	22.5	23.85	22	23	24.43	22.42	22.78	22.98	22.4	22.4	23.72	24.09	23.27	22.64
sp|P08226|APOE_MOUSE	29.22	28.92	29.1	29.04	28.93	29.76	30.71	29.21	29.71	28.97	28.8	28.5	28.95	28.6	29	29.53	28.95	28.62	29.24	29.24	29.3	29.8	29.73	29.24	29.05	29.25	29.93	29.11	28.96	29.71	29.22	29.69	29.9	29.4	29.17	29.6	28.72	30.4	29.43	30.2	28.91	29.73	28.91	29.02	28.97	29.24	28.66	29.08	28.82
sp|P08228|SODC_MOUSE	29.82	29.72	29.05	29.28	30.77	28.6	30.25	29.16	28.89	30	29.6	29.89	28.86	29.27	30.62	29.35	28.77	28.1	28.45	29.26	29.68	29.97	31.05	29.25	30.66	28.91	30.01	29.23	28.95	27.5	28.91	30.32	29.94	29.96	30.69	28.36	29.19	30.11	29.82	30.27	29.06	31.12	28.73	29.36	30.37	29.25	29.23	28.65	29.19
sp|P08249|MDHM_MOUSE	32.97	33.55	33.37	33.35	33.19	32.2	33.45	32.85	32.49	32.8	32.9	33.85	33.47	33.22	33.58	32.37	32.57	32.56	32.74	32.91	33.13	33.7	33.66	33.14	33.6	32.37	32.69	33.13	32.82	32.42	32.56	34.41	33.45	33.01	33.68	32.6	33.41	32.77	33.4	33.4	33.09	33.98	33.25	33.03	33.28	32.56	33.44	32.95	33.31
sp|P08414|KCC4_MOUSE	27.78	26.94	27.41	27.88	27.63	27.29	27.17	27.5	27.26	27.74	28.01	28.31	26.56	27.79	28.08	27.99	27.62	26.61	27.3	28.3	26.48	26.47	26.97	26.9	26.43	26.95	25.62	27.48	27.17	26.68	27.71	27.21	27.16	27.49	27.62	26.51	25.4	28.3	27.91	27.15	27.68	28.1	26.63	27.74	27.69	27.18	26.66	26.11	27.92
sp|P08551|NFL_MOUSE	30.93	30.93	31.42	30.86	30.45	30.78	32.17	31.16	31.88	31.51	32.36	31.9	32.02	31.81	32.18	32.22	31.64	31.81	31.76	32.01	31.5	31.11	31.4	30.92	31.03	30.32	30.95	30.2	31.1	30.62	30.78	30.69	30.72	30.15	30.41	30.25	30.06	31.11	30.6	30.6	31.66	31.33	30.73	31.5	31.51	31.71	30.97	31.54	31.34
sp|P08553|NFM_MOUSE	31	30.94	31.07	30.62	30.45	31.07	31.38	31.23	32.11	31.68	32.33	32.07	31.91	31.85	32.11	31.98	31.03	31.72	31.87	32.33	31.64	31.33	31.82	31.05	31.22	30.41	31.08	30.6	31.06	30.53	30.71	30.14	30.83	30.17	30.22	29.84	29.91	31.52	30.59	30.22	31.83	31.96	30.43	31.52	31.46	31.86	30.87	31.48	31.51
sp|P08556|RASN_MOUSE	25.04	22.62	24.43	22.49	24.73	24.82	22.88	24.92	24.67	22.89	24.76	24.76	24.49	23.36	22.87	24.38	24.13	23.25	24.64	22.65	24.34	23.79	23.04	24.1	23.06	23.93	24.78	23.49	22.84	23.89	24.06	23.78	23.53	24.8	23.92	24.24	24.61	24.03	24.45	25.57	22.79	21.89	23.26	24.55	23.64	23.44	23.77	24.39	22.5
sp|P08752|GNAI2_MOUSE	29.31	29.12	29.65	28.95	29.38	29.21	28.07	29.52	29.64	29.52	29.16	29.22	28.94	28.93	28.87	29.19	28.4	28.78	29.54	29.16	28.97	29.47	29.62	29.26	28.82	29.1	29.24	28.65	29.06	28.65	29.98	29.01	29.01	29.52	29.37	28.64	29.48	30.45	29.54	29.44	29.16	29.64	29.71	29.07	29.5	29.17	29.43	29.44	29.13
sp|P09041|PGK2_MOUSE	22.44	22.75	22.15	22.69	22.44	23.41	24.08	22.17	23.09	23	22.53	22.99	23.2	22.16	22.67	23.39	24.48	22.34	22.79	23.22	22.72	22.44	21.69	22.77	21.36	23.35	23.51	23.76	22.52	22.64	22.65	23.71	21.97	21.89	23.64	22.3	23.38	23.62	24.17	23	22.61	22.9	22.6	21.32	23.43	23.71	21.92	23	21.73
sp|P09055|ITB1_MOUSE	22.19	23.48	23.21	24.82	23.94	25.55	22.84	23.12	24.87	25.17	22.85	22.84	24.65	24.64	22.64	25.55	25.01	23.16	24.52	24.33	24.66	21.09	23.41	24.4	24.56	23.45	24.94	23.96	25.27	25.03	24.34	23.4	22.92	26.34	24.41	22.92	24.91	23.88	22.09	24.36	24.54	23.41	24.78	25.05	24.27	23	23.92	23.48	25.19
sp|P09103|PDIA1_MOUSE	28.81	28.35	28.32	29	29.09	29.33	30.13	29.15	29.4	28.88	28.9	29.03	28.64	29.12	29.23	29.26	28.97	29.08	29	29.25	29.19	29.49	29.9	29.16	29.41	29.62	29.65	29.34	29.43	29.37	28.62	29.33	28.86	28.91	28.96	28.64	28.32	29.69	29.43	28.97	29.15	29.2	28.44	29.14	29.12	29.21	29.27	29.08	29.31
sp|P09240|CCKN_MOUSE	21.99	23.1	22.9	23.1	23.1	22.89	22.54	22.62	22.21	23.52	23.25	23.51	22.85	23.05	22.66	23.71	24.26	24.23	23.31	22.04	24.3	22.13	22.86	21.64	20.54	23.17	22.05	22.55	24.2	23.95	22.81	22.13	22.73	23.69	22.34	23.29	24.16	20.73	22.54	23.21	21.87	21.81	24.87	22.26	23.03	23.59	23.1	23.07	22.59
sp|P09405|NUCL_MOUSE	29.32	28.74	28.63	29.18	28.91	29.42	30.91	29.39	29.78	29.37	29.44	28.55	28.98	29.37	29.23	29.59	29.32	29.09	29.22	29.03	30.45	30.2	30.67	29.94	30.13	30.33	30.62	30.77	30.18	30.37	28.85	29.33	28.91	29.01	28.78	29.34	28.72	29.73	29.24	29.15	29.53	28.55	29.34	29.46	29.12	29.49	29.22	29.37	29.24
sp|P09411|PGK1_MOUSE	31.84	32.34	31.85	31.99	32.36	30.75	32.16	31.56	31.25	31.65	31.93	32.44	32.08	31.66	32.52	30.78	31.16	31.22	31.59	31.59	31.54	31.99	32.8	31.42	32.32	30.01	30.86	31.64	31.01	30.76	31.55	32.92	32.19	31.93	32.64	31.56	30.81	31.62	32.05	31.95	31.32	32.65	31.68	31.5	32.11	31.24	31.55	31.52	31.66
sp|P09528|FRIH_MOUSE	30.2	29.89	29.61	30.78	30.62	30	28.45	30.06	30.24	30.3	29.75	29.93	28.81	29.7	29.99	29.63	29.2	28.93	28.72	30.06	29.78	29.79	30.27	29.89	30.19	29.03	30.28	28.79	29.47	28.45	30.23	27.33	30.26	30.54	30.57	29.19	28.4	30.43	30.63	29.63	29.91	30.7	28.25	29.67	30.1	29.43	29.3	29.42	29.72
sp|P09671|SODM_MOUSE	29.45	30.61	30.24	30.43	30.23	29.8	31.28	30.1	29.98	30.13	30	31.06	30.65	30.29	30.52	30.16	30.38	30.27	30.63	30.28	29.94	31.03	31.23	30.17	30.37	29.81	30.17	30.31	30.18	29.86	29.91	30.3	31.12	30.25	30.61	30.29	29.91	30.7	30.45	30.5	30.32	31.15	30.33	30.35	30.27	30.52	30.96	30.69	30.75
sp|P09813|APOA2_MOUSE	25.51	25.36	22.89	25.56	24.88	22.54	23.12	23.24	23.26	25.48	25.44	22.81	22.16	26.25	23.13	22.49	24.37	23.47	23.2	22.37	25.39	25.12	25.16	25.33	25.83	24.5	25.14	21.9	25.64	24.76	24.59	22.16	23.58	26.51	22.39	23.68	24.28	21.25	22.3	22.76	25.57	24.18	24.82	25.41	25.52	24.41	22.73	21.66	23.38
sp|P09922|MX1_MOUSE	23.2	22.54	23.36	23.22	22.94	28.64	23.8	23.46	22.96	22.45	23.03	22.62	22.71	20.8	21.63	23.44	22.65	22.51	22.69	29.85	22.71	19.68	21.79	21.72	21.98	22.27	29.57	23.5	28.73	23.81	22.43	22.07	23.37	21.41	28.46	21.36	22.95	22.28	22.05	22.26	22.69	23.22	22.34	22.25	30.11	23.06	24.28	23.83	22.39
sp|P0C028|NUD11_MOUSE	25.07	24.06	24.16	22.97	26.01	24.8	23.81	24.68	24.13	25.64	25.58	25.16	24.24	25.37	24.7	24.78	23.2	24.3	24.34	24.65	25.29	25.19	27.22	25.79	25.03	24.41	24.66	22.84	26.07	24.81	25.33	22.3	24.6	26.4	26.03	23.2	23.85	25.88	24.82	24.27	24.63	24.63	24.17	24.51	21.38	24.91	23.99	24.48	24.39
sp|P0C0A3|CHMP6_MOUSE	23.35	23.32	24.3	21.14	23.48	21.55	22.93	21.65	23.03	23.55	23.04	22.78	22.44	22.58	21.82	21.31	21.79	23.26	24.49	23.11	21.58	22.37	22.39	21.82	22.1	22.88	24.38	24.09	22.35	22.71	21.66	21.61	23.03	24.55	22.24	22.4	25.12	23.29	22.47	24.73	22.44	24.62	22.26	22.5	23.02	21.22	22.65	23.37	24.53
sp|Q3THW5|H2AV_MOUSE	27.93	29.04	31.17	27.43	29.16	29.63	32.62	29.75	29.66	28.87	28.31	30.68	30.86	28.72	28.26	29.87	30.31	30.86	30.95	28.29	29.48	29.83	30.22	29.19	29.13	32.74	30.44	31.64	29.17	29.05	27.98	28.16	28.46	28.34	27.27	31.72	32.33	30.79	29.51	27.11	28.2	29.85	29.95	27.92	27.77	28.95	31.42	31.51	28.38
sp|P0C192|LRC4B_MOUSE	27.9	26.17	26.96	27.56	27.12	27.4	27.11	26.72	27.32	27.42	27.5	25.9	26.28	27.57	26.85	27.77	26.17	27.41	26.8	27.26	26.82	26.84	26.92	27.44	26.72	26.52	26.89	26.12	27.4	26.26	27.29	26.94	26.43	27.92	27.17	26.88	26.86	27.84	27.72	26.94	27.41	26.94	26.28	27.57	27.49	27.47	26.78	26.45	27.36
sp|P0C7L0|WIPF3_MOUSE	28.56	28.84	28.78	29.29	28.81	28.98	28.05	28.93	28.89	29.65	28.41	28.81	28.36	28.63	28.89	28.48	28.51	28.18	28.39	29.12	28.27	29.14	29.33	28.31	28.77	27.88	28.63	27.97	28.52	28.04	28.42	28.86	28.24	28.31	28.54	28.3	28.49	29.18	28.72	27.14	28	27.94	27.87	28.06	28.05	27.57	28.09	27.56	28.16
sp|P0C7M9|CLC2L_MOUSE	21.84	22.43	21.94	22.66	22.79	22.94	23.72	22.41	23.79	22.21	23.16	23.75	22.88	22.89	22.45	23.56	23.79	22.73	24.22	22.43	21.47	21.31	20.73	23.28	22.06	23.93	22.39	22.02	22.78	22.04	22.06	22.88	21.81	22.9	21.51	24.52	24.46	22.32	21.47	22.33	21.42	22.69	24.05	23.2	21.99	23.38	23.82	23.2	22.14
sp|P10126|EF1A1_MOUSE	32.25	32.74	32.57	32.46	32.4	31.83	31.07	32.48	32.18	32.38	32.54	33.01	32.99	32.47	32.57	32.29	32.04	32.13	32.27	32.42	32.36	32.77	33.21	32.61	32.77	31.99	32.27	32.12	32.51	32.36	32.41	32.71	32.6	32.16	32.42	32.31	32.09	32.89	32.27	32.49	32.27	32.9	32.74	32.56	32.7	32.54	32.45	32.55	32.7
sp|P10493|NID1_MOUSE	27.6	25.58	24.61	26.6	26.07	26.64	28.23	26.75	26.55	26.45	25.95	26.51	22.96	26.52	26.86	26.65	26.07	22.19	26.23	25.69	26.87	26.4	21.74	26.62	27.01	26.8	27.98	26.06	26.75	26.53	27.38	26.15	26.41	27.41	26.12	26.35	23.54	26.91	27.29	25.94	27.31	28.02	23.28	26.34	28.54	26.87	25.8	23.08	27.24
sp|P10518|HEM2_MOUSE	26.14	26.76	25.88	26.43	26.39	25.81	26.33	25.86	25.22	26.11	25.88	25.87	26.66	25.87	25.73	24.98	26.66	26.15	25.37	24.14	25.96	25.61	23.16	26.56	26.42	22.69	25.69	26.82	25.44	26.45	25.99	26.62	26.04	26.38	25.86	27.01	27.26	24.17	26.26	26.6	25.87	24.91	26.16	26.16	26.64	25.34	26.4	26.75	25.68
sp|P10605|CATB_MOUSE	25.7	27.12	26.68	25.8	26.86	25.83	25.52	26.11	26.76	25.98	26.9	27.52	26.31	26.38	27.29	26.8	27.33	27.2	27.65	25.92	26.59	25.8	27.99	26.1	26.95	26.02	26.87	26.55	26.55	26.79	25.67	26.3	26.76	25.3	27.23	26.89	25.97	26.46	25.77	28.16	27.03	28.42	27.28	26.18	26.92	26.68	27.62	26.72	26.43
sp|P10630|IF4A2_MOUSE	28.07	28.12	28.12	28.62	28.08	28.04	24.78	26.9	27.43	28.33	28.8	29.07	28.93	28.49	29.04	29	28.06	28.71	28.98	29.07	28.68	28.39	29.2	28.24	28.78	28.11	27.81	26.77	28.4	28.38	28.12	28.35	28.46	27.78	28.27	28	27.71	29.21	28.69	27.65	28.93	30.23	27.84	28.81	28.98	29.29	28.37	28.73	28.81
sp|P10637|TAU_MOUSE	30.98	31.19	30.51	31	30.64	31.16	29.62	30.79	31.09	31.51	31.24	31.11	31.13	30.88	31.08	30.94	30.52	30.88	30.89	30.82	30.67	31.53	31.75	30.67	30.85	29.91	31.2	30.27	30.76	30.07	30.7	31	31.75	31.17	31.17	30.89	30.89	32.19	31.37	30.93	30.67	32.04	30.59	30.91	31.22	31.23	30.73	31.17	30.83
sp|P10639|THIO_MOUSE	27.37	28.62	28.45	28.67	28.44	26.71	23.96	27.56	27.19	28.08	27.86	28.76	26.9	28.2	28.96	26.7	27.22	27.85	26.46	27.49	28.05	29.15	29.76	28.07	29.3	26.42	28.52	27.82	27.16	27.21	27.84	28.67	29.15	28.29	29.39	24.51	28.13	29.08	28.94	29.14	28.08	29.35	26.39	28.08	28.81	26.38	27.8	28.15	28.72
sp|P10649|GSTM1_MOUSE	30.78	31.13	30.98	30.81	31.26	31.1	30.79	31.21	31.62	31.49	30.76	31.25	30.89	30.95	31.04	31.14	30.93	30.97	31.04	31.63	30.89	31.55	31.78	31.22	31.56	30.91	31.34	31.08	31.78	31.47	30.69	31.04	31.32	31.18	31.55	31.49	30.88	31.61	31.63	31.19	30.83	31.83	31.38	30.86	31.52	31.32	31.43	31.2	31.63
sp|P10711|TCEA1_MOUSE	21.3	25.33	24.5	23.35	24.77	24.99	24.81	25.1	24.77	24.45	22.36	24.76	24.51	23.1	21.31	24.44	24.61	24.47	25.24	23.98	25.5	25.94	24.55	24.89	23.26	25.4	26.69	26.64	26.22	25.45	22.94	25.27	25.27	23.01	22.01	24.76	24.54	25.05	22.55	21.91	24.59	22.51	24.93	22.41	24.73	25.52	25.72	25.1	24.63
sp|P10833|RRAS_MOUSE	24.41	22.98	21.47	23.29	23.09	22.95	23.72	23.95	23.3	24.78	23.31	22.99	23.77	24.33	22.36	22.65	23.35	22.73	22.69	21.4	22.4	22.87	22.98	24.48	21.84	22.41	22.01	22.18	23.15	22.37	22.51	23.28	22.29	23.29	22.14	23.71	24.14	22.12	21.67	23.54	23.65	22.97	22.56	22.53	22.51	22.26	22.83	23	23.16
sp|P10852|4F2_MOUSE	30.75	30.38	30.79	30.73	30.63	31.01	30.06	31.05	30.6	30.77	30.77	30.6	30.91	30.62	30.41	31.02	30.56	30.61	30.85	30.84	30.74	30.71	31.06	30.54	30.54	30.53	30.75	30.2	30.73	30.38	31.05	30.44	30.97	31.13	30.99	31.09	31.17	31.77	31.07	30.37	30.93	30.47	30.88	30.86	30.79	30.93	30.84	31.11	30.87
sp|Q6ZWY9|H2B1C_MOUSE	32.69	31.78	32.22	33	32.71	32.55	32.55	32.44	33.14	33.06	32.7	32.91	31.93	32.68	32.72	32.22	32.07	32.2	31.97	33.44	34.36	33.92	33.81	33.54	34.25	32.74	33.72	32.82	34.02	33.3	32.68	32.36	32.67	32.88	32.64	31.03	31.54	33.34	33.01	31.79	32.94	32.31	31.18	33.02	32.35	32.65	31.39	32.41	33.08
sp|P10922|H10_MOUSE	28.84	28.23	28.81	28.66	29.06	29.38	27.55	29.62	28.96	29.33	28.84	28.16	27.55	27.76	29.11	28.21	28.04	28.19	28.4	29.44	30.32	30.45	30.15	30.13	29.86	30.39	30.29	29.5	30.12	29.86	29.04	27.63	29.7	29.03	29.43	28.29	29.47	30.38	28.66	27.92	29	29.08	28.41	28.96	28.67	28.58	28.03	28.91	28.72
sp|P11031|TCP4_MOUSE	22.28	27.2	26.7	24.29	25.84	27.31	25.16	26.96	27.24	26.1	24.27	27.08	26.09	26.21	25.94	26.54	26.84	25.84	26.2	26.69	26.5	26.26	25.78	25.66	26.97	27.27	27.2	26.84	26.94	26.9	26.88	27.08	26.03	25.61	26.61	27.73	26.88	26.99	26.85	22.5	22.84	27.47	26.74	26.21	21.6	26.4	24.79	26.58	25.5
sp|P11087|CO1A1_MOUSE	24.95	23.15	22.49	22.82	24.21	23.61	23.71	22.97	24.52	25.46	25.58	24.3	22.91	25.17	22.33	23.28	23.99	21.89	23.58	25.41	25.74	21.64	22.13	25.55	24.75	22.74	25.18	21.66	25.22	23.02	22.31	22.38	23.36	24.94	22.08	24.18	23.85	21.96	24.33	23.04	22.99	22.18	23.8	25.1	25.15	25.39	23.38	22.65	25.12
sp|P11103|PARP1_MOUSE	21.73	23.63	22.88	22.13	22.68	23.29	24.04	23.19	23.33	23.03	22.39	23.44	22.16	24.02	22.53	23.43	24.66	22.19	23.6	22.53	24.48	21.76	22.61	22.75	24.91	25.24	23.01	23.29	22.28	24.45	22.38	22.32	23.56	22.96	22.03	23.65	22.88	21.43	21.86	22.39	23.94	22.54	22.32	24.21	22.82	22.59	22.91	22.31	24.02
sp|P11352|GPX1_MOUSE	22.77	25.68	22.26	23.73	21.6	22.84	23.3	23.28	23.13	22.39	23.37	23.29	24.18	21.74	22.74	23.13	23.27	23.05	23.62	21.74	23.11	21.65	25.11	25.35	22.72	25.28	23.95	23.21	22.05	25.08	23.24	23.46	21.81	22.17	23.3	24.86	24.03	22.01	23.66	22.34	22.42	23.63	24.67	22.77	24.85	23.5	23.85	23.62	22.82
sp|P11404|FABPH_MOUSE	25.88	26.84	26.13	25.19	27.51	27.45	23.06	27.45	27.24	26.99	24.57	26.72	24.82	25.96	26.01	24.9	26.11	24.9	26.28	27.48	21.43	27.03	28.38	26.01	26.55	26.81	26.47	26.17	26.44	25.51	25.09	26.15	27.26	25.69	27.25	26.04	26.05	27.79	27.57	26.15	25.1	26.35	25.74	25.97	26.26	27.15	26.26	25.65	26.47
sp|P11438|LAMP1_MOUSE	25.94	22.66	25.09	25.77	22.2	26.32	23.09	25.55	27.13	22.01	25.79	23.05	25.61	25.88	25.88	27.18	26.11	26.27	26.17	24.76	25.17	27.33	27.47	26.24	22.72	26.53	26.54	26.03	26.01	25.33	25.82	23.22	25.86	26.09	25.55	24.74	26.05	26.93	25.39	25.01	26.63	23.5	25.57	26.21	26.22	25.88	25.81	25.5	22.53
sp|P11499|HS90B_MOUSE	33.18	32.94	33.03	33.07	33.02	33.25	32.96	33.21	33.44	33.05	33.39	33.51	33.22	33.13	33.59	33.42	33.06	33.15	33.49	33.51	33.45	33.52	33.89	33.38	33.43	33.77	33.08	32.91	33.48	33.23	33.19	33.41	33.02	32.89	33.39	33.04	32.55	34	33.21	32.96	33.5	33.54	33.28	33.22	33.45	33.33	33.21	33.34	33.38
sp|P11531|DMD_MOUSE	25.07	24.67	23.51	24.82	24.53	24.13	23.7	22.97	21.95	24.72	24.95	23.99	25.05	25.55	24.38	25.2	23.29	24.17	23.78	25.42	25.26	24.83	24.43	25.18	25.52	24.2	24.7	24.58	25.75	24.97	24.02	23.32	24.74	25.6	24.73	22.26	23.23	22.78	25.1	24.79	24.78	23.96	23.37	25.59	24.94	24.22	23.86	24.56	25.29
sp|P11627|L1CAM_MOUSE	28.18	28.24	28.11	27.79	27.3	28.42	30.75	28.08	28.67	28.16	27.93	27.59	28.29	27.78	27.44	28.15	28.32	27.66	28.04	28.1	27.57	27.67	27.6	27.51	27.39	27.82	28.5	28.81	27.65	27.25	28.25	29.7	28.51	27.73	28.54	29.2	28.23	28.66	27.85	28.38	28.36	27.71	28.97	28.39	28.09	28.47	28.34	28.7	28.18
sp|P11679|K2C8_MOUSE	23.35	22.51	23.16	23.01	22.36	21.93	23.79	23.58	22.53	22.45	23.07	23.87	23.14	22.27	22.89	23.71	22.95	22.76	22.73	23.43	22.41	22.56	22.7	22.63	23.08	22.81	22.55	22.8	23.19	22.66	23.34	22.69	23.99	21.41	23.03	22.96	23.29	22.34	22.54	22.16	24.23	22.5	22.68	22.08	24.84	22.16	23.07	23.41	23.68
sp|P11798|KCC2A_MOUSE	34.67	34.43	34.86	34.83	34.58	34.45	34.51	34.85	34.69	34.81	34.46	34.42	34.41	34.25	34.53	34.33	34.34	34.49	34.4	34.4	34.17	34.19	33.96	34.25	34.13	34.32	34.09	33.98	34.38	34.18	34.42	34.58	34.1	34.31	34.17	34.32	34.18	33.84	33.97	34.15	34.11	33.81	33.83	34.15	33.97	34.13	34.35	34.32	34.12
sp|P11881|ITPR1_MOUSE	29.55	29.56	29.36	29.56	29.3	29.24	29.29	29.79	29.47	29.43	28.23	27.69	28.1	28.21	28.32	28.05	28.04	28.34	28.58	28.42	28.23	27.55	27.63	28.43	28.28	28.59	28.72	27.76	28.52	27.7	29.64	30.3	29.26	29.85	29.69	29.83	28.98	30.04	29.91	29.26	27.57	27.19	28.55	27.89	27.45	28.19	28.17	28.16	28.3
sp|P11930|NUD19_MOUSE	21.99	22.62	22.73	22.9	23.6	22.08	22.14	22.48	22.05	22.61	22.28	23.18	23.57	22.4	22.84	22.82	21.96	21.98	23.54	22.67	20.81	22.51	22.21	22.57	22.87	22.7	22.9	22.01	23.36	22.11	22.08	23.08	22.46	23.03	24.37	22.84	23.92	22.03	23.45	23.41	23.17	22.31	23.12	23.37	22.41	23.22	22.89	21.81	22.26
sp|P11983|TCPA_MOUSE	29.42	29.69	29.84	29.75	29.49	29.83	31.08	30.3	30.34	29.65	29.91	29.99	30.02	29.76	29.8	30.12	30.48	30.33	30.39	29.72	29.48	29.92	30.22	29.63	29.64	30.36	30.39	29.73	29.83	29.89	29.77	30.08	29.96	29.52	29.64	29.57	29.24	30.54	29.77	29.72	29.79	29.68	30.34	29.88	29.9	30.35	30.56	30.33	30.08
sp|P12023|A4_MOUSE	27.97	27.12	27.06	27.52	27.47	28.2	25.12	28.22	27.87	28.27	28.06	27.7	26.98	27.57	27.73	28.12	27.41	27.35	27.23	28.3	27.95	27.99	28.2	27.79	27.58	27.27	27.64	25.51	27.58	27.06	28.25	22.73	28.01	28.66	28.44	27.27	27.14	29.37	28.22	27.46	27.94	28.52	27.28	27.79	27.98	27.73	25.89	27.45	27.82
sp|P12367|KAP2_MOUSE	28.12	28.44	28.34	27.64	28.22	28.39	28.56	27.87	27.84	27.92	28.48	28.69	28.71	28.38	28.33	28.82	28.68	28.83	28.3	28.2	28.18	27.79	27.69	27.77	27.83	27.47	27.5	28.11	27.74	27.68	28.47	28.45	28.19	28.11	28.17	28.49	28.46	28.17	27.85	28.48	28.48	27.87	28.16	28.18	28.26	28.56	28.15	29.07	28.23
sp|P12382|PFKAL_MOUSE	30.72	31.3	31.18	30.75	30.71	30.32	30.11	30.55	30.33	30.35	30.51	30.75	31.34	30.67	30.56	30.48	30.48	30.64	30.64	30.18	29.67	30.26	31.03	29.98	29.98	29.88	29.57	30.07	29.95	30.22	30.51	31.09	30.8	30.37	30.47	30.51	30.81	30.69	30.5	30.63	30.29	30.85	31.3	30.3	30.84	30.63	30.85	30.98	30.61
sp|P12657|ACM1_MOUSE	26.15	26.08	24.86	25.96	26.33	25.13	23.99	27.11	25.76	25.34	25.56	22.18	23.29	23.1	22.25	25.39	24.8	25.81	25.54	21.78	26.24	26.35	26.78	26.25	23.37	25.9	22.55	23.19	25.51	25.4	25.84	25.02	21.8	22.95	26.59	25.61	24.16	27.11	22.44	25.38	24.97	26.58	24.93	25.05	25.38	25.73	23.91	26.04	20.74
sp|P12658|CALB1_MOUSE	28.21	28.28	28.51	28	28.78	27.47	29.56	28.29	28.32	27.77	28.09	29.14	29.19	28.22	27.39	28.6	29.86	29.07	28.29	28.22	29.8	29.43	29.94	30.06	30.11	30.06	30.08	31.38	29.52	30.24	28.67	28.97	29.45	29.28	29.59	30.13	29.88	27.81	29.06	30.38	28.29	28.08	29.07	28.25	28.25	27.92	30.06	28.87	27.78
sp|P12787|COX5A_MOUSE	31.16	31.5	31.44	30.18	31.02	31.59	31.91	31.64	31.38	30.86	31.13	31.61	31.92	31.13	30.36	31.4	31.76	31.39	31.61	30.09	30.91	31.44	30.1	31.2	31.01	31.32	32.14	32.14	31.03	31	31.11	31.09	31.41	31.08	31.16	32.09	33.47	31.32	30.38	31.71	30.96	30.8	31.74	31.16	31.49	31.45	31.86	31.99	30.74
sp|P12815|PDCD6_MOUSE	26.88	28.11	26.92	26.71	27.32	27.13	28.92	27.19	26.4	27.1	26.48	26.06	26.96	27.16	26.92	26.71	27.91	27.13	26.64	26.57	26.35	26.18	24.86	27.12	26.75	25.91	27.5	28.06	26.96	26.46	26.04	26.75	27.1	27.07	26.64	26.74	26.62	24.54	26.19	27.2	26.04	25.3	27.54	26.59	26.87	26.66	27.77	26.72	27.18
sp|P12849|KAP1_MOUSE	26.86	25.67	26.45	26.51	26.49	26.54	24.22	25.74	26.25	26.54	26.68	25.77	25.63	26.64	26.47	26.27	25.27	26.14	25.57	26.55	27.25	27.38	27.67	26.3	26.81	26.04	26.49	24.88	26.34	26.38	26.95	25.09	26.21	25.84	26.39	25.2	26.12	27.76	26.74	26.02	26.61	27.41	26.05	26.43	26.4	25.83	25.39	25.51	26.43
sp|P12960|CNTN1_MOUSE	31.95	31.66	31.44	32.01	31.49	31.93	31.09	31.89	32.17	32.1	31.88	31.71	31.8	31.6	31.82	31.84	31.73	31.49	31.55	31.79	31.99	31.98	32.13	31.8	31.82	32.06	31.74	31.85	31.91	31.67	32.08	32.19	31.68	32.02	31.99	32.12	31.67	32.21	31.73	31.83	31.92	31.93	31.69	31.79	31.69	31.64	31.65	31.65	31.65
sp|P12970|RL7A_MOUSE	28.94	28.22	28.41	28.93	28.81	28.56	28.89	29.02	28.8	28.9	29.44	28.8	28.57	29.45	29.34	29.57	28.71	28.43	29.21	29.51	29.28	29.04	29.94	29.4	29.25	29.03	28.98	29.02	29.29	29.33	29.21	27.93	28.63	29.15	28.83	27.55	27.37	29.55	29.2	28.91	29.93	29.97	28.69	29.57	29.33	29.47	28.96	28.65	29.29
sp|P13020|GELS_MOUSE	27.66	27.31	27.66	28.08	27.9	28.34	28.01	27.81	28.29	28.14	26.7	27.4	26.72	27.4	27.34	27.44	26.43	27.1	26.94	27.54	27.73	27.88	29.01	28.09	27.85	27.45	26.78	26.6	27.66	27.61	28.11	26.45	27.5	27.74	27.91	26.55	26.63	29.04	28.19	27.17	26.77	28.99	26.47	27.36	26.95	27	26.53	26.96	27.43
sp|P13439|UMPS_MOUSE	25.21	24.83	24.7	25	24.79	24.69	24.91	25.33	24.43	24.92	25.1	24.25	25.17	25.47	25.17	25.09	24.64	25.51	24.33	24.92	25.06	23.85	21.58	24.67	24.78	24.39	25.37	25.43	25.64	25.19	24.4	25.5	25.16	25.12	24.32	24.72	24.63	22.55	24.98	25.26	25.38	23.21	25.67	25.46	25.09	24.88	25.63	25.2	25.89
sp|P13595|NCAM1_MOUSE	31.62	31.31	31.3	31.66	31.56	32.17	31.7	31.95	32.22	32.01	31.55	31.36	31.33	31.24	31.52	31.48	31.09	31.15	31.6	31.93	31.99	31.91	32.09	31.88	31.8	31.44	32.05	31.41	31.98	31.78	31.87	31.66	32.02	31.91	32.09	32.01	30.85	32.95	32.23	31.88	31.81	32.38	30.9	31.6	31.36	31.61	31.22	31.39	31.67
sp|P13707|GPDA_MOUSE	29.61	29.33	29.37	29.82	30.01	29.97	28.22	29.48	29.77	30.05	29.93	29.71	29.12	29.79	30.16	29.98	29.15	29.13	29.54	30.17	30.43	30.88	31.24	30.42	30.47	30.29	30.18	29.23	30.7	30.75	29.95	29.56	29.88	29.92	30.03	29.44	29.5	30.69	30.28	29.81	29.72	30.52	28.66	29.79	29.96	30.1	28.98	29.59	30.02
sp|P14069|S10A6_MOUSE	22.54	22.09	22.52	21.43	24.81	22.65	24.08	23.67	24.6	22.26	22.54	22.08	23.18	24.08	23.59	23	24.07	23.05	22.16	22.55	23.37	25.17	23.59	22.11	24.27	25.97	25.71	23.45	23.33	22.95	23.55	22.59	25.92	25.04	22.63	24.26	22.9	23.01	22.28	25.68	21.18	23.65	22.7	23.26	23.7	22.44	22.29	23.09	22.79
sp|P14094|AT1B1_MOUSE	33.49	32.69	32.93	33.7	33.15	33.33	34.99	33.46	33.35	33.88	33.56	32.84	32.89	33.34	33.11	33.08	32.91	33.16	32.85	33.61	33.48	33.36	33.57	33.26	33.44	33.09	33.05	33.05	33.63	33.03	33.52	33.39	33.33	33.86	33.26	33.4	34.17	33.71	33.42	32.91	33.5	33.16	32.69	33.65	33.2	32.99	32.88	32.82	33.37
sp|P14106|C1QB_MOUSE	24.73	22.88	23.8	21.59	24.76	24.2	23.19	25.22	22.31	25.03	24.18	24.39	24.04	24.38	24.38	24.26	21.98	23.3	23.59	24.82	25.78	25.9	26.84	22.31	26.09	23.74	25.56	22.36	25.66	22.61	22.29	23.15	23.53	25.35	25.19	23.82	24.52	26.07	25.42	21.68	24.69	22.75	24.4	25.03	23.84	23.66	22.47	24.03	24.92
sp|P14115|RL27A_MOUSE	28.96	27.69	27.87	28.16	27.96	27.77	28.15	27.71	28.1	28.66	29.51	27.75	28.07	28.89	28.67	28.49	27.31	28.31	27.89	28.63	29.27	28.99	29.41	28.75	28.75	27.93	28.14	27.3	28.66	27.94	28.31	26.49	27.79	28.33	28.2	26.7	26.56	29.02	28.47	27.37	29.04	29.07	27.86	28.99	29.09	28.59	27.95	28.65	29.08
sp|P14131|RS16_MOUSE	28.1	27.47	28.22	28.37	28.4	28.06	22.42	28.54	27.98	28.29	29.02	28.1	27.76	28.54	29.19	28.67	28.32	28.22	28.27	29.16	28.91	28.75	29.13	29.09	28.84	28.35	28.42	27.89	28.86	28.17	28.41	27.99	27.75	28.47	28.35	27.3	28.54	28.44	28.49	28.17	29.04	28.65	29	28.88	29.06	28.82	28.78	28.22	29.19
sp|P14148|RL7_MOUSE	29.77	28.92	29.43	29.74	29.62	29.6	27.32	29.52	29.58	29.84	30.48	29.39	29.38	30.47	30.07	30.59	28.84	29.61	29.66	30.46	30.17	29.82	30.53	30.35	30.28	29.73	29.59	28.68	30.08	29.7	29.94	28.51	29.02	29.97	29.44	29.43	27.54	30.16	29.92	29.3	30.73	30.68	29.28	30.46	30.33	30.17	29.59	29.55	30.44
sp|P14152|MDHC_MOUSE	31.87	32.04	31.95	31.9	32.35	32.23	28.01	32.32	32.13	32.64	31.87	32.29	31.57	31.77	32.3	31.91	31.43	31.59	32.34	32.42	31.83	32.31	32.97	31.78	32.79	31.8	31.69	31.29	32.48	32.22	32.21	32.5	32.47	31.54	32.71	32.16	31.39	32.81	32.69	31.96	31.7	33.32	31.17	31.89	32.2	32.29	31.68	31.63	32.43
sp|P14206|RSSA_MOUSE	28.38	28.59	28.19	28.6	27.97	28.71	30.87	28.76	28.91	28.33	29.32	28.77	29.03	29.15	29.29	29.27	29.41	28.82	29.38	28.24	29.08	29.08	27.61	28.79	28.9	30.62	29.93	30	29	28.89	28.49	29.1	28.57	28.57	28.75	28.56	27.78	28.31	28.36	28.88	29.39	28.18	29.36	29.14	29.03	29.59	28.91	28.9	28.95
sp|P14211|CALR_MOUSE	30.93	30.26	30.03	30.74	30.54	31.24	29.44	30.9	31.16	30.8	31.51	30.93	30.66	31.08	31.29	31.22	31.71	30.72	30.88	31.1	31.64	31.04	31.23	30.96	31.18	30.92	31.6	30.92	30.96	30.82	30.84	30.16	30.85	30.64	30.79	31.1	30.12	31.97	30.88	30.56	31.66	31.48	30.41	31.34	31.2	31.45	31.04	30.63	31.03
sp|P14231|AT1B2_MOUSE	30.33	29.61	29.34	29.9	29.54	29.76	29.62	29.44	30.35	30.06	30.51	29.65	29.63	29.91	30	30.19	29.2	29.76	29.92	30.41	30.68	30.98	30.92	30.81	30.25	30.52	30.31	30.14	30.57	30.27	29.96	28.37	29.73	30.19	29.86	29.97	27.86	31.13	29.86	29.74	30.29	30.7	29.51	30.25	30.4	30.14	29.47	29.61	30.35
sp|P14576|SRP54_MOUSE	21.74	21.61	22.78	23.42	23.62	22.09	23.9	23.08	23.3	22.92	23.46	22.91	22.12	22.43	24.66	23.5	21.74	21.65	23.46	23.4	22.81	22.32	22.64	22.54	23.17	22.34	23.47	23.13	24.36	22.19	25.68	22.75	24.75	23.62	22.85	22.28	23.57	22.68	22.79	22.38	22.74	23.79	21.18	22.44	22.15	23.68	22.78	23.16	23.74
sp|P14602|HSPB1_MOUSE	22.76	22.71	24.18	23.1	22.91	23.35	22.85	23.02	23.78	22.54	23.86	22.82	23.08	21.56	22.38	24.59	23.06	22.94	22.17	23.29	23.72	23.29	21.22	22.36	24.52	22.81	23.96	22.96	23	23.03	22.55	23.9	22.97	23.01	22.04	22.93	23.24	22.8	22.58	22.27	23.47	24.38	22.12	24.7	21.51	22.61	23.33	23.93	22.48
sp|P14685|PSMD3_MOUSE	28.46	28	27.59	28.46	28.36	28.25	28.43	28.18	28.46	28.32	28.47	27.75	27.92	28.43	28.49	28.52	27.95	28.22	28.51	28.46	28.41	27.72	28.39	28.47	28.53	28.48	27.53	28.33	28.56	28.15	28.58	27.64	27.91	28.49	28.14	28.58	27.75	27.98	28.64	28.08	28.51	28.07	28.08	28.58	28.46	28.64	28.13	28.06	28.73
sp|P14733|LMNB1_MOUSE	28.25	27.26	27.78	27.96	27.92	28.83	27.31	28.53	28.68	28.47	28.18	27.79	27.17	27.74	28.06	28.01	27.37	27.47	27.61	28.24	29.58	29.93	30.13	29.29	29.44	29.3	29.57	28.94	29.44	29.4	28.55	25.43	28.05	28.4	28.38	27.38	27.29	29.43	28.42	28.37	28.31	29.12	26.63	28.2	28.27	28.22	27.78	27.51	28.17
sp|P14824|ANXA6_MOUSE	29.67	29.52	29.31	29.14	29.28	29.11	29.4	29.14	28.98	29.16	29.9	29.99	29.91	29.84	30.04	29.91	28.91	29.81	29.77	29.19	30.47	30.73	31.36	30.45	30.61	30.24	30.02	30.17	30.08	30.1	29.02	29.86	29.46	28.97	29.16	28.73	28.13	29.75	29.32	28.92	29.48	30.09	29.96	29.3	29.67	29.65	29.48	29.3	29.32
sp|P14869|RLA0_MOUSE	28.33	28.66	28.44	28.97	27.79	28.97	28.59	28.97	29.31	28.76	29.66	29.74	29.63	29.06	29.5	29.73	29.56	29.23	29.65	29.11	29.45	29.57	29.39	29.33	29.08	30.59	29.77	29.62	29.45	29.79	29.01	29.83	29.06	28.21	28.82	28.76	28.16	28.84	27.93	28.91	29.8	29.08	29.24	29.29	29.4	29.79	29.49	29.43	29.33
sp|P14873|MAP1B_MOUSE	31.94	31.49	31.64	31.72	31.36	32.28	32.15	31.98	32.34	31.93	32.41	32.24	32.21	32.03	32.32	32.34	32.08	32.07	32.25	32.01	32.62	32.45	32.58	32.21	32.32	32.32	32.44	32.28	32.3	32.18	31.98	32.09	31.68	31.61	31.98	32	31.75	32.35	31.58	31.65	32.19	32.07	31.72	32.07	32.01	32.19	31.94	32	31.91
sp|P15105|GLNA_MOUSE	32.59	32.53	32.72	32.86	32.36	32.82	32.75	32.72	32.4	32.77	32.91	33.24	32.89	32.76	33.07	32.77	32.66	32.65	32.66	33.05	33.18	33.36	33.49	32.92	33.24	32.97	33.04	33.17	33.23	32.34	32.45	33.58	32.81	32.74	32.9	32.79	32.54	33.29	32.89	32.07	32.7	33.32	32.37	32.8	32.67	32.63	32.23	32.66	32.89
sp|P15116|CADH2_MOUSE	28.02	27.81	27.79	28.2	27.36	28.23	30.19	28.11	28.44	27.85	27.62	27.38	27.93	27.36	27.55	27.54	27.97	28.1	27.52	27.22	28.26	28.69	27.76	28.2	27.91	28.81	29.53	29.46	27.94	27.71	27.78	28.74	28.18	27.67	28.03	28.6	28.37	28.49	27.28	27.72	27.88	27.1	27.69	27.93	27.65	28.12	28.02	28.04	27.5
sp|P15209|NTRK2_MOUSE	27.38	27.14	27.13	27	26.91	26.66	27.21	26.91	27.23	27.26	26.69	26.87	27.21	26.68	26.56	26.41	27.06	26.63	26.2	25.82	26.72	27.35	25.75	25.89	25.8	27.03	27.3	26.41	26.51	27.68	26.27	27.53	27.07	26.98	26.41	27.07	27.18	25.12	26.06	27.4	26.39	24.81	27.75	26.54	25.6	25.53	26.59	26.42	26.86
sp|P15327|PMGE_MOUSE	23.6	22.84	21.98	22.82	24.07	23.13	23.93	22.02	22.65	23.44	22.15	22.74	22.82	23.58	22.64	22.8	22.81	23.94	23.26	22.51	23.88	22.15	23.12	22.79	23.12	23.21	23.36	22.67	23.55	22.56	23.46	23.48	23.26	23.43	23.43	21.92	23.72	22.05	22.14	23.85	22.5	22.15	22.59	22.73	22.88	23.2	22.7	22.96	23.09
sp|P15379|CD44_MOUSE	22.31	23.01	23.43	21.21	24.08	21.83	23.11	21.88	23.54	23.24	22.87	23.19	22.99	22.86	22.08	22.36	22.8	23.2	22.89	22.46	22.03	22.17	23.06	22.91	22.22	21.98	22.92	23.37	21.61	22.93	23.67	23.61	22.28	22.89	21.95	22.98	24.79	22.02	22.29	22.89	22.01	20.01	23.44	23.38	22.06	23	23.04	24.22	21.86
sp|P15508|SPTB1_MOUSE	30.36	29.77	30.14	30.13	30.17	30.28	29.06	30.15	30.5	30.23	29.42	29.34	29.65	29.66	29.44	29.35	29.17	29.67	29.73	29.71	30.42	30.42	30.32	30.37	30.33	30.55	30.15	30.19	30.39	30.47	30.11	28.95	29.34	29.62	29.82	29.62	29.69	28.56	29.38	29.63	29.73	29.67	29.58	29.72	29.79	29.56	29.28	29.9	29.56
sp|P15532|NDKA_MOUSE	29.13	29.15	28.93	29.17	29.03	28.47	30.14	28.85	28.42	28.8	28.96	29.21	28.61	29.01	29.15	28.43	29.01	28.53	28.36	28.79	29.09	29.52	27.66	29.03	29.41	28	28.93	30.37	28.59	28.35	28.84	29.36	29.31	28.88	29.63	28.93	30.15	28.64	29.05	29.22	29	28.57	29.14	28.88	29.25	28.8	28.92	28.88	29.03
sp|P15864|H12_MOUSE	29.61	29.4	29.05	29.62	29.74	30.05	24.12	29.9	28.79	30.16	29.93	29.24	28.58	29.64	29.59	29.93	28.77	29.39	29.47	29.69	31.43	31.65	31.46	31.08	31.29	30.97	31.34	31.73	30.92	30.48	30.31	29.74	29.48	29.95	29.32	29.8	28.59	30.88	30.23	29.35	29.76	30.41	28.67	29.78	29.51	29.74	28.39	29.92	29.68
sp|P16014|SCG1_MOUSE	25.8	27.4	25.45	26.66	26.34	25.76	25.12	26.21	26.25	26.52	27.02	26.64	26.79	26.73	27.3	26.83	27.01	25.89	24.95	26.4	26.72	27.33	26.48	26.42	26.47	25.24	26.76	27.17	25.94	25.65	26.59	26.55	27.06	26.85	27.37	26.36	27.72	25.93	26.03	27.07	24.45	26.38	25.74	26.7	26.85	26.75	26.32	25.47	25.55
sp|P16045|LEG1_MOUSE	22.57	26.83	25.49	25.85	26.18	22.1	26.35	25.48	25.3	25.45	25.11	26.31	25.38	25.21	25.78	24.1	22.65	23.28	22.72	24.98	24.83	25.23	26.72	25.02	25.19	22.65	25.4	26.74	25	24.83	25.12	26.29	25.66	24.86	26.87	23.27	25.77	26	25.32	25.94	25	26.53	24.51	23.1	25.56	22.71	24.78	25.23	25.09
sp|P16054|KPCE_MOUSE	30.1	29.31	29.59	30.05	29.81	29.8	27.19	29.72	29.85	29.98	30.12	29.7	29.49	29.8	30.13	29.81	28.85	29.48	30.01	30.1	30.15	29.97	30.12	30.02	30.15	29.52	29.31	29.09	30.19	29.65	29.84	29.9	29.61	29.63	29.86	29.16	28.44	30.09	29.99	29.41	30	30.24	29.28	29.78	29.93	29.96	29.47	29.32	29.84
sp|P16125|LDHB_MOUSE	31.47	31.92	32.39	31.9	32.32	32.52	33.17	32.45	32.64	32.35	31.44	32.76	31.71	31.59	32.03	32.14	32.31	32.13	32.01	32.29	31.89	32.76	32.27	31.42	32.26	32.35	32.32	32.73	32.22	32.54	31.69	32.27	32.33	31.97	32.09	31.92	32.13	32.62	32.31	31.87	31.48	32.47	31.76	31.41	31.29	31.91	32.3	32	31.96
sp|P16254|SRP14_MOUSE	22.55	22.58	24.32	22.68	21.89	25.32	23.98	21.87	24.64	24.56	23.02	22.93	24.85	23.89	22.85	24.33	24.54	24.71	21.49	25.01	25.5	23.6	23.95	24.5	24.48	23.21	24.3	24.29	24.72	25.23	22.7	24.54	24.47	24.22	23.52	23.25	23.43	22.4	22.35	22.69	24.86	24.38	23.92	21.47	22.48	24.8	23.56	22.9	22.2
sp|P16330|CN37_MOUSE	33.17	32.76	33.46	33.12	32.84	33.15	32.84	33.49	33.92	33.77	33.4	33.62	33.46	33.25	33.36	33.62	33.14	33.51	33.39	33.72	32.84	32.5	33.16	32.29	32.49	32.52	32.21	31.74	32.6	32.13	32.76	31.85	32.62	32.43	32.34	31.74	32.1	33.63	32.69	32.27	32.89	33.24	32.53	32.77	32.67	33.05	32.56	32.94	33.11
sp|P16332|MUTA_MOUSE	26.71	23.43	26.51	26.98	26.63	27.28	23.03	26.43	26.97	27.07	26.63	26.69	26.76	26.35	26.86	27.36	26.58	23.13	26.16	26.6	27.23	26.55	27.23	26.91	27.05	27.34	26.88	27.35	27.21	26.77	26.74	27.04	26.49	26.83	26.61	27.42	24.16	22.02	27.1	26.67	26.89	27.33	26.81	27.1	26.51	23.25	23.45	27.02	27.15
sp|P16388|KCNA1_MOUSE	27.08	26.73	26.88	27.37	27.31	26.87	27.47	26.31	27.74	26.91	27.45	26.1	27.65	27.46	27.36	27.68	27.61	27.37	26.94	27.24	26.92	26.48	26.19	27.12	27.35	25.73	26.86	27.17	27.32	27.06	26.91	26.12	26.36	27.14	26.92	27.04	26.63	25.19	27	25.98	27	26.31	26.8	27.18	27.45	26.41	26.71	25.83	27.63
sp|P16460|ASSY_MOUSE	27.5	26.95	26.6	27.81	27.68	27.33	23.92	27.65	26.23	28.27	26.82	26.53	26.27	27.05	26.67	26.76	25.55	25.93	25.34	28.31	28.45	27.89	29.23	28.51	28.78	26.48	26.12	26.17	28.41	27.01	27.86	26	27.35	26.81	28.23	27.29	26.41	27.97	27.09	25.06	26.21	27.23	26.56	26.84	27.16	26.27	26.05	26.84	27.83
sp|P16546|SPTN1_MOUSE	35.09	34.72	34.9	35.12	34.88	35.39	33.81	35.11	35.34	35.18	34.86	34.73	34.56	34.57	34.78	34.81	34.38	34.67	34.72	34.8	35.1	35.08	35.19	34.82	34.89	34.76	34.65	34.41	34.96	34.53	35	34.92	34.77	34.84	35.02	35.04	34.3	35.43	34.9	34.44	34.87	34.94	34.46	34.65	34.61	34.68	34.44	34.56	34.62
sp|P16675|PPGB_MOUSE	22.29	23.62	22.84	23.07	23.19	22.48	23.19	22.6	23.23	22.39	22.48	22.66	22.24	22.25	24.63	23.02	24.27	24.03	22.45	23.02	22.45	21.31	22.52	22.29	22.48	22.15	24.43	23.72	22.59	22.68	23.2	22.22	24.23	22.87	24.01	23.01	24.31	21.45	24.91	24.3	22.17	23.58	24.14	23.32	22.66	24.77	22.4	23.24	24.74
sp|P16858|G3P_MOUSE	33.85	34.39	34.84	34.42	34.21	33.47	34.13	34.52	33.61	34.07	34.2	34.79	34.49	34.09	34.57	33.64	33.97	34.07	34.01	33.62	33.94	34.62	34.51	33.72	34.33	33.81	33.88	34.34	33.57	33.56	34.05	35.3	34.39	34.23	34.74	34.5	34.99	34.48	34.15	34.46	34.05	34.49	34.13	34.07	33.85	33.73	34.44	34.09	34.03
sp|Q8R0S1|ATF7_MOUSE	21.7	24.46	22.49	21.75	23.21	23.02	23.35	22.91	23.38	20.53	22.98	23.67	22.61	22.53	20.76	22.18	23.33	22.67	21.99	22.06	22.12	22.29	24.6	22.97	22.57	23.27	23.28	23.11	23.46	22.37	22.97	22.26	23.62	22.36	23.3	23.21	24.21	22.84	22.32	22.8	23.12	23.05	23.56	22.38	22.67	21.62	22.84	21.63	22.46
sp|P17047|LAMP2_MOUSE	28	26.8	27.13	26	27	26.73	28.64	27.63	27.45	22.24	27.72	26.86	27.3	29.62	29.67	26.83	22.57	26.83	26.85	22.05	29.62	26.86	26.59	29.26	28.22	22.76	27	27.22	26.89	29.45	25.92	27.34	27.12	28.66	26.68	26.53	23.35	26.04	29.8	28.93	27.68	26.02	26.48	28.69	28.84	27.1	27.03	27.31	28.71
sp|P17095|HMGA1_MOUSE	22.49	23.01	23.26	21.44	22.93	23.09	23.09	22.54	21.19	23.2	22.99	22.62	23.04	21.82	22.34	22.56	22.53	22.83	22.37	24.2	22.15	22.36	22.72	26.13	23.23	25.3	25.62	25.7	22.98	22.33	22.23	21.82	23.54	22.66	24.67	23	23.17	23.12	23.11	22.72	22.9	23.53	21.75	22.26	22.33	23.47	24.87	22.98	21.17
sp|P17156|HSP72_MOUSE	28.23	28.82	28.75	28.22	28.25	28.63	29.39	28.68	28.17	28.5	28.54	29.11	29.15	28.49	28.7	28.96	28.81	28.74	29.09	28.45	29.05	29.38	29.47	28.82	29.01	29.39	29.56	28.87	28.67	28.7	28.77	29.24	29.06	28.33	28.44	29.09	29.15	29.69	29.17	28.48	28.76	29.33	28.82	28.66	28.19	29.09	28.98	29.2	28.65
sp|P17182|ENOA_MOUSE	32.89	33.39	33.55	33.27	33.39	32.5	34.14	33.31	32.97	32.81	33.14	34.02	33.71	33.12	33.67	32.76	33.36	33.25	32.71	32.74	33.08	33.4	33.19	32.74	33.37	32.44	33.01	33.63	32.53	32.15	32.92	34.42	33.52	33.25	33.72	33.52	33.51	32.77	33.3	33.49	33.02	33.18	33.35	33	33.12	33.12	33.64	33.12	33.16
sp|P17183|ENOG_MOUSE	32.53	33.28	33.02	33	32.81	31.62	34.62	32.78	32.04	32.4	32.31	32.94	32.88	32.47	33.02	31.55	33.11	32.72	32.01	32.01	32.53	32.55	32.59	32.1	32.74	31.31	32.38	33.07	31.9	31.53	32.37	33.45	32.9	32.46	32.94	32.43	32.46	31.43	32.29	32.59	32.15	31.99	32.36	32.07	32.23	31.76	32.95	32.22	32.08
sp|P17225|PTBP1_MOUSE	24.09	26.09	25.07	24.42	25.37	24.61	23.37	26.39	26.52	25.65	25.1	25.58	24.01	24.53	23.84	24.91	26.14	25.38	26.16	24.5	25.42	24.78	26.34	25.53	25.38	27.75	26.48	26.13	25.49	24.81	25.53	23.74	25.83	25.09	24.02	25.3	25.85	22.76	24.99	26.1	24.98	24.46	25.97	23.08	24.48	25.14	26.25	25.26	25.24
sp|P17426|AP2A1_MOUSE	31.62	31.38	31.67	31.72	31.62	31.64	31.21	31.55	31.35	31.7	31.31	31.43	31.49	31.48	31.51	31.48	31.09	31.39	31.56	31.49	31.55	31.55	31.86	31.54	31.65	31.94	31.12	31.01	31.74	31.29	32.02	31.88	31.52	31.64	31.64	31.71	31.35	32.18	31.75	31.5	31.58	31.96	31.32	31.59	31.38	31.3	31.54	31.44	31.63
sp|P17427|AP2A2_MOUSE	32.44	32.4	32.64	32.55	32.34	32.46	32.9	32.45	32.35	32.42	32.36	32.34	32.64	32.21	32.3	32.37	32.18	32.12	32.3	32.29	31.81	32	31.68	31.84	31.81	32.07	31.6	32.2	32.1	32	32.49	32.98	32.39	32.3	32.37	32.47	32.96	32.13	32.36	32.52	32.37	32.33	32.72	32.5	32.31	32.44	32.56	32.51	32.36
sp|Q63836|SBP2_MOUSE	23.75	23.28	22.43	22.8	23.73	22.15	24.3	23.22	22.55	23.76	21.65	23.12	22.82	22.86	23.5	22.44	21.76	23.95	23.53	23.21	23	23.4	22.6	21.41	23.42	23.57	22.51	23.5	23.36	22.33	21.96	23.43	22.61	22.66	21.15	23.93	24.28	24.43	22.42	22.13	23.88	24.16	23.33	22.12	22.96	23.15	23.6	22.58	21.4
sp|P17665|COX7C_MOUSE	29.06	23.71	23.6	29.19	26.53	23.01	22.53	28.29	28.25	29.25	29.19	26.09	27.56	28.56	28.86	26.88	28.1	22.99	23.5	29.04	29.15	22.14	29.23	29.15	28.79	27.14	22.84	21.6	28.69	28.25	28.63	25.48	27.79	29.03	28.41	23.96	24.01	21.47	29.29	28.06	28.91	29.21	22.31	28.71	22.94	28.18	22.72	22.46	28.76
sp|P17710|HXK1_MOUSE	32.73	32.56	32.71	32.85	32.78	32.76	31.15	32.9	32.76	33.03	32.9	32.67	32.31	32.64	32.9	32.67	32.03	32.55	32.82	33.04	32.84	33.07	33.17	32.67	32.71	32.56	32.18	31.82	32.81	32.35	32.92	32.74	32.65	32.86	33.18	32.34	32.11	33.33	32.95	32.39	32.89	33.18	32.7	32.9	33.08	32.82	32.47	32.64	32.92
sp|P17742|PPIA_MOUSE	31.25	32.01	31.51	30.89	31.91	31.42	31.77	31.19	31.09	30.95	30.67	32.12	31.3	30.81	31.99	31.32	31.37	31.45	31.1	30.72	31.36	31.99	31.12	31.25	31.92	31.57	32.14	31.52	31.54	31.03	30.77	32.97	31.89	30.82	32.04	31.66	32.13	31.15	31.23	31.75	30.88	31.53	31.85	30.43	31.51	31.21	31.61	31.8	31.13
sp|P17751|TPIS_MOUSE	32.23	32.45	32.35	32.48	32.68	32.33	33.44	32.46	32.06	32.28	32.22	32.49	32.56	32.19	32.61	32.11	32.54	31.93	31.82	31.96	32.16	32.9	32.84	31.89	32.73	31.69	32.61	32.65	31.85	31.65	31.87	32.67	32.57	32.56	32.98	32.64	32.77	32.43	32.37	32.37	32.02	32.41	32.05	32.12	32.17	32.35	32.93	32.09	32.01
sp|P17809|GTR1_MOUSE	27.56	25.27	26.94	26.67	26.75	27.35	25.35	26.87	26.62	26.94	26.96	27.18	23.21	27.38	26.55	27.38	26.94	27.33	23.21	27	26.95	21.95	22.23	27.54	26.71	26.02	26.51	27.09	27.34	26.8	26.58	25.54	26.4	25.8	26.69	26.08	26.84	21.68	26.97	26.84	27.18	25.51	22.86	27.04	27.02	23.46	27.1	26.84	27.2
sp|Q61696|HS71A_MOUSE	28.66	28.8	28.79	28.61	28.8	28.9	30.23	28.89	29	28.82	28.83	28.8	29.29	28.48	28.98	29.05	28.88	28.78	29.1	28.59	27.88	28.43	28.49	27.78	28.06	27.79	28.42	28.79	28.21	28.08	28.92	29.04	28.76	28.61	28.63	28.77	27.88	29.4	28.62	28.28	28.96	29.8	29.38	28.93	29.01	28.9	28.63	29.26	28.69
sp|P18052|PTPRA_MOUSE	27.43	27.19	27.21	26.76	26.63	25.98	26.6	26.45	27.12	26.53	26.65	26.51	26.6	26.27	26.56	26.37	26.81	26.93	26.35	26.72	26.47	25.96	25.95	26.96	26.56	27	25.63	26.79	26.86	27.27	26.96	26.91	26.2	26.2	26.77	27.67	27.26	25.48	26.18	27.59	26.66	25.99	28.19	26.66	27.21	26.7	26.93	26.42	26.63
sp|P18242|CATD_MOUSE	27.87	28.18	28.26	28.21	28.64	27.53	29.9	27.96	27.95	28.19	28.67	29.27	28.29	28.69	28.89	28.21	28.74	28.44	28.73	28.75	28.19	28.5	28.97	28.4	28.75	27.93	28.5	28.72	28.05	28.38	28.01	29.05	28.51	28.07	28.68	28.23	27.76	28.63	28.53	29.34	28.58	29.65	28.88	28.74	29.1	28.54	29.33	28.41	28.81
sp|P18572|BASI_MOUSE	29.76	28.69	29.17	29.49	29.67	29.7	26.87	29.78	29.42	29.89	29.16	28.82	27.63	28.6	28.65	28.64	28.53	28.74	28.37	28.61	29	29.07	29.11	28.8	28.59	28.02	28.9	29	28.93	28.26	28.98	28.02	29.32	29.32	29.14	28.86	27.89	30.08	28.27	29.22	28.46	29.33	27.23	28.42	28.74	28.25	27.21	27.57	28.28
sp|P18653|KS6A1_MOUSE	22.44	22.09	22.17	23.23	23.03	22.5	23.28	22.66	23.3	23.16	21.85	22.94	23.68	23.02	22.49	22.48	24.23	23.35	23.28	23.07	22.3	23.14	21.36	22.28	21.7	22.18	21.87	22.78	22.53	21.95	22.6	22.68	23.73	23.38	22.78	23.42	24.1	22.74	22.63	23.37	22.95	22.98	22.62	22.98	22.72	23.27	23.88	21.84	21.32
sp|P18654|KS6A3_MOUSE	22.84	23.17	22.48	22.43	23.67	22.43	24.29	24.01	23.25	23.07	22.41	23.97	23.16	23	23.03	23.94	22.94	24.62	21.78	21.92	23.19	21.5	21.73	23.17	22.79	23.46	22.55	24.93	22.23	23.81	23.44	23.29	23.33	22.19	22.24	23.58	24.34	22.57	23.14	21.83	23.38	23.59	22.22	22.14	22.79	22.76	23.56	23.02	23.46
sp|P18760|COF1_MOUSE	31.34	31.53	31.68	32.13	31.89	31.62	32.5	32.57	32.22	31.61	31.07	32.11	31.44	31.04	32.04	31.33	31.71	31.47	31.63	31.46	31.08	31.91	31.96	30.89	31.83	31.68	32.1	32.47	31.28	31.32	30.73	32.07	31.7	31.13	31.97	31.27	31.2	32.03	31.88	31.39	30.98	31.16	31.02	30.65	31.29	31.32	31.64	31.17	31.52
sp|P18826|KPB1_MOUSE	21.48	24.37	24.18	24.71	26.09	23.3	24.15	23.24	22.98	22.81	25.25	23.7	22.17	23.98	24.91	22.41	22.86	23.86	23.55	24.57	24.84	22.62	21.79	22.07	25	22.89	23.2	22.46	24.63	25.04	24.64	25.44	24.75	25.22	25.95	24.03	23.99	22.96	23.51	25.25	24.87	23.77	22.61	25.32	21.8	22.6	22.7	23.77	21.47
sp|P18872|GNAO_MOUSE	33.05	32.73	32.86	33.22	32.84	33.21	33.3	33.32	33.54	33.19	32.81	32.55	32.44	32.48	32.67	32.66	32.49	32.66	32.77	32.76	32.94	32.94	33.03	32.46	32.57	32.74	32.61	31.92	32.68	32.53	32.89	33.41	32.73	33	32.96	33.3	32.61	33.75	33.04	32.56	32.73	32.41	32.62	32.68	32.49	32.81	32.51	32.57	32.6
sp|P19096|FAS_MOUSE	30.98	31.09	31.16	31.27	31.05	30.94	31.04	30.79	30.93	31.09	31.18	31.07	31.07	31.14	31.16	30.98	30.57	31.09	31.15	31.12	30.78	30.61	31.13	30.91	30.89	30.8	30.38	30.06	30.81	30.99	31.24	30.78	30.78	30.8	30.83	30.62	30.86	31.39	30.88	30.75	30.93	30.93	30.81	31.15	30.86	30.95	30.61	31.02	31.01
sp|P19157|GSTP1_MOUSE	28.71	29.89	29.52	27.59	28.97	28.11	31.36	28.29	28.6	28.28	28.14	29.17	29.61	27.96	28.96	29.19	29.01	28.76	28.85	26.78	27.48	27.99	29.66	27.89	29.02	27.89	29.37	28.93	27.62	27.36	27.07	29.38	29.21	27.86	29.42	28.48	28.47	27.55	27.84	29.67	27.46	28.09	28.42	27.93	29.18	28.43	28.95	28.58	27.98
sp|P19246|NFH_MOUSE	29.46	28.91	29.24	29.16	28.76	29.24	28.04	29.23	29.58	29.48	30.14	29.57	29.92	29.87	29.97	30.02	29.5	29.66	29.56	30.03	29.22	29.01	29.53	28.82	29.06	28.36	29.13	28.6	29.2	28.42	29.17	28.58	29.09	28.83	28.68	28.16	28.56	28.67	28.85	28.29	29.97	29.24	28.73	29.67	29.44	29.86	28.93	29.25	29.58
sp|P19253|RL13A_MOUSE	27.4	26.19	26.41	27.92	26.11	27.36	23.74	27.53	26.58	27.7	28.75	27.42	26.38	28.32	28.18	28.1	27.63	27.08	28.09	28.68	28.44	28.85	28.72	27.47	28.14	28.6	28.24	28.17	27.79	28.51	27.6	25.49	26.46	28.15	27.41	25.43	27.5	28.33	28.18	26.89	28.17	29.43	27.11	28.5	28.26	28.67	24.43	27.42	28.11
sp|P19258|MPV17_MOUSE	21.82	22.25	23.54	23.22	21.43	22.51	24.26	23.36	22.63	22.84	23.97	22.7	25.1	22.87	22.77	23.1	22.82	23.49	22.46	21.85	23.15	24.29	21.77	23.44	22.76	24.1	23.04	22.46	21.52	23.43	21.23	22.91	23.26	21.88	23.67	22.86	25.18	23.76	22.7	23.75	21.8	23.68	22.78	22.15	22.92	24.23	23.48	22.02	22.98
sp|P19324|SERPH_MOUSE	23.04	22.83	22.53	22.46	24.43	22.9	24.51	22.79	22.37	22.85	23.43	23.37	21.62	23.24	23.19	23.36	23.13	23.44	23.71	23.98	23.34	23.43	22.72	23.58	23.63	21.8	22.85	23.15	23.21	24.81	22.92	22.56	23.22	22.96	23.15	22.23	24.66	22.35	24.17	23.6	22.73	22.5	23.3	22.94	22.77	22.41	23.78	23.53	23.78
sp|P19536|COX5B_MOUSE	29.51	29.35	29.77	30.02	30.25	29.58	27.14	29.4	29.79	29.83	29.37	30.16	29.37	29.94	29.84	29.47	29.12	28.44	29.31	30.41	30	30.52	30.85	29.89	30.21	28.82	30.19	29.2	30.24	29.58	29.96	29.42	30.39	30.42	30.57	30	28.03	31.04	30.64	29.5	30.14	31.46	27.71	30.13	29.92	29.68	29.1	28.68	30
sp|P19783|COX41_MOUSE	31.18	31.01	31.27	31.21	30.67	31.6	28.91	31.12	31.6	31.44	31.48	31.24	31.07	31.31	31.13	31.5	30.47	30.57	31.35	30.8	31.59	31.94	31.71	31.12	31.28	31.47	31.14	30.44	31.24	30.51	31.5	31.55	31.32	31.41	31.41	31.21	31.03	31.78	30.87	30.69	31.55	31.49	31.4	31.49	30.97	31.3	31.1	30.97	31.35
sp|P20029|GRP78_MOUSE	30.37	30.15	29.92	30.23	29.98	30.36	29.91	30.05	30.64	30.2	30.87	30.64	30.97	30.65	31.05	31	31.03	30.33	30.8	30.85	30.94	31.06	31.32	30.46	30.6	30.68	30.89	31.28	30.62	30.39	30.4	30.64	30.5	30.17	30.72	30.27	29.9	30.84	30.3	30.52	31.1	31.37	30.88	30.86	30.92	31.1	31	30.67	30.91
sp|P20060|HEXB_MOUSE	27.9	28.59	27.27	28.17	28.04	28.3	27.9	28.42	28.12	28.41	28.25	27.27	27.64	28.28	28.36	28.91	27.98	28.22	27.94	26.63	27.88	28.01	28.18	27.76	27.99	27.62	28.55	27.64	27.56	28.24	27.57	27.72	27.63	27.69	27.64	27.08	27.97	27.84	27.73	28.18	27.46	25.94	27.9	27.96	27.75	27.93	27.84	27.93	28.01
sp|P20108|PRDX3_MOUSE	29.83	29.97	29.92	29.53	29.37	29.64	30.78	29.93	29.42	29.29	29.27	29.58	29.92	29.23	28.91	29.35	29.51	29.63	29.33	28.94	29.5	30.2	30.35	29.66	29.66	29.84	29.94	30.09	29.52	29.31	28.79	30.63	29.99	29.02	29.56	30.18	29.28	30.23	29.57	29.31	29.28	29.83	29.91	29.23	29.51	29.59	29.84	29.27	29.51
sp|P20152|VIME_MOUSE	28.76	28.76	28.79	28.36	27.8	29.59	29.47	29.62	29.56	28.72	27.98	29.31	29.26	28.37	28.14	28.62	29.01	29.16	29.38	28.19	29.66	30.32	30.88	29.54	29.5	30.43	30.6	30	30.02	29.2	28.23	29.18	29.53	28.43	28.33	28.88	27.74	30.09	28.32	27.82	28.38	29.39	28.48	28.14	28.47	28.77	28.43	29.52	29.15
sp|P20352|TF_MOUSE	22.6	22.85	23.08	22.99	23.11	24.86	24.1	24.82	24.48	22.81	22.81	23.06	22.96	21.35	23.72	24.19	23.98	24.14	24.37	22.49	22.37	24.52	21.87	23.17	22.43	22.43	25.72	24.25	22.33	22.45	23.15	23	22.29	21.48	22.5	24.22	24.45	24.43	22.76	22.67	22.83	24.37	22.68	23.91	22.47	24.81	24.22	23.53	21.68
sp|P20357|MTAP2_MOUSE	33.09	32.96	32.95	33.03	33.04	33.69	33.52	33.28	33.5	33.17	33.02	33.14	32.91	32.7	32.98	33.12	32.93	33.06	33.03	32.9	33.12	33.21	33.4	32.93	32.99	33.26	33.18	33.59	32.94	32.75	33.44	33.34	33.55	33.3	33.54	33.83	33.06	34.35	33.33	33.29	33.34	33.63	33.17	33.19	33.16	33.42	33.27	33.23	32.99
sp|P20444|KPCA_MOUSE	28.47	28.09	27.15	28.29	28.83	28.28	26.28	27.39	28.66	28.86	28.47	27.37	27.6	28.47	28.43	28.24	26.17	27.28	27.58	29.06	27.39	26.65	27.86	27.57	26.97	25.56	26.31	25.05	27.13	26.94	27.89	26.18	27.78	28.04	28.52	25.99	26.42	27.83	28.26	27.74	28.2	28.98	26.41	28.05	28.43	27.79	26.53	26.81	28.12
sp|P20917|MAG_MOUSE	29.08	29.15	29.04	29.09	27.54	28.57	30.81	29.36	29.39	29.69	29.49	28.83	29.09	29.52	28.38	29.61	29.47	29.22	28.64	28.68	28.3	27.42	28.02	27.75	27.4	28.61	28.6	29.21	27.9	27.94	27.31	28.33	28.36	28.08	27.24	27.57	28.48	28.99	27.85	27.77	28.65	26.6	28.47	28.45	27.88	28.8	28.46	28.5	28.46
sp|P21107|TPM3_MOUSE	30.6	30.13	30.12	30.84	30.4	30.92	29.4	30.25	30.39	30.65	30.35	30.85	30.46	30.01	30.81	30.42	30.62	30.72	30.38	30.67	30.97	30.97	30.82	30.17	31.13	29.52	30.89	30.68	30.59	29.75	30.45	30.36	30.77	30.19	31.03	30.44	30.28	31.32	31.13	30.85	30.4	30.93	29.56	30.02	30.01	30.22	30.13	30.39	30.6
sp|P21126|UBL4A_MOUSE	25.23	25.6	25.76	25.31	25.08	26.65	25.2	24.58	24.25	25.3	25.12	25.87	26.18	25.42	25.73	25.88	26.7	26.31	25.56	25.46	25.77	26.3	24.91	25.44	25.07	26.46	27.72	25.98	25.22	26.73	25.71	25.71	26.21	25.06	26.96	26.06	25.88	25.36	24.92	26.48	26.17	26.33	25.83	26.06	25.7	25.58	26.13	26.11	26.01
sp|P21237|BDNF_MOUSE	22	22.68	23.67	22.18	23.25	22.78	24.27	22.73	22.6	22.37	23.08	23.71	23.05	22.65	23.01	22.58	25.31	22.82	22.42	22.99	22.89	21.58	22.62	23.14	23.02	23.3	22.27	23.64	22.07	22.16	23.8	22.29	23.6	22.32	22.29	23.9	23.31	23.52	22.96	23.92	22.5	23.76	22.64	22.54	21.94	22.21	24	22.62	21.92
sp|P21278|GNA11_MOUSE	29.02	28.88	28.66	28.55	28.62	28.77	28.36	28.56	28.92	28.98	28.57	29.31	28.78	28.27	28.08	28.58	28.69	28.68	28.67	28.15	28.5	28.82	28.74	28.53	28.24	29.57	28.29	29.29	28.35	29.04	28.73	28.54	28.7	28.14	28.28	29.17	29.11	29.34	27.91	28.83	28.33	28.62	28.74	28.37	28.55	29.17	29.09	28.89	28.33
sp|P21279|GNAQ_MOUSE	31.18	30.59	30.69	30.89	30.76	31.08	30.21	30.97	31.03	30.98	30.67	30.31	30.55	30.31	30.45	30.7	30.13	30.24	30.73	30.43	30.29	30.75	31.04	30.38	30.31	30.6	30.41	30.33	30.46	30.6	30.67	30.79	30.18	30.16	30.28	30.63	29.5	31.29	30.06	30.51	30.4	30.61	30.43	30.32	30.39	30.54	30.17	30.2	30.27
sp|P21300|ALD1_MOUSE	23.2	22.43	23.71	22.25	24.47	23.08	23.78	22.29	23.24	22.11	23.35	23.13	22.47	22.95	22.77	23.8	22.55	23.47	23.43	21.61	23.21	21.46	22.18	22.75	22.17	22.04	22.41	23.21	22.68	22.56	22.73	21.47	22.58	22.1	22.97	22.06	23.69	22.35	22.75	21.22	23.2	22.63	23.16	22.6	22.31	22.99	22.69	22.01	23.03
sp|P21447|MDR1A_MOUSE	22.43	22.41	24.31	21.66	22.47	22.18	23.65	23.8	22.56	21.85	24.22	22.64	22.22	22.13	24.53	21.95	24.38	23.16	24.84	25.11	24.42	20.9	22.28	24.65	22.14	23.44	24.58	24.07	22.35	24.3	23.85	22.44	24.24	22.49	22.23	22.55	25.21	21.58	22.7	24.09	21.8	22.52	22.92	24.04	21.72	22.48	23.45	23.08	22.7
sp|P21460|CYTC_MOUSE	24.94	26.95	25.39	25.29	25.97	22.71	24.25	24.66	24.43	25.3	24.36	27.26	25.22	25.21	26.87	25.03	23.75	23.28	25.47	26.44	25.03	25.89	27.81	25.17	26.2	23.32	24.63	23.39	24.96	23.81	24.56	26.25	26.52	24.97	27.45	23.86	26.65	26.07	25.81	26.27	24.3	26.21	24.25	25.18	24.67	23.26	24.07	25.47	25.53
sp|P21614|VTDB_MOUSE	23.02	23.01	22.41	21.01	23.58	21.62	22.63	21.82	23.58	22.59	21.95	22.48	21.74	23.1	22.5	23.28	23.78	22.88	23.03	23.18	23.35	23.68	23.93	22.64	23.32	23.47	22.51	24.47	22.13	22.68	22.29	22.35	22.64	23.05	22.31	23.13	24	23.54	21.51	23	22.47	23.49	23.79	22.68	23.26	22.93	23.69	23.09	22.39
sp|P21619|LMNB2_MOUSE	27.83	27.68	27.28	27.58	26.48	27.95	25.73	28.16	27.99	28.04	28.15	27.35	27.15	27.46	26.77	27.74	27.49	27.67	27.29	28.03	29.38	29.23	29.42	29.07	28.92	29.58	29.13	28.08	28.55	28.97	28.17	26.1	27.69	26.72	27.7	28	26.17	28.04	26.45	27.36	27.6	26.6	27.19	27.57	28.32	28.04	27.44	27.31	26.72
sp|P21661|NEC2_MOUSE	23.24	22.03	23.15	21.84	23.08	23.78	23.95	21.92	23.39	23.3	21.5	23.64	23.67	21.64	22.57	21.58	24.5	22.3	24.29	21.71	22.63	24.22	22.79	22.76	24.67	23.89	21.68	22.02	22.28	22.83	23.6	21.85	21.98	21.82	22.93	22.99	23.42	22.08	23.45	22.77	21.54	23.83	23.19	22.68	22.6	22.99	23.26	22.79	21.03
sp|P21836|ACES_MOUSE	20.88	22.57	23.24	21.58	22.74	21.8	24.43	23.16	23.26	23.84	21.59	23.31	22.63	23.01	21.87	24.38	22.92	23.3	21.23	23.61	22.34	22.74	22.32	22.15	21.36	23.12	23.19	23.27	21.88	22.74	23.61	21.33	23.03	22.81	23.11	22	24.53	22.07	22.24	23.44	21.84	23.51	24.21	21.88	21.98	23.5	23.46	23.26	23.83
sp|P21981|TGM2_MOUSE	22.68	23.69	23.17	23.42	23.41	23.36	23.56	22.15	22.87	22.8	22.89	22.82	23.32	21.96	22.39	23.13	23.86	23.38	22.65	22.78	21.57	23.37	23.35	23.93	22.13	23.54	23.76	23.6	21.3	22.77	21.48	22.44	22.6	22.36	21.81	23.22	23.94	23.46	22.81	22.5	22.44	22.8	22.85	22.95	22.79	24	23.39	22.84	23.01
sp|P21995|EMB_MOUSE	24.52	22.19	21.36	23.15	24.14	24.62	22.63	23.1	24.4	22.77	23.42	22.84	23.21	22.69	22.32	22.3	23.29	23.11	22.99	25.27	23.24	23.22	22.17	24.11	24.41	22.68	23.84	22.76	24.65	22.6	22.3	23.04	22.53	23.54	25.94	25.44	24.64	23.48	22.39	22.71	23.12	23.46	22.8	23.33	23.23	21.86	23.49	24.83	24.49
sp|P22315|HEMH_MOUSE	27.28	27	26.92	27.25	26.71	27.63	28.13	26.6	26.96	27.55	27.36	27.9	27.31	27.5	27.33	26.91	26.84	27.42	27.61	28.05	27.79	27.87	28.74	28.12	27.92	27.6	27.41	26.4	28.2	27.9	27.92	27.9	27.9	28.15	28.16	26.77	27.39	29.11	27.63	27.6	27.72	28.72	27.04	27.9	28.09	27.43	27.11	27.17	28.03
sp|P22366|MYD88_MOUSE	23.09	23.55	22.73	22.66	22.72	22.37	24.1	22.59	23.68	22.67	21.98	23.28	22.81	22.47	22.26	22.93	23.15	24.08	22.57	21.87	23.23	22.45	21.23	22.47	22.67	21.98	23.17	23.32	22.19	22.15	22.84	22.85	22.29	23.31	21.55	22.33	23.59	23.1	22.13	23.07	23.39	23.44	22.67	23.16	22.6	23.63	24.42	22.22	22.22
sp|P22437|PGH1_MOUSE	22.35	22.38	22.91	21.74	23.7	21.92	23.29	21.75	22.91	21.88	22.13	24.99	22.71	22.38	23.11	22.53	23.07	22.37	23.38	22.41	23.08	23.04	23.03	22.98	22.36	23.62	20.88	24.34	23.34	22.67	22.17	22.81	23.17	23.11	22.51	23.5	23.86	22.62	21.73	21.81	23.41	23.09	22.78	23.21	21.76	22.83	23.2	22.65	22.53
sp|P22599|A1AT2_MOUSE	23.93	24.5	24.52	25.13	24.69	25.37	25.35	24.55	24.71	25.34	24.76	24.56	24.04	25.63	24.87	24.86	26.83	24.72	24.4	25.42	25.52	25.8	26.98	25.99	24.73	24.76	25.45	24.38	25.39	26.04	24.85	22.21	25.03	25.46	24.76	24.25	24.5	25.35	26.2	24.36	25.4	26.42	23.92	25.3	24.56	25.25	24.05	24.8	24.74
sp|P22682|CBL_MOUSE	22.48	23.71	23.79	23.47	23.46	22.13	25.06	22.87	25.37	21.86	22.49	23.14	22.15	23.23	23.78	22.06	23.23	21.88	23.13	23.41	22.69	23	22.43	22.42	22.34	22.27	23.57	23.25	21.63	22.86	23.49	23.22	22.9	22.65	23.38	22.12	23.8	21.87	22.07	22.01	21.94	22.78	23.36	21.85	22.25	23.12	22.85	23.38	21.16
sp|P22723|GBRG2_MOUSE	27.56	27.2	26.82	27.22	27.6	27.01	26.58	27.15	27.03	26.98	26.43	26.86	26.35	26.8	26.23	27.5	26.88	27.42	26.61	27	26.76	24.34	24.22	27.23	26.64	25.99	26.84	28.03	26.56	26.85	26.68	27.32	27.15	27.12	26.73	27.48	27.72	24.74	27.01	27.07	26.88	25.41	27.32	26.36	26.37	24.22	26.49	27.43	26.52
sp|Q8CGP6|H2A1H_MOUSE	24.21	26.14	27.77	25.18	29.06	25.29	23.68	27.34	25.66	25.93	25.29	27.27	27.18	24.63	25.75	22.82	29.51	28.5	28.47	27.9	24.92	22.49	22.68	27.74	25.06	27.02	27.21	28.41	27.17	24.63	23.25	25.44	24.97	26.09	26.14	28.79	28.48	27	27.18	22.62	25.16	26.27	27.59	25.16	23.98	24.24	28.59	30.46	25.18
sp|P22892|AP1G1_MOUSE	28.02	27.46	27.89	27.91	28.2	27.76	27.35	28.03	27.84	27.96	27.92	27.49	27.28	27.92	27.74	28.07	28.15	27.91	28.26	28.18	27.41	27.59	27.99	27.92	27.55	27.97	27.4	27.81	27.76	28.24	28.13	27.64	27.47	27.83	27.62	27.33	28.09	26.71	27.86	27.84	28.04	27.29	27.72	27.86	27.79	27.41	27.91	28.18	27.84
sp|P22907|HEM3_MOUSE	21.61	23.77	22.7	21.66	23.05	21.9	23.64	23.42	21.99	21.97	21.64	24.81	22.77	22.45	22.39	21.41	22.43	22.34	22.82	21.24	22.42	21.09	22.38	22.02	23.64	23.33	22.06	23.59	21.78	23.07	21.93	23.32	22.46	21.82	21.8	23.18	23.38	22.63	22.09	23.7	21.44	23.37	22.19	22.16	21.57	23.5	22.69	22.41	21.68
sp|P22933|GBRD_MOUSE	22.96	22.97	23.21	22.2	22.18	23.21	22.86	20.92	22.83	22.65	23.87	24.49	22.63	22.75	23.43	22.63	23.28	23.65	23.04	24.04	22.23	22.27	22.42	23.28	22.55	23.61	23	23.14	21.96	21.04	23.67	22.81	23.03	22.21	22.22	22.97	24.57	22.34	22.29	23.55	22.71	22.79	23.33	21.98	22.57	22.38	23.85	22.78	22.83
sp|P23116|EIF3A_MOUSE	28.32	28.31	28.35	28.43	28.15	28.17	26.78	28.16	28.42	28.18	28.83	28.22	28.96	28.84	28.52	28.78	28.9	28.41	28.4	28.45	28.5	28	27.95	28.39	28.53	29.03	28.82	28.79	28.65	29.05	28.57	28.24	27.62	28.47	28.17	27.72	28.08	27	28.18	28.35	28.85	26.78	29.09	29.04	28.84	28.75	28.92	28.86	28.85
sp|P23198|CBX3_MOUSE	25.54	24.92	26.11	25.32	24.45	27.09	24.35	26.89	26.1	25.58	26.71	25.85	25.8	25.22	26.6	26.09	24.93	26.87	27.14	25.62	28.15	27.93	27.88	26.79	27.84	27.07	28.17	27.88	26.88	27.56	26.76	26.53	26.26	25.18	26.96	25.59	23.78	27.32	26.68	25.13	26.53	26.25	25.74	24.71	26.69	26.88	26.59	26.58	25.78
sp|P23242|CXA1_MOUSE	28.71	27.64	28.7	28.53	27.64	29.04	27.1	28.66	28.78	28.73	28.89	29.04	28.11	28.43	29.04	28.97	27.68	28.61	28.78	28.7	29.4	29.32	29.53	28.76	28.66	29.02	28.39	26.58	28.94	27.92	28.7	28.62	28.48	28.37	28.26	28.71	28.53	29.23	28.74	27.26	28.9	29.3	28.14	28.3	28.5	28.32	27.76	27.74	28.62
sp|P23492|PNPH_MOUSE	25.7	25.68	25.29	24.74	24.99	25.69	25.25	25.4	24.7	26.27	24.78	24.71	25.97	25.62	24.44	24.93	24.26	24.83	26.08	24.74	24.54	24.66	24.31	25.04	24.84	25.79	24.99	25.92	24.82	26.34	24.42	22.78	24.38	25.01	24.76	24.89	26.1	22.84	24.08	25.8	23.74	24.17	26.54	24.95	25.88	25.02	25.77	25.36	25.22
sp|P23506|PIMT_MOUSE	28.45	29.32	28.52	28.74	28.77	28.22	30.51	29.5	29.23	29.07	28.24	29.34	28.48	28.52	28.97	28.89	28.86	28.48	28.15	27.86	27.93	28.33	29.27	27.61	28.97	28.28	29.32	29.08	28.28	28.23	27.24	29.48	28.82	28.37	28.88	28.93	28.69	28.14	28.47	28.99	28.11	29.41	28.19	28.28	28.62	28.16	29.04	28.54	27.72
sp|P23818|GRIA1_MOUSE	30.76	30.13	30.05	30.39	30.21	30.27	29.36	30.45	30.44	30.31	29.69	29.24	29.07	29.6	29.54	29.37	29.11	29.32	29.61	29.36	29.49	29.41	29.17	29.59	29.3	29.77	28.96	28.67	29.3	29.49	29.74	29.52	29.04	29.69	29.43	29.86	28.46	30.04	29.61	29.45	29.54	29.27	29.45	29.57	29.66	29.43	29.26	28.77	29.35
sp|P23819|GRIA2_MOUSE	31.78	31.06	31.36	31.84	31.36	31.72	30.98	31.69	31.91	31.58	30.74	30.55	30.65	30.7	30.76	30.86	30.53	30.77	31.01	30.6	30.45	30.67	30.79	30.74	30.38	30.84	30.63	30.53	30.67	30.61	31.2	30.83	30.54	31.07	30.71	31.06	30.57	31.6	30.72	30.81	30.66	30.6	30.67	30.64	30.6	30.76	30.7	30.75	30.52
sp|P23927|CRYAB_MOUSE	27.77	27.82	27.74	27.22	27.6	26.99	29.04	27.97	27.97	28.01	27.99	28.02	27.82	27.96	27.48	27.85	27.55	27.52	28.4	28.05	27.29	27.64	27.76	26.77	27.19	26.39	27.87	26.82	26.9	26.83	26.96	27.07	27.1	26.86	26.38	25.81	25.62	27.85	27.05	26.02	27.42	27.42	26.88	27.07	26.92	27.52	26.58	27.15	27.48
sp|P24270|CATA_MOUSE	25.12	22.28	24.93	22.17	25.41	25.76	26.95	25.59	23.18	26.28	25.18	25.46	24.94	25.75	25.27	24.4	25.04	25.77	24.38	25.24	25.47	25.75	26.51	25.43	25.84	22.9	26.08	26.65	25.18	24.9	21.98	23.2	22.35	25.25	25.5	25.86	24.17	24.78	26.36	24.89	24.96	25.88	25.68	24.98	25.86	24.7	25.92	25.28	24.65
sp|P24288|BCAT1_MOUSE	27.68	28.33	28.02	27.4	28.1	26.96	28.81	27.48	27.73	26.98	27.64	27.48	28.38	28.08	27.53	27.67	28.71	28.49	28.07	27.01	27.08	26.57	25.06	27.13	26.8	26.46	27.12	28	26.91	27.45	26.72	26.89	27.92	27.9	27.34	27.95	27.52	25.71	27.16	28.05	27.67	26.26	28.64	27.63	27.89	27.59	27.85	27.84	27.64
sp|P24369|PPIB_MOUSE	26.97	27.5	26.92	27.15	27.15	26.3	23.59	26.82	26.39	27.03	27.95	27.55	27.65	27.51	28.23	27.62	28.15	27.62	27.65	27.15	27.68	27.25	27.86	27.77	27.62	27.31	27.45	27.4	27.19	25.55	26.48	27.77	26.19	27.14	27.14	26.86	25.92	26.61	26.82	27.28	27.82	28.06	27.77	27.54	27.92	28.05	28.94	27.61	27.9
sp|P24457|CP2DB_MOUSE	21.83	22.63	22.61	23.21	22.56	22.7	24.55	22.01	23.36	22.91	21.83	22.73	23.83	22.11	23.46	23.52	23.93	22.62	23.05	22.23	22.99	22.32	21.19	22.18	22.9	23.45	23.43	24.38	23.28	20.79	22.52	23.39	23.11	22.62	22.41	23.1	23.95	22.68	22.14	23.34	21.76	22.28	22.97	23.67	21.77	23.14	23.42	23.67	22.31
sp|P24472|GSTA4_MOUSE	27.21	27.09	26.92	26.29	26.37	26.31	24.74	25.97	25.02	25.83	26.11	24.92	25.5	23.2	27.04	25.39	25.82	25.35	25.45	25.68	25.28	26.08	26.59	25.39	25.26	24.49	24.86	25.11	25.63	24.75	26.7	25.38	26.97	27.02	27.28	25.52	26.4	27.87	26.28	25.15	25.33	25.94	27.33	22.54	27.08	25.67	26.41	25.08	25.63
sp|P24527|LKHA4_MOUSE	28.06	27.78	28.26	28.2	28.39	27.9	27.56	28.04	27.88	28.43	27.97	27.87	28.25	28.16	28.37	27.63	27.81	28.16	27.88	28.38	28.97	29.1	29.63	29.07	29.42	28.87	29.03	29.37	29.19	28.89	28.72	28.58	28.63	28.41	28.76	28.15	29.24	28.66	28.87	28.28	28.42	28.01	28.81	28.62	28.37	28.23	28.37	28.48	28.68
sp|P24547|IMDH2_MOUSE	22.33	22.85	22.26	24.36	22.73	22.21	23.39	22.52	23.62	24.82	22.5	22.24	21.84	22.52	25.31	22.03	23.66	23.87	22.39	23.63	25.14	24.55	21.18	24.44	25.12	23.19	23.19	22.6	23.78	22.71	24.66	21.85	25.35	24.18	24.93	22.95	23.8	22.04	25.14	24.41	24.47	21.38	23.75	24.31	22.49	25.44	23.39	23.57	24.42
sp|P24549|AL1A1_MOUSE	28.18	27.94	28.3	27.85	27.55	27.86	27.74	27.98	27.69	27.98	28.18	28.13	28.47	28.17	28.15	27.6	27.18	27.82	27.55	26.96	28.39	28.69	28.66	28.52	28.52	28.34	28.01	28.55	28.4	28.01	26.63	27.4	26.83	26.29	26.18	26.51	27.03	26	25.87	26.29	27.54	26.72	27.65	27.28	27.51	26.45	27.59	28.45	27.49
sp|P24668|MPRD_MOUSE	24.82	24.63	24.3	22.53	25.14	25.97	23.2	22.35	25.56	23.64	25.59	24.46	24.3	22.03	25.65	25.26	25.2	24.88	25.92	22.65	26.03	26.43	26.33	23.13	24.81	25.63	26.69	25.97	22.81	24.65	25.94	25.28	25.08	22.74	24.9	25.06	23.94	26.86	25.35	22.43	26.09	25.62	24.46	26.32	25.86	25.91	25.55	23.44	23.94
sp|P25444|RS2_MOUSE	28.83	28.75	28.7	28.8	28.56	29.23	27.74	28.49	28.87	29.03	29.8	29.07	28.9	29.6	29.33	29.55	29.23	29.42	29.83	29.49	29.43	29.45	30.26	29.56	29.26	29.48	29.12	28.06	29.47	29.45	29.3	28.28	28.88	29.12	28.95	28.65	28.08	29.93	29.28	28.75	29.74	29.35	28.8	29.69	29.51	29.99	29.58	29.6	29.31
sp|P25976|UBF1_MOUSE	22.75	21.7	23.06	22.97	23.19	21.64	24.78	22.45	22.46	23.24	21.4	23.85	22.6	22.53	22.4	22.36	23.45	22.39	22.73	22.53	21.71	21.62	22.59	21.54	22.84	22.72	23.18	23.99	23.56	24.85	22.84	22.25	22.05	23.69	22.42	23.4	23.76	20.87	23.77	22.05	22.26	22.95	23.1	23.18	22	22.96	23.41	23.49	22.33
sp|P26039|TLN1_MOUSE	26.45	26.66	26.96	26.06	26.63	25.96	26.72	26.64	26.39	26.09	25.82	27.29	28.43	26.44	25.67	26.24	26.81	27.03	27.2	26.73	26.47	26.09	24.86	26.27	26.31	27.27	26.39	27.65	26.84	27	26.62	26.6	26.81	26.33	26.52	26.7	27.68	25.83	26.43	26.52	26.29	26.76	26.59	26.25	25.94	26.24	26.6	26.84	26.37
sp|P26040|EZRI_MOUSE	29.84	29.81	29.49	29.62	29.98	29.41	30.13	29.64	29.69	29.77	29.64	29.08	29.73	29.73	29.46	29.23	29.52	29.46	29.1	29.57	29.87	30.2	30	30.12	29.91	30.16	29.86	30.65	29.82	29.63	29.27	29.54	29.33	29.49	29.34	29.24	29.7	28.5	29.63	29.28	29.25	29.65	29.56	28.93	29.48	28.7	29.24	29.27	29.26
sp|P26041|MOES_MOUSE	26.1	24.48	24.8	25.58	25.43	25.33	25.73	25.42	22.82	25.49	25.45	25.01	24.19	25.59	24.89	22.12	22.71	25.26	25.03	25.5	25.63	26.33	26.25	25.28	25.35	24.94	24.99	23.48	24.83	25.42	25.98	23	24.8	26.03	26.21	23.61	25.65	25.5	26.3	24.78	24.92	26.03	22.5	25.38	25.34	24.53	23.24	24.07	24.9
sp|P26043|RADI_MOUSE	26.03	26.61	26.79	25.95	26.54	26.07	25.7	25.94	26.16	26.46	26.11	26.7	27.43	26.66	26.74	26.79	25.74	27.13	26.51	27.22	26.99	26.55	27.14	26.95	27.24	26.52	25.25	25.92	27.04	26.25	25.89	26.95	26.38	26.61	26.72	27.27	25.63	25.71	25.94	26.37	26.93	25.79	26.66	26.66	26.85	26.15	25.51	26.62	26.75
sp|P26048|GBRA2_MOUSE	22.94	22.92	22.88	21.8	21.66	22.62	23.28	21.98	23.88	22.23	22.05	22.89	22.75	22.4	23.79	23.54	23.19	22.28	22.46	23.05	22.28	22.43	21.76	22.54	22.98	22.64	23.67	23.47	22.2	22.69	23.25	23.15	22.63	23.73	22.82	22.22	23.96	21.37	23.28	22.3	23.58	23.43	23.15	23.07	22.72	22.5	22.87	23.23	22.67
sp|P26049|GBRA3_MOUSE	23.06	23.18	23.77	23.14	23.06	22.34	23.7	22.85	22.84	22.39	23.2	24.04	24.4	23.44	22.58	22.67	23.54	24.47	22.29	23.2	22.81	21.78	23.57	21.84	22.98	22.7	22.39	22.6	23.77	21.53	22.3	22.86	22.5	23.36	23.68	22.91	23.34	21.84	22.72	22.18	22.46	23.36	22.91	22.41	23.09	22.99	22.77	22.07	22.27
sp|P26231|CTNA1_MOUSE	26.51	27.77	27.37	25.51	27.55	26.94	27.33	26.31	26.67	26.41	26.62	27.89	27.44	26.68	26.43	27.06	27.51	28.19	27.86	26.46	26.94	25.15	25.37	26.93	26.39	26.7	26.19	27.04	26.95	27.63	26.67	25.42	27.32	26.85	26.44	28.02	27.91	24.45	26.6	27.56	26.43	26.75	27.06	26.5	26.29	26.49	27.01	27.33	26.06
sp|P26350|PTMA_MOUSE	25.16	24.85	24.74	24.53	24.75	26.4	24.63	25.77	26.65	25.4	25.38	24.24	24.96	24.67	24.67	24.4	25.25	23.45	24.49	24.83	26.71	27.39	28.07	27.08	26.43	27.14	28.37	27.74	26.37	26.62	24.46	22.26	25.2	24.49	24.51	24.81	23.72	26.49	24.69	23.81	25.03	26.1	22.2	24.79	25.22	25.8	25.54	25.64	24.11
sp|P26369|U2AF2_MOUSE	26.88	27.06	26.86	26.99	26.64	26.92	28.86	27.35	27.24	26.9	26.79	27.62	27.85	27.29	26.93	27.19	27.26	27.17	26.72	26.27	28.07	28.47	26.84	28.49	27.92	29.49	28.27	29.01	27.9	27.88	26.74	27.54	26.97	26.68	26.7	26.86	27.18	25.2	26.58	27.07	27.18	26.41	27.89	27.24	26.95	27.24	27.95	26.57	27.33
sp|P26443|DHE3_MOUSE	31.38	31.26	31.35	31.25	31.25	31.25	29.99	31.41	31.11	31.29	31.4	31.56	31.43	31.42	31.67	31.28	30.97	31.07	31.19	31.32	31.85	31.95	32.42	31.81	31.81	31.82	31.5	31.48	31.83	31.44	31.5	32.02	31.56	31.16	31.67	31.74	30.35	31.97	31.64	31.13	31.45	32.13	31.87	31.32	31.68	31.3	31.26	31.36	31.52
sp|P26450|P85A_MOUSE	23.5	23.76	22.8	21.04	22.13	22.33	23.23	23.69	23.37	23.36	22.49	23.33	22.59	22.85	23.07	22.97	22.88	23.66	23.41	21.58	21.39	23.62	20.89	23.41	21.78	23.42	22.46	23.67	21.47	22.06	22.89	22.85	23.98	22.91	22.91	21.96	23.75	22.28	21.59	21.88	22.07	23.14	22.22	21.49	21.96	22.59	23.36	22.47	22.07
sp|P26516|PSMD7_MOUSE	27.76	27.64	27.48	27.7	27.49	27.39	27.41	27.39	27.26	27.43	27.84	27.17	28.07	28.14	27.46	28.71	28.28	27.07	27.17	27.78	27.74	27.03	26.51	27.88	27.7	27.32	28.89	28.58	27.73	27.88	27.53	25.91	27.67	28.2	27.5	27.23	28.38	28.32	28.1	27.49	28.03	26.77	27.53	27.97	27.69	27.21	27.83	27.04	28.08
sp|P26638|SYSC_MOUSE	28.73	29.42	29.06	28.72	29.32	29.07	29.87	28.8	28.91	28.57	28.82	28.96	29.1	28.98	28.88	28.67	29.26	29.44	29.02	28.82	28.87	28.67	28.76	28.95	28.59	29.24	28.99	29.24	28.77	29.11	28.99	28.79	29.08	28.43	28.85	29.8	29.87	29.2	28.84	29.6	29.08	29.04	29.14	28.5	29.22	29.15	29.22	29.05	28.71
sp|P26645|MARCS_MOUSE	28.62	27.47	27.52	28.47	27.75	29.48	25.35	29.1	29.34	28.76	28.53	28.02	27.8	28.17	28.23	27.94	27.65	28.33	27.97	28.33	29.29	29.63	29.86	28.87	29.03	29.54	29.95	28.8	28.63	28.84	28.12	24.26	28.67	28.77	28.62	28.34	27.18	30.19	28.17	28.81	28.57	27.99	27.33	28.29	27.36	28.28	27.71	28.52	27.75
sp|P26883|FKB1A_MOUSE	28.35	29.07	28.32	27.73	29.11	28.83	26.25	28.47	28.48	28.57	28	28.45	27.72	27.32	28.63	27.56	28.39	27.76	27.86	27.47	28.03	28.47	29.72	27.66	28.98	26.57	28.25	27.33	27.98	27.56	26.92	28.29	28.58	28.13	29.38	28.85	28.12	29.42	28.29	29.54	27.41	28.61	27.21	27.44	28.52	28.27	28.54	28.18	27.58
sp|P27048|RSMB_MOUSE	26.05	25.24	24.98	23.75	25.95	25.69	24	25.87	25.89	26.32	26.02	26.02	25.28	26.23	26.11	26.04	25.57	24.99	25.54	25.78	26.51	26.49	27.4	26.24	26.19	26.68	26.13	26.83	25.87	26.63	25.91	22.87	26	26.25	25.51	25.2	23.62	26.74	26.4	25.42	26.51	25.24	24.82	25.6	26.72	25.95	25.13	24.94	25.76
sp|P27545|CERS1_MOUSE	21.81	22.67	22.66	23.16	22.84	22.53	23.41	22.35	24.11	22.81	22.07	22.99	22.59	23.36	24.08	23.02	23.59	23.78	22.72	23.96	23.05	22.18	21.34	23.01	22.87	23.47	23.05	23.42	21.72	23.21	22.81	23.11	23.49	23.26	22.23	22.9	23.74	20.73	22.48	22.64	23.67	22.53	23.12	22.51	23.9	23.72	22.1	22.76	24.07
sp|P27546|MAP4_MOUSE	30.12	29.47	29.85	30.46	30.41	30.59	26.67	30.1	30.29	30.6	28.94	28.53	28.58	28.81	28.91	28.76	28.3	28.38	28.85	29.55	28.64	28.88	29.15	28.42	28.42	27.46	28.62	27.94	28.49	28.27	29.82	27.84	29.53	29.72	29.52	29.18	28.77	30.41	29.8	29	28.89	28.99	27.74	29.14	29.23	29.18	28.36	28.68	29.07
sp|P27600|GNA12_MOUSE	23.06	23.34	23.78	21.57	22.86	23.02	23.01	23.45	21.93	21.08	23.16	22.87	22.08	21.8	24.08	22.66	23.7	23.7	22.35	23.35	23.16	21.57	22.11	22.31	22.51	22.35	22.77	23.9	22.41	22.8	23.39	23.48	24.02	22.32	22.72	22.71	23.98	21.72	21.74	23.33	23.26	23.7	23.79	22.25	22.4	22.44	24.67	22	22.11
sp|P27601|GNA13_MOUSE	27.73	27.16	27.7	26.65	27.5	27.19	27.65	27.43	27.17	27.13	27.16	26.26	27.21	27.23	26.45	27.01	26.55	26.96	26.77	27.57	27.49	27.55	26.5	27.56	27.17	26.8	26.95	26.99	27.72	26.69	27.84	27.68	27.27	27.3	27.71	26.02	26.43	28.08	27.52	26.69	27.21	27.07	27.77	27.38	27.38	26.91	26.67	26.95	27.26
sp|P27612|PLAP_MOUSE	27.19	27	26.94	26.65	27.72	26.88	26.86	27.03	27.22	26.96	26.93	27.04	27.59	26.98	26.88	26.8	26.58	27.66	27.47	26.78	26.46	26.37	26.09	27.03	26.2	27.58	25.76	27.62	26.6	27.41	27.03	26	26.54	26.86	26.56	27.52	28.16	27.83	26.38	27	26.12	27.71	27.65	26.31	27.01	27.18	27.16	27.21	26.3
sp|P27659|RL3_MOUSE	28.89	27.52	28.33	28.85	28.8	28.55	26.5	28.33	28.83	28.82	29.64	28.41	28.12	29.39	29.28	29.37	28.06	28.5	28.45	29.34	29.29	29.51	29.97	29.39	29.12	28.54	28.95	27.51	29.32	28.98	28.9	27.51	28.76	28.96	28.98	27.58	27.97	29.88	28.99	28.28	29.6	29.16	27.92	29.46	29.46	29.18	28.77	28.3	29.35
sp|P27671|RGRF1_MOUSE	27.6	27.72	27.46	27.61	28.27	27.68	28.31	27.59	27.46	27.92	27.49	27.54	27.05	27.34	27.24	26.54	28.28	27.92	27.96	27.04	27.38	26.57	27.43	27.52	27.5	28.42	27.63	28.41	27.96	28.83	27.78	28.11	26.87	27.6	27.5	27.79	27.87	26.22	27.06	27.67	26.81	26.95	28.45	27.43	27.36	27.08	27.07	27.53	27.49
sp|P27773|PDIA3_MOUSE	30.44	30.38	30.33	30.46	30.77	30.76	31.8	31.04	31.01	30.72	31.09	31.16	30.82	31	31.27	31.12	31.24	30.89	31.02	31.08	31.02	31.23	30.87	30.79	31.15	31.01	31.44	31.42	31.1	31.01	30.38	31.24	30.96	30.51	31.15	30.6	31.11	31.13	30.84	30.67	31.06	32.2	30.85	30.94	31.09	31.27	31.01	30.82	31.08
sp|P28028|BRAF_MOUSE	27.29	26.55	27.03	27.57	27.36	27.08	23.15	27.1	27.14	27.34	27.12	26.27	25.92	27.14	27.1	26.89	26.66	26.18	25.89	27.61	26.42	26.65	26.63	25.99	26.49	26.02	26.05	25.01	27.13	26.39	27.38	25.31	26.41	27.3	27.03	25.45	23.65	27.9	27.52	25.99	27.13	26.19	25.88	27.27	26.75	26.82	26.51	26.31	27.08
sp|P28063|PSB8_MOUSE	22.84	22.73	23.49	21.8	21.94	22.41	24.15	23.77	22.41	22.02	23.53	22.18	23.68	23.54	22.4	22.88	22.66	23.77	24	21.63	22.07	22.66	22.39	22.4	23.32	22.45	23.45	23.48	20.99	23.07	22.89	22.18	23.16	22.25	22.88	23.22	23.22	22.39	23.3	21.68	22.94	23.15	22.18	21.65	23.97	21.78	23.87	22.83	21.59
sp|P28271|ACOC_MOUSE	26.34	27.37	26.98	26.44	26.17	26.55	26.81	26.57	26.52	26.79	26.2	26.8	26.98	26.49	26.83	26.42	27.03	26.59	26.79	25.74	26.25	26.12	24.7	26.62	26.71	27.29	26.02	27.46	26.89	27.33	26.6	27.61	26.47	26.61	26.92	27.3	27.67	24.83	26.41	27.11	26.06	25.39	26.86	26.25	26.73	26.34	27.1	26.63	26.73
sp|P28352|APEX1_MOUSE	25.94	26.05	26.18	26.75	26.87	25.9	25.96	26.37	26.31	26.18	26.06	26.08	26.24	25.96	26.23	26.12	26.61	26.12	26.24	27.24	27.59	28.05	28.46	28.25	27.98	26.63	28.22	27.62	28.03	28.03	26.2	26.98	26.21	26.09	26.63	27.39	27.44	26.15	26.91	26.18	26.53	26.21	26.66	26.57	27.05	26.5	26.37	26.31	26.7
sp|P28474|ADHX_MOUSE	27.68	28.45	27.39	28.02	28.43	28	27.23	27.92	28.39	28.36	27.89	28.23	28.12	27.17	28.46	27.97	27.8	27.81	28.55	27.98	27.7	28.21	28.02	27.47	28.69	28.72	27.94	28.4	28.74	28.62	27.23	29.31	27.44	27.1	28.31	28.16	27.53	27.98	28.53	28.2	27.27	28.01	28.23	27.18	28	28.33	27.62	27.82	28.27
sp|P28650|PURA1_MOUSE	24.17	24.67	24.35	23.9	24.41	23.52	23.16	23.66	23.55	23.82	23.86	21.62	24.94	24.61	23.9	23.98	23.63	25.41	24.27	23.71	23.63	21.75	23.2	23.38	23.36	23.49	22.51	22.38	23.39	22.71	23.73	21.56	23.52	23.03	23.6	22.71	23.65	21.62	23.28	24.44	24.32	23.26	22.94	22.44	23.74	23.74	23.64	24.76	23.84
sp|P28652|KCC2B_MOUSE	32.6	32.57	32.5	32.51	32.34	32.85	31.95	32.64	32.31	32.48	32.48	32.66	32.7	32.38	32.56	32.74	32.35	32.12	32.43	32.22	32.7	32.61	32.31	32.57	32.45	32.73	32.32	32.35	32.64	32.26	32.35	32.52	31.93	32.12	32.04	32.24	32.77	32.29	31.72	31.69	32.35	32.56	31.75	32.2	32.17	32.29	32.21	32.03	32.17
sp|P28656|NP1L1_MOUSE	27.68	27.32	27.37	27.26	27.93	28.61	30.33	28.24	28.11	27.57	27.35	28.01	28.57	27.54	27.39	28.18	28.67	28.48	28.47	27.74	27.67	27.32	25.86	28.08	27.87	28.13	28.02	29.15	28.02	28.35	27.98	28.96	27.96	27.96	28.38	29.02	28.39	25.73	27.58	28.59	27.71	25.98	28.73	27.73	28.04	28.3	28.31	28.54	28.1
sp|P28658|ATX10_MOUSE	26.67	27.31	26.81	26.97	27.25	27.06	26.4	26.91	26.48	26.79	27.34	26.63	27.43	27.31	27.36	27.48	27.99	27.73	27.2	27.24	26.92	27.04	26.86	27.39	27.27	27.46	27.69	27.24	27.26	27.67	27.3	26.7	27.06	27.05	26.86	26.87	27.51	24.92	26.95	26.52	27.34	26.03	27.66	27.14	27.38	27.42	27.79	27.52	27.42
sp|P28659|CELF1_MOUSE	24.98	24.53	25.41	25.66	25.67	25.26	23.74	25.05	24.31	25.05	24.86	25.43	24.36	25.09	25.32	25.58	25.64	25.28	26.08	25.71	26.54	26.11	27.12	26.53	26.62	24.61	25.61	25.5	26.51	26.81	26.58	24.69	25.25	25.44	25.39	25.02	25.65	26.09	26.22	25.94	25.71	27.36	25.07	25.84	26.07	25.07	25.09	26.25	25.69
sp|P28660|NCKP1_MOUSE	31.56	31.06	31.33	31.71	31.67	31.5	31.05	31.36	31.38	31.55	31.19	31.07	31.09	31.24	31.28	31.13	30.61	31.04	31.06	31.46	30.88	30.86	30.77	30.95	31.03	30.66	30.45	30.31	31.13	31.22	31.62	30.98	30.87	31.17	31.13	30.97	31.27	31.6	31.26	31.04	31.11	30.49	30.67	31.12	31	30.87	30.86	30.91	31.25
sp|P28661|SEPT4_MOUSE	27.49	27.53	27.78	27.46	26.72	27.15	28.65	27.71	26.82	27.22	26.79	27.47	27.59	27.4	27.01	26.78	27.39	27.07	27.55	27.27	27.01	26.86	27.18	27.02	26.79	26.61	27.24	26.39	26.58	26.12	27.21	27.65	27.18	27.03	27.21	27.08	26.64	27.89	27.32	27.05	26.74	27.12	27.58	27.15	27.21	26.96	26.82	27.1	27.54
sp|P28663|SNAB_MOUSE	31.4	31.06	31.34	31.53	31.14	31.41	31.11	31.54	31.46	31.58	31.5	31.5	31.24	31.26	31.71	31.32	31.06	31.36	31.27	31.48	31.62	31.83	32.17	31.25	31.46	31.28	31.1	30.57	31.43	31.25	31.84	30.91	31.62	31.53	31.77	30.99	32.13	32.53	31.59	31.07	31.68	32.03	31.08	31.54	31.46	31.44	31.2	31.41	31.38
sp|P28665|MUG1_MOUSE	24.48	22.15	23.66	24.31	24.36	24	24.7	25.06	23.89	24.47	24.28	24.76	24.39	25.33	22.93	22.16	22.77	24.53	22.8	25.91	24.45	24.31	23.7	24.46	25.06	25.45	23.86	23.03	25.8	23.55	24.32	21.67	22.94	24.29	24.07	23.44	23.19	22.09	24.49	24.47	24.18	24.25	23.86	24.44	22	23.81	24.64	23.48	25.02
sp|P28667|MRP_MOUSE	25	24.53	23.79	24.24	25.01	25.93	23.09	25.62	25.55	24.58	24.61	25.21	24.89	24.19	26.64	25.62	24.65	24.68	23.03	26.21	27.35	27.63	27.75	26.31	26.86	25.13	27.81	25.73	27.27	26.96	21.51	24.1	25.69	26.28	25.42	26.87	23.78	27.45	26.67	26.26	25.23	23.38	22.23	25.27	24.54	24.99	24.58	23.06	25.62
sp|P28738|KIF5C_MOUSE	29.55	29.2	29.11	29.36	29.32	29.54	30.13	29.62	29.56	29.49	29.52	29.36	29.25	29.63	29.52	29.49	29.28	29.01	29.01	29.53	29.25	29.19	29.74	29.36	28.95	29.14	28.86	28.49	29.42	28.31	29.73	29.3	29.55	30.2	29.68	29.35	29.83	30.18	29.71	29.52	29.49	29.48	29.4	29.44	29.54	29.18	29.37	28.77	29.36
sp|P28740|KIF2A_MOUSE	28.84	28.13	28.44	28.66	28.59	28.8	27.3	28.39	28.62	28.84	28.68	28.23	27.82	28.71	28.51	28.36	28.04	27.89	28.53	28.65	28.3	27.79	28.59	28.41	27.96	28.21	27.7	27.08	28.05	28.27	28.72	28.11	28.6	28.79	28.98	28.28	27.13	29.74	29.79	28.53	28.63	28.66	28.71	28.85	28.75	28.71	27.61	28.09	28.71
sp|P28741|KIF3A_MOUSE	26.02	27.03	26.17	25.72	26.52	25.6	26.57	26	26.76	26.18	26.16	27.41	24.72	26.09	26.11	25.97	25.84	26.34	27.45	26.91	25.99	26.03	26.74	26.01	26	26.21	25.81	26.34	26.17	26.04	27.26	25.29	25.99	26.53	26.45	26.36	23.46	26.21	26.08	25.85	26.29	26.67	25.5	27.04	26.17	25.48	25.64	25.65	26.73
sp|P28867|KPCD_MOUSE	22.86	25.03	22.31	25.65	23.79	22.01	25.14	25.13	24.74	22.39	24.31	24.91	21.38	25.43	24.54	23.38	24.73	23.18	22.83	24.46	21.87	23.45	22.95	24.04	22.92	23.37	23.11	25.02	22.08	23.2	22.74	22.95	21.17	23.59	23.24	22.79	23.77	21.14	22.99	21.86	20.68	23.46	23.56	23.1	20.76	23.76	22.91	21.86	20.82
sp|P29341|PABP1_MOUSE	28.77	28.87	29.2	29.29	28.41	29.21	29.38	29.19	29.1	28.96	29.36	29	29.5	29.07	29.36	29.38	29.01	29.07	29.18	29.18	29.29	29.21	29.45	29.09	29.34	29.61	29.25	28.98	29.15	29.41	29.15	28.95	29.02	28.5	29.2	29.47	28.83	29.07	28.97	28.92	29.48	29.19	29.12	29.2	29.67	29.65	29.54	29.15	29.36
sp|P29387|GBB4_MOUSE	21.96	23.34	22.67	22.39	24.77	22.36	23.68	24.13	23.58	25.21	22.84	22.48	23.08	22.82	23.1	23.4	23.31	23.81	22.95	22.77	22.43	22.61	22.08	24.53	24.87	24.02	22.24	23.45	23.83	22.62	23.88	22.96	23.77	23.71	24.58	23.73	24.05	22.37	24.4	22.68	23.69	23.04	23.29	22.9	22.44	23.67	22.06	22.94	22.33
sp|P49945|FRIL2_MOUSE	25.72	25.56	25.37	25.79	24.62	25.48	22.65	25.35	25.29	25.44	25.1	25.33	25.51	25.52	25.93	25.1	25.43	24.99	24.95	24.43	25.46	25.05	24.81	25.19	25.34	24.73	25.63	25.48	25.51	24.69	25.62	27.26	25.14	25.79	26.41	25.73	25.29	23.54	25.24	24.79	25.58	24.99	26.21	25.14	25.47	25.58	25.18	25.13	25.76
sp|P29416|HEXA_MOUSE	22.56	23.45	22.61	22.56	22.25	24.31	24.42	24.56	24.83	23.78	22.71	25.2	22.92	21.14	22.47	22.98	25.14	24.93	25.64	22.81	22.86	24.07	22.61	22.2	23.17	22.98	24.64	22.71	22.01	23.43	22.09	24.9	25.17	23.24	22.61	24.46	24.27	22.09	23.24	24.81	21.54	23.21	23.69	22.73	23.35	25.4	24.83	24.85	22.69
sp|P29533|VCAM1_MOUSE	25.54	25.08	22.29	23.28	23.17	25.22	25.74	24.87	22.99	22.27	22.72	22.31	23.51	22.58	25.64	22.4	23.48	23.28	22.66	26.49	25.3	25.19	23.63	24.15	24.23	22.6	25.43	24.87	24.71	23.33	23.68	25.37	25.19	22.51	24.87	22.34	23.98	24.19	25.74	24.71	25.35	23.94	21.93	22.51	23.16	22.02	23.97	22.57	21.86
sp|P29595|NEDD8_MOUSE	22.47	23.99	23.41	22.48	22.78	23.1	23.33	22.77	23.42	22.55	23.91	23.35	23.11	22.74	22.32	23.4	23.29	23.24	23.54	22.17	22.73	21.12	23.15	22.84	23.52	22.88	23.56	23.77	22.56	23.76	22.64	23.29	22.49	22.84	22.59	23.93	23.31	21.97	22.79	21.75	22.76	23.53	22.67	21.16	23.66	22.26	22.41	23.03	22.88
sp|P29621|SPA3C_MOUSE	22.61	22.73	22.55	22.34	21.79	23.03	23.72	23.54	23.35	22.36	21.81	22.06	22.17	22.43	22.25	23.22	22.02	23.63	23.81	23.45	23.15	23.04	21.74	22.68	22.52	23.84	22.4	22.16	23.6	22.15	22.51	23.31	23.9	23.22	22.07	23.08	23.49	21.9	22.85	21.84	21.53	22.13	23.67	22.42	22.64	23	23.31	23.23	22.08
sp|P29699|FETUA_MOUSE	21.89	25.03	23.82	24.1	24.14	22.18	27.36	23.39	24.19	24.34	22.89	24.15	22.76	23.15	24.25	24.74	25.9	25.18	23.01	23.28	24.16	25.2	25.83	22.87	24.02	25.17	24.06	26.47	24.1	26.28	24	23.38	25.3	23.45	24.64	22.66	24.99	23.27	23.25	25.26	22.07	22.97	25.1	23.05	21.39	23.56	22.55	22.23	23.98
sp|P29758|OAT_MOUSE	26.53	27.33	26.66	27.37	26.94	26.42	25.19	27.2	26.33	26.19	26.15	27.56	26.31	26.56	26.98	26.49	26.33	26.73	26.91	26.59	26.04	27.47	28.32	26.96	27.3	26.44	26.97	26.79	26.65	27.34	26.09	27.23	26.81	26.44	26.98	26.62	25.51	26.33	27.25	27.61	26.75	27.36	27.11	26.16	27.24	26.69	27.39	26.82	27.38
sp|P30275|KCRU_MOUSE	31.35	31.9	32	31.57	31.1	31.72	33.87	31.94	31.93	31.69	31.52	31.9	32.22	31.33	31.5	31.71	31.92	32.01	31.95	31.3	31.76	32.28	31.58	31.4	31.5	32.11	32.23	33.31	31.58	31.55	31.33	32.8	32.33	31.64	31.69	32.51	32.01	31.72	31.88	31.85	31.61	31.67	32.35	31.47	31.41	31.82	32.26	32.1	31.61
sp|P30416|FKBP4_MOUSE	27.42	27.19	26.36	27.41	26.24	27.77	28.21	27.8	27.66	27.13	27.22	25.74	26.04	26.86	27.3	27.49	25.68	26.18	27.1	26.32	27.56	28.73	29.39	28.05	28.15	27.19	28.17	26.74	27.6	28.22	28.14	25.95	27.63	27.57	27.69	26.39	26.86	28.67	27.42	26.94	27.16	28.05	25.77	27.19	26.9	27.16	26.59	26.52	26.41
sp|P30677|GNA14_MOUSE	22.77	22.56	22.8	22.58	23.17	23.43	22.31	23.42	22.86	23.27	24.33	23.67	23.27	23.44	22.35	21.59	23.21	22.23	22.15	22.64	22.13	22.3	21.18	23.17	22.85	22.62	23.86	23.5	21.88	21.82	22.88	22.81	22.77	21.65	21.61	23.42	23	22.21	23.41	22.4	21.96	24.68	22.85	22.91	23.12	22.48	21.92	24.01	22.09
sp|P30999|CTND1_MOUSE	27.1	26.46	25.84	26.42	26.65	26.89	24.65	27.35	26.88	26.5	26.49	26.36	25.66	26.44	26.11	27.12	26.1	25.69	26.22	26.46	25.7	26.33	25.33	26.45	26.33	27.01	27.48	27.3	26.59	27.22	25.94	26.47	26.65	26.58	25.5	26.56	27.98	26.8	26.39	27.41	25.81	26.16	26.45	25.69	25.74	26.56	25.9	24.64	26.33
sp|P31230|AIMP1_MOUSE	27.2	26.99	26.79	26.83	26.4	27.08	25.96	26.52	27.33	26.71	27.69	27.9	27.68	27.43	27.36	27.05	27.24	26.59	27.2	26.93	27.13	27.04	26.59	26.97	26.96	26.77	27.6	26.85	27.03	26.91	27.21	27.22	27.12	26.6	26.8	27.12	26.28	27.1	26.94	26.61	27.21	28.19	27.44	27.24	27.65	27.34	26.72	26.52	27.24
sp|P31324|KAP3_MOUSE	28.01	28.25	27.9	27.79	27.17	27.97	29.12	27.79	28.04	27.92	28.5	28.33	28.65	28.29	28.32	28.72	28.42	28.28	28.3	27.86	29.2	28.93	28.73	28.91	29	29.17	28.9	29.51	29.07	28.79	28.43	29.08	28.16	28.45	28.71	29.03	28.17	28.73	28.87	28.84	28.35	27.66	28.59	28.35	28.23	28.29	28.62	28.3	28.26
sp|P31648|SC6A1_MOUSE	29.18	28.51	28.89	28.62	28.49	29.22	27.12	29.14	29.03	28.87	29.56	28.56	28.91	28.96	28.87	28.86	29.23	29.08	28.92	29.02	29.15	29.15	29.77	29.19	28.84	28.7	28.81	28.08	29.13	28.74	29.28	28.32	29.23	29.03	28.42	28.73	28.55	30.09	28.84	28.63	29.69	30.49	28.4	29.72	29.88	29.42	28.78	29.24	29.41
sp|P31650|S6A11_MOUSE	28.98	28.38	28.14	28.43	28.75	28.5	27.68	28.32	28.86	28.37	29	28.52	28.91	29.27	28.7	29.07	28.9	29.43	29.63	29.35	28.48	28.45	28.97	28.86	28.54	28.66	28.71	28.51	28.5	28.44	29.12	28.46	28.76	29.2	28.85	28.46	28.72	29.47	29.15	28.21	29.53	29.53	29.37	29.79	29.57	29.99	29.06	29.94	29.49
sp|P31750|AKT1_MOUSE	24.86	23.8	24.02	24.85	22.25	24.75	22.55	24.61	24.66	24.05	24.84	24.16	22.8	26.11	24.76	23.35	22.75	23.55	23.25	21.36	24.43	22.18	23.35	24.64	24.2	23.35	22.11	23.65	24.15	24.24	23.01	22.98	23.48	25.06	22.44	23	24.04	23.87	25.03	22.22	22.6	22.08	23.71	24.25	24.61	22.61	22.94	23.6	24.89
sp|P31786|ACBP_MOUSE	27.05	28.69	27.59	26.39	27.21	26.8	29.57	27.53	27.33	26.32	26.84	28.35	28.63	26.67	27.78	27.2	27.93	26.83	27.58	26.37	27.06	27.49	28.55	26.65	27.81	28.29	28.08	29.28	26.86	25.86	25.78	28.97	28.09	26.71	28.18	27.7	28.76	27.48	26.27	29.69	27.03	27.78	28.44	26.49	28.25	27.21	26.85	28	27.06
sp|P31938|MP2K1_MOUSE	29.35	29.58	29.72	29.84	29.88	30.3	29.4	29.74	29.17	29.98	29.98	29.59	29.69	29.56	29.82	29.97	30.01	29.71	30.12	29.87	29.89	30.48	30.6	29.97	29.87	29.32	29.83	29.41	29.92	30.04	29.79	29.47	29.94	29.74	29.64	29.59	30.73	30.21	29.75	29.3	29.46	29.66	29.56	29.6	30.12	29.95	29.59	29.4	29.62
sp|P32020|NLTP_MOUSE	26.34	25.97	25.7	25.07	25.81	26.47	25.2	26.13	25.7	26.15	25.25	25.64	25.23	25.85	26.01	26.21	25.9	26.07	26.25	26.22	25.68	25.88	26.7	26.33	26.14	26.9	26.93	25.86	26.58	25.98	26.94	26.11	26.56	25.88	27.13	25.35	27.02	27.06	26.89	26.56	25.65	27.02	25.56	26.05	27.32	26.54	26.35	26.02	26.65
sp|P32037|GTR3_MOUSE	28.98	27.84	28.35	28.88	28.57	28.85	28.41	28.35	28.44	28.79	28.8	28.16	28.42	28.37	28.61	28.68	27.82	28.13	28.92	28.68	29.07	29.39	29.31	28.55	28.49	28.85	27.87	27.01	28.83	28.12	28.8	28.51	28.8	29.12	29.02	28.4	28.27	30.43	29.12	26.59	28.79	29.55	28.62	28.65	28.5	28.68	28.18	28.38	28.56
sp|P32067|LA_MOUSE	26.85	27.1	27.04	27.09	26.3	27.21	27.17	27.26	27.24	26.55	26.97	26.42	26.99	26.94	26.47	26.86	26.74	27.05	26.73	26.8	27.48	27.36	28.5	27.94	27.69	28.4	27.74	28.14	27.66	28.08	27.03	26.34	26.83	26.87	26.48	26.26	27.12	25.53	26.34	27.27	27.2	24.67	26.74	27.05	26.93	26.92	26.61	27.47	27.02
sp|P32233|DRG1_MOUSE	24.7	24.53	25.2	24.86	25.57	25.29	25.18	25.69	24.52	24.76	25.32	24.95	25.4	24.9	24.96	25.27	26.6	24.78	24.53	25.06	24.45	24.91	24.79	24.79	24.44	24.37	24.5	24.26	24.45	25.17	24.82	23.32	24.56	24.44	24.42	24.86	23.34	24.25	24.68	24.59	25.19	24.59	23.92	24.98	24.68	25.59	24.78	24.28	24.56
sp|P32848|PRVA_MOUSE	24.62	26.49	24.93	22.69	26.61	24.02	23.63	23.98	24.51	24.02	24.75	24.07	23.96	21.24	25.74	23.86	24.68	23.52	23.97	24.41	25.97	23.39	23.37	23.37	25.39	23.62	24.17	24.36	24.6	23.85	22.87	24.21	24.76	22.31	27.14	24.46	24.08	23.47	22.17	27.07	24.37	25.3	24.75	22.76	26.2	25.3	23.15	24.64	22.4
sp|P32883|RASK_MOUSE	27.77	25.78	26.38	26.93	27.18	26.83	27.48	27.08	26.13	27.23	26.72	26.13	25.87	26.81	26.9	27.31	26.37	25.92	25.91	27.33	27.2	26.88	26.75	26.89	26.67	26.52	26.86	26.77	26.31	26.12	26.69	26.59	26.54	27.18	26.49	27.39	27.33	27.92	27.63	26.41	26.93	27.48	25.36	26.8	26.29	26.68	26.27	26.14	26.95
sp|P32921|SYWC_MOUSE	27.87	28.89	28.41	28.31	27.81	27.41	28.1	28.21	27.53	27.9	28.08	28.46	28.65	28.21	28.41	28.34	28.35	27.98	28.36	27.76	27.75	27.7	25.6	27.38	27.62	28.62	27.42	28.66	27.63	28.07	28.24	28.19	28.23	28.1	28.09	28.37	28.28	26.25	27.61	28.12	28.03	27.33	28.57	27.95	27.85	28.09	28.58	28.18	28.34
sp|P33173|KIF1A_MOUSE	28.54	28.35	27.78	28.34	28.06	27.43	26.16	28.03	27.82	27.6	27.94	27.52	27.87	28.21	28.16	27.51	27.15	27.87	28.27	28.55	28.41	27.52	28.02	27.91	28.13	27.28	27.23	27.31	27.56	27.58	28.14	28.5	28.4	28.46	27.82	27.85	27.38	28.2	28.71	27.95	28.04	27.35	28.09	28.25	28.02	27.93	27.01	28.16	28.39
sp|P33175|KIF5A_MOUSE	24	22.26	21.45	22.58	22.8	22.34	23.7	21.99	24.53	22.28	21.79	22.23	23.72	23.83	22.02	23.3	22.29	23.8	23.73	22	22.83	22.37	21.32	21.56	22.55	23.04	23.38	22.51	23.07	22.2	22.58	23.17	21.01	22.4	20.4	23.19	24.64	22.16	22.88	22.73	22.88	23.38	23.26	23.74	23.24	22.92	23.16	21.57	22.66
sp|P34022|RANG_MOUSE	27.19	27.2	27.23	27.3	27.87	27.29	27.25	27.33	26.91	27.36	26.99	27.43	26.94	27.61	27.28	26.9	27.32	27.4	26.47	27.67	27.05	26.85	28.69	27.46	27.92	24.67	27.95	28.96	27.29	27.03	27.1	26.01	27.27	27.67	27.83	26.7	26.46	28.1	27.62	28.35	26.92	27.96	26.07	26.67	27.46	26.93	28.31	27.22	27.62
sp|P34152|FAK1_MOUSE	26.94	26.38	26.84	25.99	26.84	26.66	27.83	26.13	26.59	26.56	26.04	26.23	26.99	26.51	26.32	26.2	26.23	26	26.11	25.72	25.92	25.36	24.6	25.83	26.48	26.51	26.34	26.58	26.27	27.51	26.14	26.44	26.13	26.85	26.19	27.05	27.57	24.62	26.6	27.38	25.62	25.55	27.23	27.31	26.33	26.46	26.69	25.53	25.71
sp|P34884|MIF_MOUSE	29.44	30.88	30.09	29.48	30.42	29.16	31.72	29.67	29.35	29.61	29.11	30.38	31.08	29.84	29.85	29.34	30.5	29.92	29.92	28.36	29.03	29.49	28.45	29.14	30.48	27.97	30.39	31.02	29.11	29.61	28.49	30.49	30.46	29.61	29.84	30.44	32.03	28.66	29.26	30.95	29.1	29.91	29.82	29.33	29.72	29.31	30.42	30.17	29.49
sp|P34914|HYES_MOUSE	25.71	26.07	25.66	25.28	25.83	25.89	26.25	25.85	26.12	24.71	25.81	25.02	26.28	25.8	25.86	26.11	26.27	26.86	26.64	24.95	24.78	24.51	23.04	25.77	25.64	25.94	25.96	25.62	26	27.16	25.86	25.91	25.77	25.81	25.72	27.02	27.32	23.71	25.85	26.99	25.11	24.68	27.13	25.13	25.83	25.44	26.74	26.1	25.78
sp|P35123|UBP4_MOUSE	23.71	23.83	22.7	24.13	21.97	23.1	22.85	22.16	22.46	24.07	23.18	24.21	23.9	23.13	23.86	23.46	22.66	24.1	25.5	23.74	23.89	21.67	23.14	23.5	23.01	25.05	24.21	22.93	23	25.7	22.9	22.59	23.53	23.63	23.53	23.12	24.64	23.25	24.19	23.9	23.43	24.17	23.51	24.72	22.32	23	23.13	23.98	23.46
sp|P35235|PTN11_MOUSE	28.25	28.21	27.64	28.08	28.1	28.08	26.67	27.56	26.94	28.02	27.86	27.88	28.45	28.21	27.57	27.8	27.91	28.02	27.58	28.44	27.36	27.5	27.92	28.2	27.92	27.75	27.29	27.31	28.04	27.64	28.1	27.56	27.41	27.89	28.03	27.26	27.75	28.52	28.23	27.92	27.99	26.78	28.14	27.72	28.15	27.63	27.23	27.35	28.16
sp|P35276|RAB3D_MOUSE	23.36	23.38	22.55	22.56	22.97	21.28	24.33	22.94	23.15	22.63	22.26	22.29	22.38	22.3	22.9	21.35	23.75	21.64	23.56	21.88	23.26	22.14	22.18	23.14	22.31	23.28	21.97	22.47	21.41	23.25	23	23.83	23.58	23.98	22.16	23.42	23.48	22.74	21.45	22.64	20.88	22.94	23.32	20.45	22.98	22.03	21.34	22.23	21.75
sp|P35278|RAB5C_MOUSE	27.25	26.31	27.49	27.47	26.58	26.63	27.46	26.95	26.38	27.79	27.72	27.23	26.31	27.06	27.06	27.07	26.53	26.83	27.07	27.28	27.67	25.47	27.32	25.99	26.99	26.11	26.21	25.66	27.11	24.1	27.29	26.32	26.42	27.11	27.36	26.29	26.02	27.22	27.44	27.15	27.53	25.9	26.11	27.58	25.48	26.83	26.78	26.8	27
sp|P35279|RAB6A_MOUSE	23.13	25.75	23.59	25.88	26.05	26.1	22.61	25.13	26.08	25.67	26.23	25.78	26.13	25.06	26.52	26.46	24.49	24.09	25.47	26.04	26.81	26.21	26.88	23.61	26.09	25.25	25.35	25.3	25.41	25.11	25.29	21.54	25.54	26.41	24.84	25.88	23.81	27.05	26.21	25.43	25.96	26.77	25.2	26.28	22.72	26.22	24.57	25.2	25.96
sp|P35282|RAB21_MOUSE	27.17	26.74	26.41	26.21	26.37	27.19	25.94	26.55	26.68	27.12	27.27	24.96	26.42	26.71	26.5	26.67	25.93	26.17	27.56	26.76	26.9	27.23	27.57	26.89	26.93	26.09	26.37	26.86	27.04	26.38	26.8	27.24	27.08	25.82	26.98	27.12	27.15	28.09	26.62	26.55	27.28	28.25	27.37	27.16	27.29	27.51	27.09	26.56	26.79
sp|P35283|RAB12_MOUSE	26.36	25.43	25.17	26.17	25.69	25.69	23.33	25.64	23.41	26.18	24.57	25.91	26.14	25.17	24.93	25.58	22.9	25.42	25.43	24.95	26.13	25.48	23.59	26.03	25.96	25.29	25.9	25.31	25.19	25.92	25.79	21.91	25.1	25.43	25.8	24.61	24.47	24.65	25.1	25.21	25.54	26.21	24.87	25.31	25.61	24.62	23.09	25.14	25.14
sp|P35285|RB22A_MOUSE	23.85	23.39	23.1	21.52	21.48	22.39	24.26	23.47	22.99	23.55	23.03	22.5	23.33	22.56	21.97	23.95	22.99	22.62	23.36	22.95	22.95	23.29	21.88	21.79	23.11	23.12	22.22	23.75	23	23.23	23.74	21.39	23.22	22.04	23.05	23.38	24.19	22.46	23.02	22.19	22.53	23.28	22.85	21.24	22.04	23.65	23.34	23.69	21.35
sp|P35288|RAB23_MOUSE	24.36	22.38	24.25	24.16	24.85	24.67	23	24.4	24.46	21.37	24.21	24.23	24.66	24.34	24.82	24.53	24.46	24.88	23.17	23.38	25.27	25.06	24.71	24.82	25.11	25.23	22.47	24.67	24.8	24.52	25.08	24.93	24.94	22.73	24.89	22.06	23.27	25.08	24.95	22.1	21.99	23.02	22.87	25.12	21.62	24.65	24.66	24.76	25.05
sp|P35290|RAB24_MOUSE	22.43	23.2	23.48	21.18	22.64	22.39	22.49	23.05	23.36	22.15	22.3	23.33	22.82	24.85	23.03	23.57	22.77	24.16	22.69	23.13	23.31	23.66	22.89	21.84	22.73	23.73	21.86	23.1	22.23	24.23	23.02	22.68	22.54	22.12	22.29	23.56	23.4	22.86	21.67	22.09	22.39	22.75	23.08	21.53	21.65	23.33	22.14	22.04	22.99
sp|P35293|RAB18_MOUSE	26.81	27.04	26.84	27.22	26.6	27.06	26.36	27.29	27.35	27.07	27.66	27.07	27.34	27.13	27	27.71	27.88	26.77	27.66	27.44	27.34	26.52	27.06	26.43	26.75	27.47	27.07	26.27	26.74	26.99	26.87	26.4	27.03	26.59	27.04	27.92	26.11	26.16	26.41	26.73	27.4	26.85	27.46	27.06	26.95	27.4	27.3	27.06	27.18
sp|P35436|NMDE1_MOUSE	29.85	29.59	29.36	29.62	29.43	29.83	29.51	29.54	29.79	29.81	28.92	28.6	28.11	29.18	28.93	28.62	27.87	28.51	28.65	28.73	29.36	29.19	29.33	29	28.91	28.87	28.47	28.24	29.05	28.34	28.96	28.79	28.45	29.73	28.81	28.75	29.11	29.27	28.79	28.64	28.58	29.32	28.66	28.77	28.63	28.15	28.12	28.13	28.36
sp|P35438|NMDZ1_MOUSE	30.19	29.41	29.38	29.81	29.57	29.35	26.97	29.47	29.42	29.98	28.93	28.01	28.16	28.72	28.68	28.54	27.6	28.48	29.01	29.05	28.64	28.74	29.88	29.28	28.82	29.56	28.92	28.18	28.96	29.06	29.4	28.17	28.67	29.25	29.01	29.57	28.19	29.96	29.03	29.13	28.87	29.33	28.8	28.89	29.21	28.57	27.5	28.51	28.59
sp|P35486|ODPA_MOUSE	31.32	31.31	31.16	31.5	31.25	30.92	30.46	30.97	30.82	31.24	31.62	31.44	31.3	31.77	31.75	31.02	30.62	30.86	31.04	31.86	31.62	31.78	31.8	31.52	31.54	30.68	30.98	30.62	31.48	30.89	31.77	31.64	31.7	31.87	31.92	30.59	30.44	32.01	31.81	30.96	31.64	31.97	31.31	31.94	31.68	31.26	31.23	31.17	31.78
sp|P35505|FAAA_MOUSE	22.78	23.08	25.4	23.53	23.9	21.8	24.5	21.51	23.1	21.9	23.79	26.38	25	22.94	23.71	23.27	23	23.5	22.3	22.03	22.81	23.32	20.85	23.54	22.9	21.78	21.87	24.17	23.12	22.02	22.81	22.85	24.63	21.57	24.44	23.79	27.17	22.91	23.2	23.01	22.87	25.6	24.64	23.24	21.47	22.22	23.92	22.85	23.14
sp|P35550|FBRL_MOUSE	25.34	24.99	24.66	24.42	23.97	26.06	26.28	25.77	25.8	24.56	24.52	25.5	25.68	25.01	23.7	26.46	25.47	25.15	25.96	22.36	24.68	26.07	25.38	26.89	24.59	28.33	27.37	28.94	25.41	27.76	23.52	25.4	24.4	24.69	24.3	24.56	24.94	25.36	25.82	25.13	25.11	21.02	26.27	25.43	25.96	26.64	26.66	25.9	25.01
sp|P35561|KCNJ2_MOUSE	22.26	23.59	23.61	23.47	22.47	23.4	24.88	22.27	23.21	22.81	22.54	23.41	23.64	21.5	21.75	22.82	24.42	23.04	22.47	22.31	22.66	22.05	22.29	22.02	23.54	23.27	21.95	22.31	22.65	20.53	20.99	22.42	23.06	22.26	22.11	23.65	23.21	22.92	22.21	21.86	22.7	22.07	23.46	23.3	21.54	22.91	23.55	23.46	21.84
sp|P35564|CALX_MOUSE	30.41	29.76	29.36	29.65	29.9	30.56	30.75	30.31	30.44	29.9	30.49	29.59	30.07	30.14	30.17	30.14	30.65	30.2	30.43	29.83	30.1	30.38	30.75	30.57	29.95	30.14	30.8	30.47	30.24	30.07	29.94	29.9	29.91	29.87	29.84	30.84	28.94	30.92	29.63	29.98	30.33	30.54	29.8	30.16	30.84	30.61	30.53	30.51	30.02
sp|P35585|AP1M1_MOUSE	27.82	27.75	28.15	26.9	27.26	28.11	26.22	27.96	27.88	27.88	27.62	28	27.49	27.77	28.15	28.12	27.82	27.71	28.46	28	27.7	28.27	28.62	27.99	27.76	27.92	27.71	27.58	27.59	26.89	28.59	27.7	27.81	28.21	27.99	27	28.25	28.88	27.28	27.36	27.65	28.5	28.07	28.06	28.34	28.18	27.56	28.27	27.55
sp|P35601|RFC1_MOUSE	22.2	24.25	22.19	23.1	21.32	22.92	23.69	23.05	21.03	23.02	21.75	21.7	22.46	22.36	23.01	22.5	23.44	22.9	22.56	22.67	22.35	22.93	21.75	22.7	24.5	22.48	22.89	22.74	23.34	22.85	21.25	22.03	23.18	23.72	21.63	22.51	23.81	21.39	22.72	23.03	22.51	23.45	21.91	23.45	23.23	21.94	22.22	24.32	21.73
sp|P35700|PRDX1_MOUSE	30.38	30.06	30.24	30.35	30.64	30.09	30.47	30.36	30.34	30.37	30.25	30.14	29.8	30.21	30.46	29.79	29.84	29.92	30.49	30.25	29.83	30.77	31.42	30.3	30.52	29.77	30.91	29.98	30.08	30.53	29.67	30.51	30.39	30.36	30.29	30.05	29.58	31.31	30.81	30.56	29.81	30.3	29.73	29.91	30.2	30.11	29.78	30.06	30.3
sp|P35762|CD81_MOUSE	28.12	29.18	29.18	28	27.13	28.21	29.6	28.08	28.78	28.39	28.03	28.45	29.53	28.16	28.3	28.9	27.83	28.72	28.7	27.47	27.92	27.96	27.36	27.61	27.56	29.03	28.1	28.06	27.95	27.62	28.18	29.42	28.79	27.6	28.66	28.47	28.23	27.78	26.94	27.13	28	27.66	28.91	28.24	28.41	28.5	28.87	28.43	27.71
sp|P35802|GPM6A_MOUSE	32.29	31.77	31.56	32.06	31.81	32.57	30.75	32	32.3	32.26	31.81	31.3	31.59	31.38	31.21	32.04	31.65	31.33	31.73	31.65	31.69	32.31	32.65	32.03	31.57	31.41	31.71	31.75	31.48	31.46	31.56	29.44	32.15	31.7	31.09	31.83	30.88	33.21	31.78	32.18	31.7	32.6	30.86	31.64	31.57	31.65	31.03	31.93	31.44
sp|P35803|GPM6B_MOUSE	31.05	29.92	30.23	30.71	30.71	30.93	28.34	30.25	30.78	30.9	30.53	30.55	29.83	30.19	30.06	30.2	28.51	29.39	29.76	30.52	30.47	30.32	30.66	30.81	30.1	29.14	29.36	29.1	30.02	29.74	31.23	26.76	30.47	30.8	30.92	28.88	27.74	31.19	30.49	30.3	30.46	31.47	29.63	30.43	30.92	30.19	30.27	29.52	30.27
sp|P35821|PTN1_MOUSE	21.78	24.65	23.7	22.47	23.13	22.51	23.48	22.74	23.28	22.49	22.08	22.42	22.84	22.58	22.03	23.65	22.73	22.86	23.11	23.31	23.01	22.84	22.12	22.96	23.18	22.56	23.06	22.15	23.03	21.42	21.46	21.49	24.24	23.7	22.89	21.85	24.31	22.93	22.84	22.28	21.37	23.1	22.87	22.12	22.45	22.35	24.25	22.71	23.17
sp|P35922|FMR1_MOUSE	23.51	22.82	22.93	24.03	24.23	23.05	24.01	23.13	24.54	21.7	23.94	22.29	23.48	24.09	24.58	22.17	23.53	23.66	22.11	24.93	22.43	23.29	22.41	24.61	23.03	24.51	24.05	24.52	24.25	24.72	24.52	22.62	22.79	23.56	22.21	22.77	26.17	21.32	23.98	23.99	24.32	23.08	23.1	23.23	22.38	22.61	22.85	24.64	22.8
sp|P35979|RL12_MOUSE	28.63	28.41	28.69	28.62	28.11	28.6	27.85	28.67	28.97	28.55	29.33	29.07	29.19	28.85	29.02	29.62	28.98	28.74	29.59	29.08	29.34	29.12	29.76	29.12	29.32	29.08	29.68	29.58	29.16	29.28	28.42	29.24	28.75	27.93	28.5	28.96	28.24	29.42	28.03	28.65	29.62	29.72	29.23	29.26	29.16	29.56	29.7	29.05	29.26
sp|P35980|RL18_MOUSE	28.6	27.52	27.46	27.28	27.65	27.25	29.39	27.98	28.06	27.9	28.8	27.8	27.52	28.45	27.81	28.42	28.13	27.1	28.34	27.53	28.17	28.12	28.89	28.66	27.69	28.19	28	27.44	28.26	27.71	27.74	27.14	27.54	28.36	27.49	28.3	26.66	28.68	27.92	27.31	28.27	28.98	27.4	28.5	29.01	28.5	27.88	27.48	28.42
sp|P36536|SAR1A_MOUSE	25.54	25.88	26.09	25.9	25.65	25.89	25.94	26.12	25.72	25.32	25.3	26.29	26.36	25.28	25.94	26.16	25.99	25.38	25.37	25.85	25.72	26.38	24.7	25	25.63	24.79	25.85	25.18	25.51	25.78	25.96	26.66	25.54	25.43	25.94	25.44	25.52	25.27	25.24	26.05	26.08	25.58	25.5	25.71	26.23	25.62	25.81	26.28	25.33
sp|P36552|HEM6_MOUSE	21.85	24.68	23.54	20.59	23.16	22.93	24.53	23.1	21.83	21.52	21.21	22.64	23.34	22.31	22.48	21.8	23.25	24.65	22.57	23.29	23.44	22.87	22.54	22.57	23.08	22.12	21.22	22.21	23.45	24.26	23.06	21.94	23.41	21.89	24.1	21.83	23.35	22.59	22.35	22.6	24.54	23.67	22.84	21.92	21.66	22.18	23.69	22.55	21.65
sp|P36916|GNL1_MOUSE	27.98	27.2	27.62	27.24	27.19	27.59	27.25	26.96	27.05	27.29	26.87	26.86	27.23	27.15	26.35	27.21	27.28	26.56	26.73	26.93	27.14	26.71	25.95	27.32	26.75	27.56	27.57	26.84	27.02	27.39	27.37	27.73	26.95	27.44	27.45	27.44	26.99	26.25	26.87	27.16	27.05	25.94	27.45	27.09	27.13	27	26.44	27.36	27.15
sp|P37040|NCPR_MOUSE	28.22	27.95	27.49	28.24	27.81	27.63	26.82	27.45	27.11	27.92	27.68	27.47	26.61	27.73	27.21	27.3	26.89	26.21	27.1	27.75	27.77	27.65	26.99	27.62	27.49	27.31	27.4	26.52	27.86	27.61	28.27	27.74	27.55	28.36	27.88	26.8	27.23	28.72	28.15	27.43	27.9	26.75	27.35	27.93	27.63	27.47	26.72	26.7	27.82
sp|P37804|TAGL_MOUSE	26.16	22.29	22.8	25.94	25.89	22	26.88	25.48	25.54	26.73	25.58	22.72	23.54	22.58	25.23	24.26	26.15	24.01	25.22	26.32	26.47	24.07	22.69	25.17	25.67	23.67	25.71	26.42	27.38	26.71	26.4	22.45	22.68	26.44	26.06	23.71	23.57	22.71	26.83	23.07	27.1	26.09	23.45	25.82	25.72	23.26	24.51	25.13	26.08
sp|P38060|HMGCL_MOUSE	24.71	25.71	24.84	23.66	25.09	23.63	24.21	23.73	23.44	24.16	24.42	24.77	24.61	24.82	23.81	22.37	24.64	24.75	24.58	23.97	24.36	25.05	24.06	24.83	24.8	23.25	23.84	25.53	23.89	24.88	21.65	24.69	25.09	25.52	24.71	24.53	25.33	24.48	23.23	26.16	24.6	24.95	24.88	24.75	24.54	24.15	24.51	24.94	25.06
sp|P38647|GRP75_MOUSE	30.63	30.21	30.34	30.56	30.63	30.87	30.03	30.7	30.74	30.66	30.88	30.65	30.92	30.71	30.94	30.7	30.48	30.56	30.39	30.6	31.1	31.2	31.36	30.63	31.09	30.99	31.12	30.77	31.05	30.44	30.63	31.43	30.98	31.03	31.19	30.59	29.9	31.43	30.92	30.2	31.16	31.27	30.63	31.03	30.76	30.91	30.83	30.85	31.13
sp|P39053|DYN1_MOUSE	33.4	33.5	33.55	33.28	33.45	33.51	33.27	33.52	33.37	33.6	33.25	33.46	33.26	33.1	33.21	33.13	32.89	33.08	33.14	33.58	32.63	33.12	33.12	32.85	32.87	32.85	32.37	32.73	33.08	32.61	33.29	33.39	33.34	33.25	33.46	33.44	33.31	33.33	33.29	32.97	32.98	33.43	33.32	33.15	33.08	33.1	33.16	33.1	33.27
sp|P39054|DYN2_MOUSE	28.66	29.2	29.18	29.67	29.66	29.46	30.61	29.38	29.95	29.98	29.01	29.11	29.23	28.96	29.48	29.64	28.72	29.76	30.21	26.9	29.22	29.35	29.33	29.01	28.83	30.29	28.59	29.27	29.61	26.89	29.24	29.96	29.47	29.79	30.05	30.09	28.37	29.78	29.9	30.08	29.29	28.79	29.53	29.74	28.49	29.23	28.74	29.6	30.16
sp|P39087|GRIK2_MOUSE	22.61	23.66	23.98	23.67	24.12	24.25	22.63	23.73	22.52	23.92	24.23	23.75	23.97	23.83	23.93	23.96	24.46	24.43	24.27	23.87	24.37	23.89	23.45	23.82	23.74	25.55	24.84	24.39	23.73	24.09	23.58	24.42	22.88	22.61	22.96	23.88	23.36	22.76	22.21	23.76	24.1	23.63	24.45	23.83	24.29	24.59	24.33	24.29	22.79
sp|P39447|ZO1_MOUSE	26.17	25.38	25.95	25.19	25.55	25.51	23.55	25.35	26.69	25.94	25.54	25.66	25.74	25.63	24.76	25.02	25.09	25.55	24.43	25.6	26.42	25.71	25.63	26.32	25.89	25.27	25.46	25.23	25.9	26.1	24.92	25.65	25.71	25.74	25.03	25.84	26.13	26.05	25.59	24.78	25.86	25.84	25.39	25.22	25.14	25.43	25.46	25.19	25.11
sp|P39688|FYN_MOUSE	25.96	25.81	26.26	25.51	25.79	25.33	24.76	26.5	26.03	25.36	25.49	25.77	25.62	25.21	25.2	24.87	24.89	26.08	25.25	25.37	24.81	25.01	24.21	25.72	25.32	25.12	24.58	23.6	25.34	24.87	25.98	25.81	25.8	25.64	25.71	25.6	27.59	23.95	25.61	25.67	25.31	24.9	26.1	25.35	25.26	25.57	24.8	25.73	25.42
sp|P40124|CAP1_MOUSE	31.3	31.16	31.17	31.3	31.34	31.56	30.37	31.46	31.5	31.52	31.27	31.2	30.84	31.13	31.41	31.38	31.26	31.08	31.38	31.35	31.37	31.37	32.11	31.44	31.42	30.93	31.01	31.21	31.43	31.46	31.46	29.94	31.24	31.01	31.21	31.25	31.14	31.97	31.25	31.02	31.05	31.54	30.74	31.1	30.98	30.83	30.93	30.84	31.02
sp|P40142|TKT_MOUSE	31	30.9	31.2	31.2	31.23	30.89	31.21	31.02	30.83	31.19	30.95	31.09	31.33	31.02	31.08	30.93	30.75	30.69	30.9	31.41	31.24	31.42	31.54	30.95	31.24	31.04	30.96	30.44	31.24	30.91	31.06	30.87	31.19	31.19	31.44	31.22	30.33	31.68	31.26	30.71	31	30.92	30.5	30.86	30.96	30.93	30.78	30.94	31.08
sp|P40237|CD82_MOUSE	25.08	21.65	24.53	25.25	23.32	23.2	24.71	25.54	25.38	24.86	24.97	27.22	23.02	22.96	23.69	25.36	21.85	22.41	26.8	25.6	22.73	22.84	22.07	22.53	22.78	22.45	22.96	24.15	21.77	23.65	22	23.72	23.88	22.59	23.32	23.26	23.76	22.26	21.56	24.14	23.33	23.94	22.27	22.73	21.73	25.46	23.27	23.84	22.83
sp|P40240|CD9_MOUSE	26.93	26.34	25.19	24.3	24.83	23.8	24.89	27.37	27.71	25.62	26.19	25.91	25.98	26.85	25.1	27.81	23.79	22.55	28.05	24.77	25.54	26.05	27.13	25.41	25.55	26.01	25.39	25.95	25.53	26.45	23.18	24.61	25.92	26.41	25.26	25.93	28.83	26.31	25.13	22.5	24.81	25.99	26.22	25.2	25.43	26.67	25.74	25.56	25.02
sp|P40336|VP26A_MOUSE	26.45	25.56	26.63	26.99	26.19	26.16	23.18	26.35	26.62	25.57	25.77	26.25	26.08	26.44	26.62	25.3	26.08	26.54	25.88	26.09	25.79	25.91	25.43	26.28	25.63	26.1	26.23	26.27	25.76	25.93	26.05	26.99	26.39	25.6	26.11	26.65	25.94	26.71	25.55	26.05	26.24	26.75	27.85	26.13	26.23	25.78	26.06	26.09	26.07
sp|P40630|TFAM_MOUSE	26.24	25.72	25.67	26.47	26.75	26.86	24.56	26.04	25.86	26.39	26.66	25.57	24.65	26.24	26.2	26.31	26.07	25.68	26.04	27.36	27.45	27.64	27.76	26.89	26.88	26.39	27.18	24.98	26.71	25.17	26.88	25.3	26.95	27.18	27.12	24.87	26.82	27.64	27.37	25.55	26.9	26.74	25.1	27.1	26.47	26.75	25.81	26.2	27.07
sp|P41105|RL28_MOUSE	27.41	26.42	25.8	27.4	27.09	26.92	22.78	27.03	26.99	27.3	27.99	26.86	25.73	27.49	27.77	27.53	25.31	26.39	26.84	27.53	27.66	27.59	28.03	27.37	27.66	27.9	27.25	26.31	27.44	27.21	26.88	23.04	26.83	27.83	27.54	25.03	26.92	27.84	27.43	25.65	28.36	27.33	25.79	27.89	27.87	27.83	26.91	26.68	27.62
sp|P41216|ACSL1_MOUSE	27.06	26.84	26.92	26.89	26.93	25.98	25.47	26.82	26.83	26.62	27.12	26.4	26.67	27.24	26.78	26.48	26.64	26.8	26.06	26.79	27	25.48	24.19	26.71	26.75	27.83	26.75	26.94	26.8	26.87	26.86	27.85	26.73	26.95	26.63	26.48	26.53	24.44	26.49	26.78	26.85	25.15	27.28	27.08	26.47	26.29	26.31	26.26	26.86
sp|P41241|CSK_MOUSE	23.66	22.16	23.53	22.27	23.38	22.68	22.99	22.74	23.9	22.41	22.6	22.96	23.92	22.01	23.46	23.42	23.27	22.98	24.16	22.51	23.18	21.05	21.6	24.13	21.54	22.96	22.35	23.15	22.45	22.34	22.18	22.84	21.82	22.77	22.5	22.53	23.79	23.71	21.73	23.71	21.08	23.71	22.74	23.7	21.52	23.26	22.8	23.1	23.77
sp|P41242|MATK_MOUSE	23.29	23.37	24.89	23.29	24.9	24.29	22.77	23.9	23.01	23.85	23.5	22.13	24.61	23.39	23.47	22.77	22.7	24.21	24.7	24.31	23.28	22.37	22.15	23.41	23.09	25.09	23.15	23.75	22.56	24.8	23.54	24.03	24.06	23.75	22.96	25.83	24.24	24.54	24.37	24.4	23.63	23.27	23.03	23.6	23.4	22.9	23.03	23.32	24.38
sp|P42125|ECI1_MOUSE	26.26	27.68	27.52	25.56	26.7	26.42	26.91	26.78	26.59	26.13	26.41	27.78	27.87	26.58	26.34	26.76	27.85	27.88	27.24	25.97	25.92	25.96	26.48	26.81	26.2	27.61	27.08	28.38	25.99	27.5	25.78	26.05	27.37	26.21	26.06	27.4	28.05	25.75	26.55	27.07	25.86	27.13	28.22	25.81	26.43	26.93	27.6	27.9	26.35
sp|P42208|SEPT2_MOUSE	28	28.31	28.91	28.37	27.62	28.33	29.47	28.4	28	28.34	27.81	28.05	28.94	27.91	28.08	28.01	27.69	27.87	27.33	28.3	28.04	28.25	28	27.87	27.94	28.75	28.1	28.22	28.18	27.63	28.2	29.76	28.63	28.33	28.51	28.86	28.52	27.58	28.28	28.64	27.7	27.42	28.64	27.89	27.8	27.89	28.06	28.17	28.09
sp|P42225|STAT1_MOUSE	22.77	23.69	22.58	23.14	22.28	22.17	23.66	23.25	23.49	22.81	20.96	24.25	23.37	22.17	21.92	22.91	23.22	22.21	22.04	22.6	21.68	23.4	23.11	23.53	21.18	23.78	22.82	23.96	23.64	22.65	21.12	22.01	22.73	22.33	22.09	22.99	24.01	21.39	23.21	23.41	21.85	22.32	23.65	23.33	23.22	24.39	23.04	24.64	22.42
sp|P42227|STAT3_MOUSE	21.03	23.34	23.07	21.55	22.69	22.82	23.17	22.45	21.71	22.1	22.02	23.1	23.81	22.26	23.05	23.23	24.13	24.11	23.42	22.24	22.9	22.74	21.48	23.34	23.1	23.76	23.19	23.21	23.33	26.53	23.12	22.55	23.12	21.78	22.1	24.03	23.1	22.65	22.7	21.73	22.23	23.16	23.53	21.89	22.25	22.29	23.65	23.81	22.74
sp|P42337|PK3CA_MOUSE	22.8	22.41	24.06	22.07	23.6	22.79	23.29	24.2	22.3	21.61	21.66	22.83	22.87	21.19	23.35	23	21.16	22.21	22.14	23.32	22.51	21.23	22.69	23.06	23.14	24.25	22.1	23.68	22.28	22.95	23.74	23.38	23.48	21.72	21.81	23.36	23.96	23.41	22.64	21.9	22.24	24.53	22.12	21.83	21.82	22.65	22.85	23.45	22.71
sp|P42567|EPS15_MOUSE	25.59	26.73	25.47	26.04	26.47	26.41	24.26	26.25	26.5	25.68	25.07	26.94	25.85	25.57	24.93	26.25	28.14	25.21	25.26	26.32	26.34	24.65	25.95	25.25	26.18	26.7	26.63	27.92	25.41	26.27	26.06	26.18	24.62	25.28	24.44	25.06	25.56	25.93	25.35	25.55	25.22	22.98	26.23	26.19	25.37	25.83	26.76	25.27	26.82
sp|P42669|PURA_MOUSE	29.76	29.36	29.63	29.8	29.16	30.01	28.68	29.51	29.42	29.85	29.99	28.91	29.58	29.82	29.86	30.07	29.55	29.69	29.54	29.29	29.86	29.54	29.3	29.89	29.76	30.26	30.22	30.37	29.93	29.59	29.77	30.33	29.64	29.66	29.49	29.73	29.58	28.67	28.67	29.72	30.19	28.84	29.8	29.96	29.8	30.18	29.84	29.62	29.54
sp|P42859|HD_MOUSE	28.53	29.38	29.03	28.42	29.05	28.25	28.49	28.82	28.49	28.08	28	28.55	29.19	28.32	28.24	28.48	29.05	29.07	29.01	28.38	27.88	26.93	27.13	28.06	27.81	28.97	27.63	28.59	27.96	28.97	28.62	27.98	28.38	28.34	28.13	28.33	30.3	28.45	28.35	28.51	28.19	28.3	28.88	28.24	28.26	28.34	29.06	28.99	28.15
sp|P42932|TCPQ_MOUSE	29.92	29.74	29.92	30.18	30.17	29.69	27.62	29.99	30.2	30.18	30.32	30.15	30.22	30.27	30.4	30.21	29.56	30.02	30.4	30.99	30.12	30.42	30.97	30.05	30.21	29.91	29.38	28.88	30.33	30.12	30.13	30.43	30.06	29.89	30.24	29.33	29.16	31.09	30.64	30.09	30.32	30.91	30.04	30.43	30.32	30.46	29.82	30.4	30.65
sp|P43006|EAA2_MOUSE	33.3	32.98	33.49	32.93	33.23	33.21	32.83	33.15	33.54	33.23	33.11	32.92	32.91	32.89	32.99	32.91	32.76	33.04	32.99	32.69	33.46	33.43	33.4	33.33	33.32	32.38	32.82	33.13	33.11	33.38	33.29	32.78	33.18	33.27	33.19	33.25	33.21	33.72	32.87	32.99	32.96	33.62	32.82	32.91	33.07	32.91	32.72	33.09	32.73
sp|P43024|CX6A1_MOUSE	30.09	30.4	29.83	29.37	29.32	30.24	29.32	30.24	30.23	29.92	29.93	29.58	29.83	30.53	28.84	30.04	30.68	30.06	29.96	29.08	29.05	29.62	30.27	30.13	29.07	30.5	31.03	30.7	29.57	29.97	29.57	30.2	30.19	30.67	28.67	30.44	30.19	29.8	30.15	29.55	29.87	30.39	31.33	29.75	29.59	29.99	30.74	30.45	30.04
sp|P43274|H14_MOUSE	27.91	22.59	28.61	27.52	23.2	28.28	25.6	29.86	25.73	23.7	27.51	26.24	27.84	27.37	28.23	28.33	23.74	29.17	23.22	22.96	29.81	30.01	22.88	28.95	29.73	24.53	30.04	29.12	28.87	23.37	27.85	27.79	27.87	20.89	22.2	22.6	25.11	28.8	22.86	21.87	27.45	29.31	28.37	22.19	22.34	27.47	28.56	23.55	27.56
sp|P43275|H11_MOUSE	22.92	24.29	22.42	22.11	23.82	23.55	23.59	23.73	22.19	22.57	22.28	22.59	22.78	22.62	21.81	22.07	22.3	23.58	23.26	22.34	22.35	22.47	22.5	23.16	23.17	23.41	23.14	23.12	21.68	23.86	24.15	21.89	22.28	23.72	21.81	22.41	23.2	22.3	22.76	23.08	22.28	24.25	23.14	22.3	22.93	22.73	23.96	24.16	22.94
sp|P43276|H15_MOUSE	26.09	25.33	25.3	25.55	25.92	26.3	23.75	26.06	25.23	26.27	26.04	25.26	25.12	25.86	26.41	25.66	25.92	26.29	25.94	26.25	27.73	28.19	28.58	27.85	27.88	28.08	28.14	25.46	27.99	27.95	25.91	21.75	25.9	25.99	25.64	24.89	25.76	27.44	25.93	26.06	26	27.24	25.78	25.33	25.75	26.13	24.87	25.32	25.94
sp|P43406|ITAV_MOUSE	21.98	25.19	23.62	24.38	22.78	24.39	24.63	24.83	24.07	24.2	21.18	22.78	24.25	22.34	24.91	24.48	24.91	24.67	23.66	24.85	25.11	24.27	23.86	24.7	24.99	24.94	24.59	24.78	25.69	25.41	24.57	23.96	24.63	25.32	24.44	24.47	25.07	22.88	22.16	24.11	24.54	23.95	24.85	22.75	24.59	24.61	24.41	24.41	24.79
sp|P45376|ALDR_MOUSE	26.03	27.06	25.16	24.22	27.14	24.87	23.83	25.34	25.33	26.49	25.35	26.04	24.54	25.37	26.63	25.12	24.92	24.68	25.18	25.23	25.47	25.42	27.61	25.22	27.53	24.33	25.48	25.55	24.89	24.97	26.07	25.81	26.06	26.68	27.92	25.16	23.64	24.71	24.92	26.8	24.42	24.9	25.56	25.4	27.29	26.12	25.24	24.79	24.3
sp|P45591|COF2_MOUSE	25.59	27.48	26.78	26.15	27.03	26.59	26.87	26.88	26.13	25.68	25.49	27.37	26.63	25.78	26.78	25.05	27.13	26.23	26	27.02	26.41	27.6	27.67	26.53	26.58	25.77	26.19	27.24	25.14	25.17	26	26.96	26.6	25.32	27.1	26.96	26.43	24.24	26.46	26.45	25.17	25.21	25.48	25.37	27.14	26.22	27.14	25.59	26.33
sp|P45878|FKBP2_MOUSE	25.44	26.45	24.97	25.14	25.52	25.21	25.53	25.26	25.21	25.82	25.3	24.94	25.51	25.53	25.74	25.01	25.78	25.49	25.2	24.08	25.55	25.57	26.04	24.96	25.57	24.7	24.99	27.55	25.29	25.47	25.38	27.83	25.96	26	25.48	25.61	26.09	25.73	26.28	26.9	25.45	26.94	25.4	25.37	26.83	25.4	25.15	25.12	25.62
sp|P45952|ACADM_MOUSE	24.64	26.52	27.58	23.84	25.69	24.9	26.79	25.54	25.33	25.34	24.91	26.85	26.47	24.95	23.91	25.18	26.46	27.39	27.14	25.32	25.41	24.99	26.87	25.35	24.63	25.43	24.49	26.82	23.53	26.51	25.26	25.07	25.56	23.89	24.74	27.28	28.6	25.15	24.02	26.04	25.27	26.89	27.35	25.46	25.96	25.83	26.17	26.93	24.42
sp|P46061|RAGP1_MOUSE	26.66	26.87	26.61	26.49	26.24	26.73	27.56	26.43	26.1	26.41	26.99	26.33	26.79	26.92	26.5	27.36	27.22	26.7	27.17	26.64	26.69	26.72	26.43	26.56	26.34	27.1	26.74	26.4	26.27	26.54	26.13	26.18	25.97	26.78	26.72	26.6	26.67	27.93	26.18	25.78	26.74	27.34	26.97	26.91	27.11	27.38	27.5	27.42	26.42
sp|P46096|SYT1_MOUSE	32.91	32.56	32.9	32.89	32.34	33.01	32.44	33.09	32.9	32.66	32.87	32.67	32.49	32.64	32.81	32.58	32.63	32.5	32.75	32.58	32.89	33.09	32.57	32.63	32.66	33.01	32.81	32.34	32.77	32.19	32.74	33.26	32.94	32.83	32.96	32.73	32.25	32.98	32.71	32.37	33.11	32.61	32.57	32.82	32.61	32.56	32.95	32.84	32.76
sp|P46097|SYT2_MOUSE	25.44	25.44	25.59	25.68	26.05	25.51	24.48	26.46	26.48	26.09	26.91	25.63	25.71	26.99	26.25	27.15	26.23	26.01	26.64	26.41	25.94	26.14	25.89	26.26	25.75	25.38	26.53	26.69	26.57	25.4	26.94	22.94	26.01	26.01	26.26	25.63	25	27.92	26.01	25.77	26.88	26.8	25.01	27.16	26.81	26.74	26.41	26.33	26.22
sp|P46414|CDN1B_MOUSE	23.49	23.22	21.87	22.45	22.84	22.55	22.79	22.43	22.16	23.36	23.3	23.58	22.33	22.6	21.89	22.65	22.57	22.97	22.95	22.14	22.23	22.92	21.97	22.78	21.39	22.25	22.46	23.09	23.83	24.43	21.31	23.25	22.88	22.57	23.05	23.76	24.35	21.47	21.34	21.81	22.42	23.12	22.42	23.23	22.04	24.03	23.18	23.4	22.13
sp|P46460|NSF_MOUSE	33.69	33.35	33.71	33.68	33.67	33.88	33.2	33.89	33.85	33.91	33.72	33.35	33.38	33.51	33.61	33.7	33.63	33.54	33.61	33.62	33.51	33.86	33.96	33.57	33.43	33.71	33.41	33.34	33.72	33.41	33.83	33.65	33.55	33.88	33.67	33.25	33.47	34.31	33.71	33.38	33.6	33.87	33.53	33.63	33.72	33.59	33.63	33.72	33.58
sp|P46467|VPS4B_MOUSE	22.92	24.07	24.77	23.2	24.49	22.74	23.1	23.16	22.03	22.84	23.27	24.06	24.68	24.08	23.17	23.4	24.76	24.52	23.58	24.52	23.3	21.29	23.81	23.72	23.65	23.68	21.74	24.1	23.62	24.17	23.82	22.88	23.63	23.55	24.06	22.28	24.31	23.3	23.87	24.41	23.62	23.49	24.68	23.69	23.67	22.29	23.71	24.24	23.78
sp|P46471|PRS7_MOUSE	28.28	27.92	28.05	28.21	27.92	28.39	25.7	28.64	27.89	27.93	28.49	28.35	27.81	28.11	28.65	28.57	28.18	28.21	28.22	29.15	28.57	28.96	29.31	28.31	28.51	27.55	27.93	27.52	28.39	28.31	28.71	28.75	28.23	28.2	28.84	27.7	26.5	28.78	28.13	28.6	28.21	28.62	27.83	28.13	28.57	28.92	28.63	28.3	28.48
sp|P46638|RB11B_MOUSE	30.2	29.65	29.79	30.41	29.77	30.26	29.69	30.24	30.16	30	30.08	29.24	29.18	30	29.93	29.92	30.02	29.47	29.52	29.4	30.21	29.7	29.82	29.39	29.78	29.5	30.47	30.9	29.83	29.75	29.96	29.05	29.96	30.19	29.75	30.11	29.12	30.89	30.31	30.32	30.13	30.47	29.02	29.83	29.67	29.96	30	29.42	29.84
sp|P46660|AINX_MOUSE	31.24	30.93	31.49	31.41	31.11	31.02	31.33	31.26	31.88	31.98	32.73	32.09	32.15	32.39	32.65	32.4	31.67	31.86	31.94	32.79	31.65	31.38	31.61	31.2	31.16	30.93	31.24	30.61	31.27	30.69	31.05	30.66	31.02	30.82	30.63	30.39	30.01	31.66	31.1	30.58	32.03	32.11	30.29	31.82	31.67	31.83	31.05	31.11	31.91
sp|P46664|PURA2_MOUSE	26.43	27.42	25.92	26.52	27.05	25.16	26.29	26.32	26.06	25.39	25.82	26.88	25.41	26.25	26.43	26.12	25.98	25.75	25.48	26.1	25.73	26.4	24.13	26.32	26.48	26.41	25.5	25.37	25.32	24.59	26.48	25.78	26.24	26.8	26.98	25.1	25.55	23.48	25.28	25.31	25.25	25.21	26.04	26.04	26.38	25.76	26.12	25.99	26.43
sp|P46735|MYO1B_MOUSE	22.22	21.88	22.61	22.97	22.04	21.86	24.91	24.36	23.08	22.61	22.49	23.13	22.75	22.09	22.33	22.36	22.38	23.16	22.71	22.58	22.64	23.79	22.32	22.46	22.34	22.59	22.91	22.17	23.07	22.45	21.8	23.48	22.56	22.36	22.46	23.73	24.08	21.09	22.49	22.74	22.71	23.2	22.89	20.8	23.18	22.9	24.31	22.21	21.6
sp|P46737|BRCC3_MOUSE	25.43	27.56	27.31	26.14	26.24	27.02	24.4	27.47	27.32	26.09	25.62	27.23	24.87	25.72	25.65	27.02	26.89	27.27	27.53	25.89	25.97	26.17	26.99	25.43	25.98	27.17	26.16	26.97	25.37	26.92	26.13	26.18	21.13	26.56	25.71	27.42	22.53	26.94	27.07	26.63	25.93	26.54	26.53	26.73	25.66	26.82	27.41	27.22	25.41
sp|P46935|NEDD4_MOUSE	25.51	25.18	25.13	26.06	26.29	25.64	24.18	25.08	25.77	27.01	26.51	26.27	25.87	26.36	26.11	25.96	25.6	25.13	25.24	25.85	27.29	26.48	26.04	26.84	27.01	26.45	25.16	25.82	26.94	26.73	26.16	25.89	25.59	26.8	26.18	24.13	23.4	25.12	26	25.82	26.78	25.13	25.61	26.38	26.39	25.28	24.52	25.43	26.08
sp|P46978|STT3A_MOUSE	22.55	23.11	23.29	22.9	25.73	22.72	22.76	25.02	24.11	25.32	25.45	23.29	25.27	25.31	25.64	24.84	23.9	23.92	24.47	25.64	24.99	24.25	21.65	24.94	22.88	22.87	24.09	25.18	25.51	24.64	24.46	22.65	23.1	24.88	25.48	22.69	23.65	23.87	24.95	24.54	24.44	23.38	22.05	25.55	25.4	24.88	25.21	24.55	25.57
sp|P47199|QOR_MOUSE	25.98	26.3	26.06	26.23	26.08	26.08	26.93	26.28	26.72	25.96	26.32	26.44	26.12	26.6	26.58	26.61	26.37	26.46	26.75	26.82	26.75	27.19	26.52	26.24	27.12	26.55	26.84	27.89	26.99	27.26	26.08	27.09	26.74	26.89	27.09	26.44	26.75	26.18	26.92	26.33	27.02	26.68	26.13	26.56	26.41	26.59	26.88	26.87	27.21
sp|P47708|RP3A_MOUSE	30.48	29.58	29.79	30.37	30.05	30.52	26.29	30.11	29.7	30.53	29.97	29.85	29.01	29.8	30.25	29.92	29.17	29.34	29.54	30.26	30.04	30.11	30.38	29.8	29.9	28.98	29.25	28.06	29.69	29.05	29.14	29.06	29.04	29.27	29.03	28.46	28.3	29.85	29.25	28.24	29.05	28.39	28.06	28.92	28.83	28.64	27.95	28.09	28.76
sp|P47738|ALDH2_MOUSE	29.07	29.35	29.45	29.22	29.06	29.05	29.96	29.43	29.14	29.12	28.81	29.21	29.19	28.99	28.81	28.97	29.01	29.02	28.91	28.76	28.83	29.22	29.34	28.64	28.96	28.3	28.66	29.81	28.92	29.32	28.73	30.24	29.33	28.98	29.02	28.94	29.74	28.21	29.04	29.27	28.59	28.47	29.47	28.71	28.49	28.62	29.37	29.05	28.96
sp|P47740|AL3A2_MOUSE	24.79	24.33	26.32	24.59	25.99	22.2	22.49	25.57	23.34	24.89	25.85	25.93	25.74	25.51	26.22	25.45	25.1	25.66	26.44	25.75	25.3	25.85	25.62	25.05	25.37	26.71	26.82	25.4	24.67	25.71	25.89	26.44	26.73	24.87	25.7	25.79	23.42	25.72	25.88	26.42	26.24	28.27	27.3	25.35	26.28	27.4	25.68	27.13	26.05
sp|P47746|CNR1_MOUSE	26.41	25.28	25.11	25.64	26.93	25.88	23.82	22.96	26.26	26.66	26.21	25.67	24.99	26.72	25.89	26.85	25.56	24.89	26.42	25.81	26.4	26.98	27.14	25.42	26.6	25.52	23.1	23.39	26.8	26.02	26.49	24.95	26.48	26.82	26.78	25.62	26.51	27.48	28.66	26.08	27.1	27.33	24.64	27.1	27	26.71	25.16	26.24	25.92
sp|P47753|CAZA1_MOUSE	26.18	26.36	26.21	26.21	25.46	26.3	28.56	25.87	25.94	25.51	25.79	26.31	26.58	25.9	25.95	26.41	26.34	26.42	26.06	25.36	26.3	26.38	25.35	25.93	25.78	27.4	26.46	27.23	25.75	26.45	25.72	27.38	26.54	26.24	25.59	27	26.78	25.96	25.86	26.17	25.86	26	27.4	25.48	25.76	26.71	26.65	26.87	25.17
sp|P47754|CAZA2_MOUSE	31.46	31.5	31.7	31.93	30.98	31.91	32.12	31.96	32.01	31.76	31.29	31.09	31.51	31.21	31.17	31.18	31.93	31.34	31.63	31.15	31.2	31.54	30.33	30.72	31.3	31.72	31.48	31.8	31.33	31.1	31.21	32.07	31.18	30.88	31.32	31.87	31.53	31.06	30.82	31.13	30.95	30.27	31.05	31.08	30.77	31.18	31.6	31.11	31.09
sp|P47757|CAPZB_MOUSE	30.71	30.21	30.76	29.93	30.82	31.08	29.98	30.97	30.76	30.72	30.46	30.61	29.88	30.18	30.84	30.32	30.27	30.57	30.47	30.56	30.58	31.15	31.23	30.36	30.89	30.92	30.86	30.94	30.58	30.47	30.62	30.3	30.64	30.42	30.59	30.47	30.11	31.1	30.8	30.76	30.21	30.98	29.61	30.23	30.06	30.38	30.54	30.34	30.36
sp|P47758|SRPRB_MOUSE	22.64	22.59	23.49	25.64	25.48	24.66	23.83	24.85	22.15	24.7	25.03	22.46	23.41	24.9	24.23	25.59	22.27	25.95	23.35	25.33	25.05	20.39	23.37	25.29	25.18	22.65	22.62	22.71	24.18	25.92	21.46	23.23	22.43	22.91	24.51	23.01	24.24	23.18	22.96	23.45	23.72	22.56	22.96	24.52	25.21	23.99	23.46	23.19	24.81
sp|P47791|GSHR_MOUSE	26.09	24.78	24.5	25.79	24.9	22.39	23.59	24.93	25.72	25.43	26.09	24.64	25.51	25.75	25.94	24.78	23.68	22.13	23.18	25.2	26.01	24.55	27.28	25.92	25.89	21.63	25.46	24.7	25.45	25.07	24.6	23.21	24.68	25.65	25.32	23.62	22.88	25.33	22.43	25.8	25.75	26.24	24.58	25.59	25.42	24.62	24.3	24.57	21.75
sp|P47802|MTX1_MOUSE	27.24	26.41	26.7	27.21	27.01	27.12	26.66	27.05	26.22	27.21	27.04	26.44	25.45	27	26.67	26.59	27.36	26.32	27.01	27.13	27.37	26.28	27.47	27.35	26.92	25.66	26.43	26.63	27.17	26.6	27.45	26.21	26.39	27.37	27.02	26.73	27.55	26.25	27.1	26.3	27.2	26.39	26.32	27.1	26.85	26.92	26.09	25.89	27.2
sp|P47809|MP2K4_MOUSE	28.83	28.99	28.8	28.84	28.75	28.93	28.68	29.03	28.64	28.93	29.13	29.15	29.11	28.92	28.98	29.02	28.03	29.11	28.95	29	28.65	28.92	29.11	28.44	28.43	28.58	28.23	28.44	28.56	27.73	29	29.54	28.71	28.72	28.85	28.87	29.27	29.58	28.93	28.31	28.81	28.24	28.96	28.79	28.52	28.93	28.34	28.84	29
sp|P47811|MK14_MOUSE	23.06	22.54	23.16	22.19	23.69	23.13	24.89	22.4	22.18	23.02	22.75	22.2	23.36	23.91	22.57	22.99	24.15	21.84	23.17	22.44	21.51	21.6	22.77	22.29	22.82	22.9	23.33	23.41	21.96	22.62	22.96	22.23	22.49	22.43	22.32	24.35	23.74	23.33	23.17	22.87	23.45	23.93	22.14	22.58	21.6	23.12	21.7	23.61	23.41
sp|P47856|GFPT1_MOUSE	22.51	22.5	23.39	22.37	23.24	22.42	22.95	22.94	23.54	21.97	23.16	23.31	23.01	23	22.87	22.74	23.16	23.29	22.55	23.39	22.76	22.84	21.64	23.39	22.57	24.2	23.02	22.57	22.6	22.76	23.36	22.96	22.14	22.77	21.94	22.86	23.61	23.29	22.82	21.54	22.27	23.8	23.01	22.65	22.6	23.32	23.41	22.57	22.67
sp|P47857|PFKAM_MOUSE	31.12	30.94	31.06	30.98	30.85	30.68	29.86	30.93	30.89	31.01	31.2	31.25	31.37	31.19	31.22	30.93	30.79	31.03	31.32	31.24	30.5	30.93	31.85	31.03	31.06	31.47	30.59	30.61	31.16	31.26	30.75	31.45	30.9	30.92	31.03	30.84	30.29	31.58	30.99	31.02	30.99	31.66	31.32	31.24	31.24	31.24	31.09	31.19	31.49
sp|P47867|SCG3_MOUSE	24.03	24.71	23.99	24.23	24.42	22.34	23.54	24.04	23.27	23.97	24.61	24.17	25.46	24.6	24.6	24.19	25.3	24.8	24.26	25.06	24.57	23.34	23.14	24.78	24.35	24.1	24.85	25.44	24.59	24.26	24.98	23.97	24.6	24.53	24.79	24.31	25.05	22.23	24.63	25.37	25.09	23.13	24.62	24.41	25.14	24.24	24.57	24.69	24.45
sp|P47911|RL6_MOUSE	29.19	28.38	28.8	29.01	28.9	28.8	28.09	28.58	28.27	29.27	29.89	29.51	28.29	29.57	29.43	29.33	28.59	28.84	29.1	30.32	29.95	29.48	30.51	29.47	29.72	29.01	28.94	28.42	29.73	28.75	29.62	28.86	28.62	29.27	29.56	27.83	26.85	29.53	29.51	28.52	29.99	30.05	28.81	29.92	29.36	29.52	28.96	28.5	29.84
sp|P47915|RL29_MOUSE	23.31	22.53	22.31	22.52	22.42	23.28	24.33	26.14	23.18	21.77	23.39	21.9	23.9	22.59	27.77	22.54	22.31	22.14	21.86	22.06	21.8	22.12	27.27	22.25	22.84	24.2	23.04	25.46	23.41	26.92	22.45	23.31	22.94	22.07	21.67	26.35	23.97	21.84	22.58	22.49	20.96	22.78	21.74	21.98	22.91	21.85	23.18	26	22.55
sp|P47934|CACP_MOUSE	25.5	25.14	23.42	25.63	25.38	24.44	21.97	25.19	23.19	25.96	25.26	25.18	25.13	25.78	25.84	24.72	24.21	25.2	25.27	25.77	26.11	25.25	25.67	26.25	25.93	25.97	24.91	24.33	26.62	25.04	26.2	25.81	25.28	26.26	25.87	25.2	22.75	26.04	25.78	25.43	25.43	26.49	25.01	25.92	25.73	25.66	24.25	22.14	25.69
sp|P47941|CRKL_MOUSE	25.94	25.8	23.26	25.66	25.56	22.42	23.29	26.09	25.47	26.08	25.53	25.27	24.91	25.54	25.98	24.88	25.55	25.54	25.31	22.09	25.76	25.34	25.07	25.4	25.52	25.04	26.32	24.92	25.51	25.93	25.26	25.39	24.95	22.21	26.3	22.71	25.25	24.58	25.59	25.57	25.4	22.5	24.89	25.34	25.53	24.85	23.54	25.55	25.69
sp|P47955|RLA1_MOUSE	27.07	27.57	28.35	27.8	27.94	26.22	29.59	27.39	27.59	27.39	28.29	28.48	28.73	28.34	28.45	27.22	29.92	29.11	27.72	27.51	28.27	27.89	25.48	27.6	27.99	28.58	26.95	28.37	27.35	28.56	27.53	28.04	27.86	27.87	28.07	28.17	28.78	24.01	27.14	27.99	28.09	26.2	29.07	28.19	27.77	28.4	28.17	27.63	27.28
sp|P47962|RL5_MOUSE	27.92	27.27	28.17	28.96	27.92	28.7	23.59	28.05	28.18	28.55	28.98	28.77	28.04	28.9	28.96	28.79	28.63	28.06	28.87	29.47	29.19	28.97	29.42	28.67	29.35	28.23	28.88	27.11	29.19	28.15	29.25	27.28	28.75	29.11	28.86	27.02	26.47	29.59	29.04	28.13	29.4	28.78	27.53	29.28	28.87	28.96	28.74	29.18	29.18
sp|P47963|RL13_MOUSE	28.11	26.83	27.57	27	27.73	27.12	26.66	27.27	27.69	27.7	28.57	27.6	28.31	28.46	28.26	27.89	26.76	27.34	28.05	28.46	28.19	28.43	28.15	27.87	27.68	27.7	27.71	27.29	28.17	27.85	27.5	27.89	27.14	27.77	27.57	26.95	26.61	27.81	27.78	27.1	28.31	27.48	27.31	28.49	28.02	28.11	27.5	27.29	28.23
sp|P47964|RL36_MOUSE	24.64	23.74	23.4	25.15	21.62	25.04	24.05	24.27	23.3	25.43	25.14	25.1	24.73	24.74	27.78	24.64	24.75	23.21	24.03	25.44	22.31	24.93	25.4	24.81	25.42	25.56	22.65	24.51	25.38	24.66	25.34	23.45	24.89	24.68	21.99	24.44	26.22	25.65	23.74	24.77	25.58	26.48	23.63	25.58	25.06	24.31	24.52	22.78	25.34
sp|P48024|EIF1_MOUSE	25.88	27.03	27.17	26.69	27.05	27.02	29.54	26.74	27.96	26.04	25.87	27.85	27.63	25.86	26.89	27	27.95	27.78	26.83	25.77	26.35	27.3	27.41	26.53	27.21	28.06	28.08	28.71	26.47	26.83	26.12	27.55	27.11	25.9	26.33	27.11	27.14	26.46	26.25	27.25	26.37	28.21	27.08	26.13	26.45	27.18	27.35	27.08	26.32
sp|P48036|ANXA5_MOUSE	26.89	29.16	27.98	27.71	27.89	25.97	28.5	27.6	26.5	26.49	26.78	28.83	28.62	27.46	27.9	27.26	27.85	28.18	27.94	27.21	27.6	27.96	29.13	27.83	28.25	26.04	27.66	28.79	27.8	28.3	26.84	28.35	28.34	26.88	27.9	27.99	27.86	24.87	27.48	28.13	26.97	26.99	28.48	27.12	27.29	26.85	28.01	27.92	27.57
sp|P48193|41_MOUSE	21.42	23.06	24.76	22.69	22.05	21.72	21.93	22.42	22.5	23.91	22.23	23.22	23.47	21.48	22.49	21.88	22.98	23.91	23.16	23.11	22.93	21.81	23.61	22.77	22.27	22.59	23.56	24.58	22.21	23.79	22.75	22.64	22.62	22.39	23.29	23.46	24.28	21.11	21.97	22.93	22.6	23.82	23.12	22.11	22.25	22.88	22.64	24.6	22.61
sp|P48318|DCE1_MOUSE	27.62	26.9	27.37	27.75	27.83	27.68	27.42	27.4	27.81	28.01	28.27	28.24	27.79	27.79	28.19	27.95	27.56	27.48	27.97	27.9	28.07	27.91	28.28	27.84	27.74	27.63	27.05	27.42	27.99	27.67	27.75	27.9	27.71	27.83	27.52	27.38	27.42	28.3	27.51	27.77	28.26	28.35	27.87	28.06	28.36	28.07	27.62	27.77	28.2
sp|P48320|DCE2_MOUSE	27.41	28.23	28.37	27.6	27.73	27.56	27.85	27.85	27.88	27.86	27.61	28.05	28.06	27.67	27.2	27.64	28.38	28.19	28.03	27.45	27.99	28.18	28.47	28.69	28.33	28.21	27.71	28.64	28.02	28.43	27.64	27.95	27.87	27.88	27.62	27.87	28.24	26.78	27.37	28.01	27.86	27.34	29.01	27.8	28.07	27.27	27.86	27.49	27.7
sp|P48381|RFX3_MOUSE	22.09	22.91	22.75	21.89	23.31	22.36	22.55	20.92	22.88	22.35	22.92	23.85	23.54	22.86	22.05	22.94	22.66	23.63	23.44	23.1	22.92	22.71	20.94	23	21.22	23.83	22.19	22.14	22.96	24.12	21.79	21.95	23.25	23.24	22.45	22.23	23.67	21.57	22.48	22.76	22.15	22.3	23.1	22.93	23.7	22.21	23.63	21.62	22.49
sp|P48428|TBCA_MOUSE	26.78	25.51	25.28	25.24	26.27	24.93	26.49	25.41	25.35	25.15	25.32	27.03	26.02	25.49	26.48	25.43	26.19	26.04	25.37	27.25	26.16	26.97	26.01	25.07	27.13	21.89	27.12	27.75	25.94	25.66	24.59	27.79	26.36	25.67	25.5	24.06	26.69	25.79	26.84	26.93	25.67	25.5	24.88	25.12	26.03	24.53	25.87	25.42	25.58
sp|P48437|PROX1_MOUSE	22.87	24.25	22.84	22.97	22.69	22.47	24.64	23.17	22.86	21.98	22.74	22.98	23.8	21.86	23.25	22.76	23	23.32	22.73	21.7	23.11	22.7	22.33	22.86	22.82	22.49	21.99	23.56	23	21.87	22.49	22.01	23.44	22.96	23.16	24.04	24.38	22.96	23.22	23.67	22.68	23.33	22.77	22.25	22.69	23.41	23.03	24.62	21.66
sp|P48453|PP2BB_MOUSE	29.51	29.63	29.56	29.22	29.69	29.81	29.61	29.45	29.66	29.54	29.08	29.44	29.71	29.28	29.03	29.43	29.4	29.52	29.66	29.1	28.41	29.61	29.51	28.92	28.82	28.63	28.67	28.34	28.95	28.9	29.51	28.84	29.47	29.33	29.79	29.71	29.38	30.26	29.06	29.34	29.08	30.01	29.39	29.08	29.31	29.54	29.77	29.01	29.05
sp|P48542|KCNJ6_MOUSE	26.48	26.69	26.25	25.41	25.97	25.39	25.34	25.49	25.92	26.12	25.19	26.94	27.06	26	24.88	25.55	26.57	25.87	25.35	26.22	24.51	24.94	23.76	25.91	25.6	24.93	25.77	25.74	25.22	26.59	25.32	24.4	24.91	24.94	21.99	26.16	27.67	24.65	24.56	24.97	25.25	23.82	26.03	25.13	24.78	25.13	25.39	25.52	25.13
sp|P48543|KCNJ9_MOUSE	22.18	22.69	22.61	22.84	22.22	21.75	22.99	23.39	22.39	22.38	23.34	22.12	22.59	22.42	23.68	23.51	22.82	23.78	21.85	21.75	21.75	21.94	22.62	22.8	20.97	24.56	22.76	23.17	23.67	23.68	22.43	23.18	23.41	22.73	21.51	23.57	23.31	21.76	22.09	23.26	22.12	22	21.89	23.4	22.88	22.54	22.68	23.36	21.79
sp|P48678|LMNA_MOUSE	28.72	27.72	27.96	27.83	28.41	29	26.81	28.68	29.12	28.19	28.88	28.75	27.96	28.48	28.64	28.58	27.99	28.39	28.82	28.48	29.77	29.77	30.05	29.31	29.08	28.92	29.51	28.96	29.05	28.61	28.77	26.37	28.54	28.16	28.48	27.42	27.36	29.34	28.53	27.67	29.09	29.47	28.14	28.65	28.96	28.97	28.63	28.71	28.68
sp|P48722|HS74L_MOUSE	29.72	29.91	30.15	29.72	29.77	30.1	30.25	29.91	29.96	29.74	29.52	30.06	29.89	29.29	29.78	29.63	29.3	29.62	29.6	29.63	29.55	29.89	29.86	29.32	29.75	29.43	29.44	29.64	29.85	29.32	29.71	30.67	29.93	29.71	30.15	29.83	29.67	30.61	29.72	29.67	29.58	30.2	29.55	29.33	29.79	29.66	29.8	29.52	29.82
sp|P48758|CBR1_MOUSE	27.81	28.26	27.8	27.35	28.06	27.5	28.12	27.81	27.61	27.96	27.12	28.09	27.58	27.55	28.19	27.51	27.98	27.13	27.93	27	27.55	27.65	29.67	27.81	28.3	27.1	27.86	26.93	27.35	27.46	27.65	28.19	28.09	27.82	28.54	27.59	27.33	28.51	28.49	28.54	27.58	29.48	27.39	27.53	28.18	27.81	27.43	27.23	27.42
sp|P48771|CX7A2_MOUSE	29.41	29.17	29.35	29.43	29.27	28.31	26.05	28.89	27.98	29.64	29.32	29.31	28.57	29.12	29.65	28.69	29.09	28.7	29.18	29.42	29.64	29.92	30.92	29.67	29.56	29	29.08	29.14	29.13	29.32	29.59	30.94	30.07	29.23	30.16	28.59	28.3	30.17	29.49	30.04	29.57	30.85	29.53	29.54	29.92	28.91	28.53	29.68	29.3
sp|P48774|GSTM5_MOUSE	29.48	29.62	29.11	28.77	29.43	29.02	29.72	30.15	30.01	29.64	29.05	28.67	28.81	29.17	28.49	29.35	29.64	29.09	29.69	28.91	28.7	29.08	29.41	29.17	29.22	29.27	29.45	28.92	29.63	30.37	28.35	29.08	28.66	28.41	28.56	29.54	28.52	29.12	29.22	29.63	28.29	28.63	29.42	28.61	28.76	29.26	29.5	29.15	28.79
sp|P48962|ADT1_MOUSE	33.82	33.38	33.79	34.05	33.69	34.1	33.59	33.85	33.53	34.21	33.99	33.91	33.74	33.8	33.91	33.61	33.14	33.44	33.38	34.25	33.95	34.02	34.4	33.83	33.76	33.94	33.43	33.34	33.97	33.46	33.78	33.97	33.75	33.94	33.74	33.07	33.22	34	34.17	33.14	33.8	33.13	33.67	33.97	33.75	33.47	33.6	33.57	33.98
sp|P49070|CAMLG_MOUSE	24.18	23.91	23.86	22.35	25.14	23.57	23.76	23.74	23.2	22.3	23.47	23.73	23.03	23.39	22.36	22.96	24.6	23.16	23.84	25.21	21.49	23.09	22.44	23.94	23.43	23.69	23.32	23.93	22.88	24.38	24.09	23.45	22.97	24.27	23.28	24.02	24.64	20.88	24.25	24	23.47	23.24	23.46	24	22.6	24.07	23.93	23.42	24.85
sp|P49312|ROA1_MOUSE	27.49	27.72	27.4	27.38	27.69	27.34	28.28	27.35	27.46	27.87	27.73	27.52	28.08	27.64	28.08	27.64	27.73	27.05	27.99	28.59	28.44	28.93	29.56	28.59	28.97	28.85	28.57	28.37	28.67	28.29	27.29	26.63	27.53	27.84	28.03	27.32	28.43	28.26	27.65	28.02	28.2	28.09	28.15	27.94	28.79	27.71	28.56	27.87	27.97
sp|P49442|INPP_MOUSE	26.38	27.77	27.31	26.69	27.21	27.17	26.9	27.15	26.82	27	26.9	26.79	27.54	27.23	26.62	27.28	27.63	27.83	27.3	27.25	26.31	26.68	25.29	26.96	27.11	26.68	26.73	27.57	27.3	27.18	27.6	26.88	26.78	26.87	27.12	27.12	27.85	26.77	26.82	27.68	27.11	26.91	26.56	27.11	27.4	27.46	27.09	27.79	27.27
sp|P49443|PPM1A_MOUSE	26.69	26.52	25.24	25.42	26.63	25.63	24.15	26.02	25.35	25.99	27.38	26.05	25.87	26.87	27.72	25.08	25.37	25.6	25.85	26.86	27.12	26.88	27.81	27.11	27.27	25.21	26.57	24.91	26.24	25.53	26.01	26.28	25.85	25.45	27.09	26.13	24.43	27.17	25.82	26.56	27.08	26.72	25.04	26.47	26.62	25.68	25.47	25.63	26.28
sp|P49446|PTPRE_MOUSE	24.77	24.59	24.18	25.58	24.87	25.31	23.53	24.5	25.24	25.6	24.56	24.49	25.07	24.69	25.03	24.4	25.13	24.44	24.76	25.04	25.34	24.78	24.6	25.44	25.42	24.57	24.26	24.96	25.39	25.31	25.06	25.72	24.93	25.19	24.61	24.97	26.31	24.52	24.84	24.95	25.36	25.87	25.39	25.68	25.3	24.79	24.94	25.33	25.49
sp|P49586|PCY1A_MOUSE	22.78	24.03	23.21	23.64	22.89	21.74	24.27	23.31	23.31	23.88	22.6	23.77	22.96	22.56	21.31	23.33	22.13	23.68	22.68	22.99	24.2	22.74	22	22.67	22.23	22.85	22.57	23.78	23.42	22.32	22.25	22.53	24.48	21.63	22.95	23.18	23.63	22.51	22.17	23.8	23.3	22.35	22.58	23.22	22.59	23.97	22.32	23.14	22.63
sp|P49615|CDK5_MOUSE	28.8	28.41	28.34	28.88	28.34	28.2	26.26	28.21	27.79	28.62	28.16	27.3	27.51	28.17	28.24	27.9	27.21	27.19	28.4	28.81	27.94	28.23	28.53	28.22	28.59	27.42	27.82	27.39	28.35	27.8	28.6	28.96	28.16	28.64	28.3	28.25	26.73	28.57	28.82	27.97	28.39	29.2	28.36	28.32	28.58	28.46	27.21	27.85	28.71
sp|P49718|MCM5_MOUSE	22.07	22.75	21.95	21.89	23.2	21.66	23.84	23.62	23.91	22.44	24.48	23.2	22.11	24.12	23.13	23.45	26.04	23.89	22.36	23.22	22.6	22.15	21.59	22.73	23.24	24.32	23.69	22.94	21.28	23.12	22.19	22.66	23.32	23.48	22.55	22.8	25.14	23.99	21.73	22.35	23.15	22.93	24.32	22.41	21.71	21.7	22.48	22.01	22.8
sp|P49722|PSA2_MOUSE	27.95	28.58	28.33	28.46	28.08	28.06	29.52	28.27	28.26	28.03	28.01	28.31	28.87	28.18	28.2	28.27	28.86	28.47	27.91	27.88	28.02	28.49	27.71	28.04	28.29	27.88	28.31	29.61	28.21	28.39	28.02	28.54	28.11	27.83	27.72	28.7	28.85	27.14	27.62	28.4	28.19	27.32	28.72	27.99	28.1	28.37	28.64	28.96	28.25
sp|P49813|TMOD1_MOUSE	22.6	22.9	23.23	21.89	25.06	22.95	24.11	23.09	23.62	22.07	22.82	24.49	22.29	23.18	26.07	24.46	24.93	24.66	22.84	25.74	25.46	26.13	25.77	22.4	25.72	26.13	26.47	26.48	25.4	25.43	22.15	23.75	22.51	26.71	22.21	24.34	24.44	22.56	23.34	23.33	22.51	24.14	21.29	25.52	25.42	24.04	22.19	25.98	24.84
sp|P49817|CAV1_MOUSE	22.26	22.1	22.97	21.78	22.35	22.37	25.01	22.72	23.22	23.27	23.37	23.6	23.38	23.6	22.43	23.35	22.28	24.03	22.5	23.54	22.14	21.61	22.94	22.78	22.5	22.08	22.21	23.94	23.55	23.54	22.9	23.21	24.31	22.42	22.19	23.01	24.13	23.38	22.22	22.78	23.26	23.07	23.37	22.4	24.05	24.29	22.59	21.99	22.34
sp|P50114|S100B_MOUSE	27.75	27.97	27.78	28	28.04	27.48	30.43	27.75	27.86	27.44	27.74	27.27	28.23	27.95	27.62	27.72	28.99	28.5	27.91	27.41	27.72	27.73	27.21	27.5	27.71	26.49	28.94	28.82	27.33	27.59	27.76	28.69	28.46	27.76	27.94	28.65	29.65	25.48	27.62	29	28.1	25.35	28.62	27.73	27.76	28.09	28.54	29.44	27.49
sp|P50136|ODBA_MOUSE	22.96	24.79	22.94	25.32	22.59	22.42	22.85	24.85	24.56	24.4	21.84	25.41	24.99	23.04	24.67	25.14	25.23	25.07	24.71	23.4	23.44	24.36	23.36	25.01	21.31	23.34	25.01	25.2	23.45	25.14	24.91	21.32	22.85	23.7	21.81	24.82	23.81	22.3	22.27	24.87	23.13	23.11	24.87	22.56	22.41	24.63	24.94	24.87	24.7
sp|P50153|GBG4_MOUSE	26.28	27.18	26.66	26.11	25.99	26.65	27.84	26.12	26.83	26.81	23.09	25.46	26.74	26.12	24.72	26.12	26.55	26.14	26.44	26.24	26.75	26.91	27.46	27.04	26.69	26.4	27.58	27.28	27.3	26.49	25.95	26.98	27.47	22.7	25.27	27.55	27.94	26.08	25.72	27.68	25.94	25.98	26.46	26.5	26.49	26.4	26.44	23.9	25.6
sp|P50171|DHB8_MOUSE	24.71	23.42	22.55	25.21	24.34	21.57	24.03	23.41	23.22	23.24	25.82	24.12	24.16	22.34	22.44	23.14	22.87	23.01	22.86	24.93	25.05	23.1	25.43	24.94	25.09	22.97	23.67	23.57	24.99	25	23.02	22.12	22.31	24.99	25.23	21.76	24.26	23.19	22.53	23.16	24.79	23.25	22.95	24.88	22.7	23.83	23.81	22.83	24.74
sp|P50172|DHI1_MOUSE	24.25	23.45	23.12	22.67	24.22	23.35	21.9	22.87	23.31	22.6	22.33	22.99	22.33	23.2	23.39	23.65	23.58	22.55	23.65	24.42	23.44	22.48	22.67	24.05	23.54	23.87	23.86	22.79	23.15	25.65	22.63	22.14	23.14	24.25	22.28	23.01	24.42	21.88	23.29	22.93	22.73	22.31	23.27	23.72	23.43	23.25	22.28	22.61	24.11
sp|P50247|SAHH_MOUSE	27.62	27.88	27.55	27.17	27.86	26.8	26.37	27.31	26.86	27.22	27.41	27.34	26.88	27.55	27.73	26.83	26.45	27.17	27.78	27.11	27.61	27.6	28.21	27.65	27.71	26.58	26.98	26.8	27.01	27.51	27.76	28.7	27.61	27.54	28.14	27.49	27.55	27.83	27.91	27.98	27.14	28.4	27.53	27.43	27.61	27.31	27.66	27.45	27.75
sp|P50396|GDIA_MOUSE	32.15	32.69	32.76	32.62	32.25	32.46	32.33	32.81	32.53	32.53	32.28	32.72	32.97	32.39	32.43	32.47	32.65	32.64	32.65	32.45	32.08	32.31	32.13	31.98	32.33	32.34	31.95	32.24	32.38	32.61	32.51	33.2	32.65	32.28	32.58	32.56	32.41	32.38	32.3	32.59	32.29	32.25	32.93	32.42	32.32	32.47	32.86	32.71	32.6
sp|P50429|ARSB_MOUSE	25.93	25.95	26.21	26.84	26.39	26.11	26.22	26.31	25.85	25.03	27.34	27.18	26.6	27.62	27.25	27.3	27.8	26.55	26.97	26.07	26.89	26.97	27.72	27	27.39	25.3	26.46	26.18	26.51	26.66	25.63	27.03	26.52	25.48	26.43	25.97	25.47	26.36	26.8	28.04	27	26.77	26.36	27.25	27.38	27	27.79	26.78	27.47
sp|P50431|GLYC_MOUSE	23.41	22.83	22.93	21.28	22.68	22.41	23.79	23.2	22.41	21.43	22.55	22.52	22.68	22.69	22.21	21.74	22.93	22.11	24.05	21.86	22.18	21.82	22.7	22.49	22.21	22.31	22.82	23.49	24.09	23.6	22.78	22.68	23.8	23.94	21.52	23.83	24.04	21.35	24.07	24.13	22.05	24.05	22	22.37	21.85	22.89	22.53	24.37	21.88
sp|P50516|VATA_MOUSE	32.84	33.07	33.27	33.04	33.06	32.8	33.33	32.89	32.97	33.09	32.98	33.2	33.15	32.95	32.99	32.88	32.91	32.99	32.65	33.18	32.73	32.81	32.89	32.85	32.76	32.54	32.71	32.58	32.79	32.68	33.28	33.24	33.19	33.17	33.16	32.99	32.93	32.9	33.22	33.02	32.92	32.95	33.15	33	32.99	32.81	32.95	32.88	33.03
sp|P50518|VATE1_MOUSE	30.92	31.29	31.33	30.63	31.09	31.79	29.47	31.16	31.3	30.84	30.85	31.41	31.29	30.88	31.12	31.45	31.37	31.5	31.31	30.97	30.99	31.69	31.84	30.74	31.08	30.34	31.47	31.44	30.59	30.65	31.4	31.88	31.73	31.19	31.42	31.46	31.96	32.12	31.42	31.48	30.95	31.61	31.23	31	31.36	31.37	31.13	31.28	31.1
sp|P50544|ACADV_MOUSE	27.79	27.24	26.4	28.01	26.88	27.38	25.43	28.64	26.92	26.79	27.5	26.97	27.25	26.77	26.86	23.94	28.09	27.58	26.51	27.56	27.02	28.05	27.98	27.49	26.68	26.93	28.24	28.43	27.48	27.01	26.99	26.16	27.33	27.15	26.8	27.03	28.16	26.86	27.75	27.46	27.03	27.21	27.82	27.58	27.41	26.51	26.74	27.68	27.08
sp|P50571|GBRB1_MOUSE	22.71	22.38	24.07	22.45	23.05	23.92	23.4	22.79	23.25	22.29	22.03	22.94	24.03	23.23	22.67	22.58	22.52	22.59	22.07	23.91	23.2	21.9	22.63	22.63	20.84	23.85	22.74	22.24	22.24	22.89	22.75	23.3	23.32	21.67	23.06	21.68	23.89	22.16	22.17	22.63	22.15	22.07	23.59	23.68	21.39	22.62	23.79	22.86	22.93
sp|P50580|PA2G4_MOUSE	26.96	26.57	26.33	26.89	27.45	27.07	27.75	27	27.2	26.76	27.47	26.57	26.97	27.47	27.46	27.23	27.18	27.01	27.91	27.62	27.47	27.95	28.22	27.89	27.18	27.53	27.78	26.62	27.95	27.51	27.18	27.06	27.24	26.15	27.36	26.38	26.03	28.07	27.48	27.04	27.49	27.44	27.52	27.48	27.58	28.07	27.68	27.46	27.35
sp|P51150|RAB7A_MOUSE	29.34	29.38	29.89	29.39	29.28	30.17	30.95	30.1	30	29.72	29.79	29.39	29.75	29.55	29.83	30.11	29.95	29.44	29.95	29.04	29.39	29.91	29.27	29.27	29.16	30.54	30.04	30.6	29.33	29.77	29.09	30.8	29.38	29.42	28.85	30.03	29.89	28.49	28.99	29.71	29.65	29.48	29.78	29.56	29.35	30.17	29.96	29.37	29.39
sp|P51163|HEM4_MOUSE	22.08	22.3	22.26	22.75	22.3	22.87	24.85	23.42	23.35	23.21	23.16	21.94	22.7	22.3	22.11	23.49	22.35	23.13	22.59	22.53	21.12	23.58	22.58	21.81	22.41	22.33	23.28	24.02	22.08	22.36	21.78	22.19	22.87	20.93	22.27	22.53	24.48	22.58	22.46	23.3	21.64	22.84	23.42	23.84	22.7	22.68	23.11	22.78	22.87
sp|P51174|ACADL_MOUSE	28.33	28.42	28.22	27.9	27.75	27.92	27.73	27.93	28.24	28.37	28.62	28.19	28.77	28.57	28.66	28.26	27.6	28.09	28.28	28.38	28.79	28.75	29.62	28.44	28.56	28.65	28.39	28.36	28.49	27.87	28.14	28.74	28.42	28.07	28.75	28.2	27	29.22	28.46	28.27	28.56	30.26	28.76	28.51	28.75	28.51	28.24	28.49	28.68
sp|P51410|RL9_MOUSE	26.91	25.78	25.9	26.46	25.7	26.91	28.9	26.35	27.31	26.5	27.54	27.44	26.8	27.2	26.97	27.1	27.4	26.64	27.18	26.67	26.71	27.86	26.49	27.14	26.6	27.13	27.11	26.53	27.41	27.04	25.91	24.92	26.34	26.87	26.17	24.98	26.97	26.6	26.39	26.14	26.85	26.63	27.36	27.33	26.25	27.22	27.81	26.39	27.12
sp|P51432|PLCB3_MOUSE	22.27	22.56	24.06	22.98	22.89	22.79	23.91	23.94	22.32	22.3	21.66	22.68	23.3	22.5	22.4	21.76	23.19	23.81	23.23	23.13	22.42	22.35	22.46	22.97	23.77	22.5	21.33	22.75	21.69	22.3	21.68	22.41	22.87	22.36	23.66	22.84	23.82	22.26	22.89	23.76	21.83	22.67	22.7	22.09	23.26	22.52	23.3	23.14	22.15
sp|P51655|GPC4_MOUSE	25.36	25.32	24.43	25.61	25.9	25.21	23.98	25.24	25.44	25.54	26.52	25.92	25.84	26.78	27.11	27.16	26.01	25.37	25.89	24.7	26.39	26.87	27.28	26.24	26.01	26.05	27.48	25.02	27.7	26.94	25.45	26.26	26.45	24.68	25.1	25.27	25.99	25.22	25.25	25.24	26.25	25.92	25.7	25.85	26.05	26.37	25.14	25.96	25.58
sp|P51660|DHB4_MOUSE	26.05	25.79	25.99	26.21	26.6	24.97	26.3	26.23	25.82	26.1	26.22	26.29	26.28	25.71	25.99	25.69	26.81	26.42	26.45	26	26.38	25.15	25.48	26.23	26.34	25.79	24.9	25.76	25.73	25.81	26.54	25.58	25.66	25.95	25.8	25.73	26.91	26.38	26.18	25.07	25.98	22.16	26.12	26.16	26.46	25.97	27.21	26.53	25.75
sp|P51791|CLCN3_MOUSE	22.8	23.4	22.39	21.85	23.71	22.68	24.44	22.48	22.16	22.22	22.44	23.83	22.67	22.73	22.47	24.38	22.41	23.26	23.24	22.1	22.81	23.42	21.61	22.63	22.95	23.35	22.41	24.94	23.68	22.78	21.8	22.49	22.56	22.44	22.85	24.09	24.09	22.37	21.58	22.48	21.87	22.46	23.47	22.63	22.27	23.33	22.7	23.81	22.38
sp|P51807|DYLT1_MOUSE	22.68	23.58	22.16	22.59	23.01	22.58	22.95	22.96	23.66	22.19	23.81	22.96	22.86	22.98	23.58	23.19	22.19	23.9	23.18	22.52	22.44	21.59	22.93	22.26	23.07	22.14	21.72	22.32	23.05	22.41	22.18	23.08	22.34	23.32	22.07	23.96	24.81	23.6	22.57	23.34	22.35	23.19	23.89	22.49	22.32	23.58	23.41	23.32	23.53
sp|P51830|ADCY9_MOUSE	27.86	28.7	28.49	28.1	28.33	28.46	26.33	28.02	27.89	28.29	27.89	27.45	27.95	28.01	28.1	27.94	28.98	27.62	26.79	28.3	27.31	26.54	26.54	26.05	27.11	25.83	26.52	26.98	26.95	27.25	28.53	27.07	27.54	28.32	28.09	27.32	27.84	26.19	27.78	27.65	27.69	26.55	27.36	27.94	27.46	27.11	27.57	27.42	28.02
sp|P51855|GSHB_MOUSE	25.91	26.37	27	26.76	26.29	25.15	26.97	27.27	26.52	25.05	25.15	25.99	25.99	25.71	26.58	25.96	26.13	25.25	26.26	26.19	25.62	26.1	27.17	26.47	26.84	22.93	25.72	26.88	26.08	25.07	26.07	25.89	26.06	25.99	26.08	26.57	26.35	26.46	25.75	25.74	25.63	26.16	26.08	24.73	26.09	25.56	26.06	26.35	25.78
sp|P51859|HDGF_MOUSE	26.59	26.47	26.44	26.58	25.77	26.23	27.46	27.23	27.18	26.35	26.55	27.24	26.6	26.67	26.63	25.81	27.04	26.99	27	26.17	28.05	28.56	28.94	28.16	28.26	27.47	28.52	28.83	27.7	27.17	25.82	27.57	26.37	25.55	26.25	26.07	26.86	27.06	26.23	27.22	26.58	27.14	27.03	26.7	26.98	26.29	27.58	26.71	26.85
sp|P51863|VA0D1_MOUSE	31.38	31.1	31.29	31.58	31.35	31.33	31.05	31.46	31.1	31.24	31.45	30.89	31.17	31.28	31.49	31.32	31.29	31.29	30.99	31.42	31.49	31.34	31.06	31.12	31.19	31.61	31.22	31.14	31.17	30.82	31.52	31.59	31.21	31.5	31.53	31.41	31.56	31.19	31.33	31.35	31.65	31.46	31.2	31.45	31.23	31.5	31.36	31.17	31.28
sp|P51880|FABP7_MOUSE	22.43	22.56	23.46	22.47	22.23	24.25	23	22.67	25.66	24.01	24.41	23.12	23.68	24.4	21.32	22.6	23.83	24.1	24.32	23.47	25.41	24.86	26.84	24.62	23.41	25.16	26.22	24.97	25.19	25.12	22	21.39	24.72	24.14	23.04	23.74	24.45	22.6	25.48	24.6	25.24	24.93	24.41	24.77	23.59	26.05	24.73	24.54	24.1
sp|P51881|ADT2_MOUSE	31.58	31.51	32.25	31.83	31.38	31.99	31.88	31.92	31.87	31.87	31.93	31.49	31.71	31.62	31.82	32.02	31.39	31.62	31.61	31.92	31.82	31.95	31.99	31.47	31.7	32.06	31.67	31.45	31.67	31.44	32.17	31.95	31.47	31.85	31.82	31.53	30.96	31.41	31.8	30.58	31.75	31.65	31.91	31.89	31.27	31.31	31.6	31.53	31.66
sp|P51906|EAA3_MOUSE	24.76	25.24	24.95	22.72	24.41	23.53	25.92	24.28	23.22	23	23.88	25.07	24.55	23.86	24.29	21.88	24.65	24.77	24.85	22.18	23.09	24.53	24.28	25.19	20.84	24.25	24.51	24.84	24.01	25.45	25.05	25.33	24.02	24.1	24.95	24.43	25.88	23.41	23.26	24.79	23.31	24.35	24.8	24.1	25.28	23.74	24.37	23.11	22.4
sp|P51960|MYBA_MOUSE	22.6	23.07	22.9	23.15	23.04	22.31	23.29	24.39	22.56	23.1	22.45	23.84	23.3	22.58	24.09	23.33	23.8	22.87	23.6	22.66	24.3	22.48	22.78	23.04	22.89	22.66	22.69	23.9	22.17	22.75	22.84	23.49	23.6	21.58	22.42	22.17	23.8	22.83	22.85	22.9	23.28	23.44	23.06	21.95	23.19	22.55	23.15	23.21	22.42
sp|P52189|KCNJ4_MOUSE	24.13	23.85	22.11	21.98	24.41	21.31	24.66	25.21	23.96	23.33	21.92	21.8	24.28	23.02	23.24	22.48	23.35	23.41	22.75	22.48	22.12	21.04	23.17	21.99	21.99	24.77	24.15	22.67	23.5	23.72	22.43	22.68	21.23	23.45	22.92	23.49	23.24	21.36	21.82	22.57	21.68	23.1	23.71	21.02	22.7	22.07	23.12	23.49	22.93
sp|P52196|THTR_MOUSE	26.81	27.4	26.65	26.85	27.18	26.14	23.81	27.09	26.39	26.94	26.6	27.09	26.49	27.17	27.33	26.19	26.33	26.87	26.53	26.68	26.98	27.64	28.3	27.21	27.75	26.57	27.23	27.5	27.17	26.82	26.65	27.5	26.9	26.55	27.08	26.61	26.72	27.01	27.36	26.54	26.48	26.51	26.24	26.44	27.3	26.51	26.97	26.31	27.44
sp|P52332|JAK1_MOUSE	24.09	23.1	25.48	23.64	24.43	22.58	23.37	22.88	21.96	23.61	23.64	23.63	21.46	22.87	22.86	24.77	23.92	24.34	24.15	23.73	24.2	22.97	23.37	23.7	23.74	23.33	22.37	22.62	23.14	22.96	23.58	22.92	22.23	23.59	24.09	23.03	24.57	22.73	24.47	23.95	23.95	24.1	23.1	23.51	23.72	23.23	22.99	24.2	24.11
sp|P52479|UBP10_MOUSE	25.03	24.42	23.49	25.03	24.77	24	24.55	22.97	24.13	24.32	24.84	22.92	24.56	25.76	24.68	24.58	22.08	25.06	25.41	25.57	25.03	23.67	24.9	24.91	24.94	25.02	24.45	23.79	24.98	24.27	24.48	21.66	22.68	24.96	23.99	22.76	23.37	24.41	24.77	24.76	25.12	23.52	23.38	25.41	24.81	25.12	23.06	24.36	25.77
sp|P52480|KPYM_MOUSE	33.63	33.64	33.72	33.65	33.65	33.15	33.93	33.27	33.43	33.48	33.59	33.36	33.8	33.45	33.61	33.2	33.17	33.36	33.15	33.24	33.37	33.46	33.35	33.3	33.48	33.04	32.82	33.23	33.23	32.91	33.45	34.25	33.59	33.43	33.91	33.53	33.34	33.17	33.58	33.31	33.32	33.25	33.78	33.37	33.63	33.28	33.53	33.31	33.38
sp|P52482|UB2E1_MOUSE	23.17	24.83	22.57	22.18	23.04	23.65	22.95	21.48	22.68	24.02	22.63	21.26	23.28	23.25	22.74	23.21	21.98	23.75	23.55	22.23	23.11	22.03	23.23	21.86	21.6	23.88	22.66	23.97	23.88	23.09	21.85	22.28	21.46	21.42	23	22.77	24.08	22.76	23.21	23.35	22.34	23.33	24.02	22.86	23.64	22.73	22.67	23.29	22.96
sp|P52503|NDUS6_MOUSE	28.6	28.84	29.57	29.53	28.74	28.21	27.72	29.27	28.29	28.21	28.83	29.12	29.14	28.91	29.28	28.55	28.17	29.34	28.54	28.76	29.01	30.1	30.37	29.08	29.48	26.99	29.37	29.42	28.52	28.57	28.78	27.16	29.94	28.91	29.03	27.49	27.51	29.77	29.35	29.63	29.01	29.79	27.93	28.76	28.62	28.34	29.62	28.63	28.74
sp|P52623|UCK1_MOUSE	21.71	21.84	22.77	22.43	22.71	23.28	23.63	23.7	23.01	21.68	21.92	23.15	23.16	22.79	23.69	22.87	21.95	22.38	22.74	22.32	21.88	21.23	21.19	21.75	23.12	22.75	22.43	22.07	23.38	23.79	23.62	23.4	23.05	21.9	21.91	23.89	24.58	22.8	22.17	22.11	23.36	23.67	23.21	23.09	21.95	24.52	22.97	23.05	22.09
sp|P52760|UK114_MOUSE	26.38	27.68	26.5	25.92	26.84	25.62	25.51	26.61	27.71	27.42	26.61	27.16	26.52	25.64	27.85	25.26	27.06	26.85	27.4	26.73	26.8	28.58	29.15	26.65	27.83	28.31	27.8	26.1	26.75	26.67	25.85	27.09	27.64	25.91	27.66	26.95	27.54	27.25	27.33	27.48	25.95	28.47	27.27	26.11	27.49	26.66	26.37	26.79	26.47
sp|P52825|CPT2_MOUSE	23.84	23.46	21.89	22.04	24.16	23.73	24.07	22.36	22.8	22.13	22.78	22.85	22.5	23.38	23.42	22.93	21.69	23.03	22.77	22.42	23.96	23.84	21.83	22.58	21.72	23.29	22.81	23.78	22.29	24.13	21.99	23.15	22.88	22.97	22.9	23.77	24.61	21.69	22.72	23.1	20.95	23.71	23.45	21.77	22.17	22.29	23.08	23.37	23.95
sp|P52912|TIA1_MOUSE	22.48	23.28	23.09	23.36	24.3	22.38	22.87	23.12	21.43	22.8	22.51	22.15	23.8	22.95	23.19	23.08	22.89	23.94	24.59	23.78	23.19	22.91	23.58	22.53	22.88	23.11	23.89	25.12	22.75	22.3	21.67	22.7	22.94	23.59	22.86	23.08	23.39	23.8	23.37	22.76	22.48	23.11	23.11	22.61	23.07	22.15	22.41	22.24	22.54
sp|P53026|RL10A_MOUSE	28.03	27.7	27.92	28.06	28.42	28.57	26.87	27.81	28.2	28.26	28.88	28.1	28.12	28.81	28.74	28.7	28.1	28.17	28.46	29.12	28.68	28.84	29.28	28.63	28.74	28.9	29.02	27.59	28.75	28.63	28.37	26.8	28.3	27.83	28.4	28.35	27.01	29.14	28.65	27.96	28.95	29.64	27.71	29.01	28.66	28.73	28.35	28.68	29.08
sp|P53395|ODB2_MOUSE	27.24	27.47	26.88	26.79	27.07	26.94	28.28	26.92	26.01	26.76	26.93	26.77	27.14	26.94	26.87	26.93	27.22	27.73	26.49	26.79	27.37	27.8	24.29	27.28	27.31	27.57	26.88	28.41	27.47	27.79	27.03	27.32	26.76	27.23	27.21	27.52	27.96	24.63	26.88	27.83	27.14	26.03	27.69	27.22	26.44	27.43	26.81	27.72	27.13
sp|P53612|PGTB2_MOUSE	23.9	22.52	24.56	24.72	24.38	25.47	22.7	24.77	25.12	24.95	24.93	22.99	21.84	24.85	25.65	22.1	22.71	23.76	23.67	25.61	24.93	23.46	21.97	25.38	25.24	25.05	21.96	25.57	25.08	23.71	25.21	23.34	22.21	25.51	25.51	22.99	23.01	26.19	24.57	24.68	25.41	22.86	24.37	25.87	25.45	25.12	24.71	22.78	24.95
sp|P53690|MMP14_MOUSE	25.59	23.65	23.72	21.36	23.84	25.44	23.6	25.46	25.44	22.58	23.24	23.02	23.11	25.3	22.53	25.23	22.34	22.93	22.86	21.93	22.19	25.38	25.62	21.59	22.67	23.24	24.24	23.08	23.27	23.16	25.87	23.11	23.02	25.4	22.42	23.75	23.63	23.2	22.99	25.56	21.87	22.67	22.93	23.04	22.45	23.24	25.69	22.99	21.34
sp|P53702|CCHL_MOUSE	23.03	24.57	23.9	22.09	23.04	23.88	24.42	24.73	23.73	22.72	21.25	24.81	24.39	23.72	25.45	22.52	23.96	24.05	22.9	21.94	21.76	23.4	21.78	22.34	25.45	23.01	23.53	24.12	23.52	22.93	21.88	22.98	24.72	22.98	21.34	23.44	24.62	21.53	22.62	24.91	23.64	23.25	24.75	23.41	22.41	24.07	23.29	22.98	22.87
sp|P53810|PIPNA_MOUSE	29.03	29.16	28.94	28.73	29.16	27.99	30.58	28.66	28.61	28.45	28.33	29.51	28.35	28.58	28.88	28.09	28.19	28.12	28.97	28.74	28.76	28.79	30.05	28.58	28.98	26.58	28.4	27.62	28.08	26.82	28.35	28.59	29.16	29.1	29.21	28.56	29.05	29.72	29.46	28.6	28.49	30.33	28.73	28.39	29.15	28.33	28.47	28.52	28.69
sp|P53986|MOT1_MOUSE	26.2	25.11	24.06	25.56	25.91	24.98	23.95	25.05	25.68	25.23	25.63	25.03	24.31	26	24.73	25.04	23.88	25.38	24.3	24.29	25.32	24.43	26.15	25	24.66	24.62	24.59	24.73	25.72	25.57	25.27	25.71	24.83	26.31	25.35	23.65	24.02	25.09	25.29	25.42	25.25	26.44	25.38	25.66	25.79	25.52	24.54	24.64	26.02
sp|P53994|RAB2A_MOUSE	30.52	30.2	29.87	30.42	30.2	30.51	29.29	30.37	30.73	30.25	30.57	30.08	30.33	30.41	30.56	30.37	30.31	29.98	30.46	30.05	30.28	30.24	30.07	30.35	30.25	30.46	30.27	30.64	30.16	30.05	29.84	30.28	29.92	30.41	29.89	30.15	29.75	30.06	29.98	30.29	30.56	29.83	30.43	30.58	30.42	30.77	30.14	30.37	30.46
sp|P53995|APC1_MOUSE	22.82	22.95	24.09	22.3	23.7	22.72	24.13	22.44	23.17	22.19	22.06	23.14	22.3	22	23.71	22.78	23.75	23.51	24.15	23.1	21.27	23.9	20.83	22.33	22.57	23.44	23.3	23.62	23.62	23.59	23.85	22.9	22.01	22.91	23.26	23.37	23.95	22.14	23.16	22.57	23.03	22.65	23.96	23.2	21.49	21.12	22.86	22.82	23.33
sp|P53996|CNBP_MOUSE	22.92	23.02	23.92	24.23	24.12	23.52	23.29	22.02	22.97	23.81	23.98	22.79	23.49	23.92	24.62	24.31	23.36	22.47	22.48	24.16	25.1	25.05	22.83	24.29	24.9	23.51	25.3	21.1	24.26	22.51	23.85	21.83	23.11	23.96	24.16	22.78	23.07	21.68	24.26	23.79	24.2	23.93	22.69	24.32	23.33	24.47	22.87	23.95	24
sp|P54071|IDHP_MOUSE	28.63	28.74	28.77	28.78	28.39	28.35	28.91	29.14	28.41	28.52	28.04	29.21	28.41	28.38	28.39	27.92	28.1	28.33	27.97	28.29	28.71	29.35	29.38	29.18	28.96	29.01	29.47	29.54	28.89	28.38	27.99	29.24	28.57	28.74	28.67	28.45	28.86	29.33	28.79	28.89	28.25	29.28	28.35	28.47	28.39	28.11	28.86	28.32	28.56
sp|P54103|DNJC2_MOUSE	22.63	22.24	22.4	23.47	22.04	21.98	23.4	21.84	23.32	22.31	21.63	22.95	22.19	22.31	22.18	23.08	22.64	22.89	22.82	22.71	22.42	23.94	22.35	24.42	22.3	23.47	24.38	23.93	22.92	23.33	22.11	21.65	22.83	21.72	23.06	22.37	24.29	23.46	21.62	20.45	22.75	23.13	23.56	22.14	22.54	23.33	22.71	23.82	22.42
sp|P54116|STOM_MOUSE	22.65	22.97	22.86	22.17	22.62	22.56	23.12	22.75	23.52	22.66	22.29	22.45	22.86	23	23.53	22.17	23.66	22.88	22.21	23.71	22.78	22.27	23.45	22.19	21.72	23.98	23.48	23.59	23.27	23.1	24.19	24.19	22.84	23.6	22.56	24.29	23.5	23.04	22.64	23.49	22.84	22.92	23.67	23.12	23.89	24.6	23.05	22.61	22.56
sp|P54227|STMN1_MOUSE	27.8	28.08	27.15	27.12	28.32	26.06	30.89	28.32	28.71	27.96	27.23	25.77	27.53	27.61	27.65	27.6	27.79	27.66	27.42	26.03	28.38	27.89	28.33	27.58	28.24	25.82	28.98	30.19	27.83	26.98	26.51	29.58	27.78	28.01	28.29	29.8	27.86	27.25	28.75	28.32	26.73	27.59	26.94	27.01	27.28	26.72	28.18	27.67	27.81
sp|P54276|MSH6_MOUSE	22.59	22.43	23.98	22.5	24.37	22.7	23.57	22.49	23.2	22.09	21.94	23.27	22	24.18	22.24	23.93	22.62	24.3	24.72	23.7	23.44	23.26	22.25	22.05	23.94	23.88	23.95	23.68	23.38	22.44	21.8	23.19	22.31	23.08	23.26	23.86	23.95	22.05	22.95	23.5	22.65	23.45	24.14	22.57	21.3	23.33	23.62	23.91	23.25
sp|P54285|CACB3_MOUSE	26.06	25.6	25.64	25.72	25.58	25.66	26.15	25.84	25.35	26.41	26.06	25.11	25.78	25.99	25.5	25.35	26.54	25.38	25.26	25.53	25.63	25.13	24.21	25.53	25.03	26.16	25.39	25.7	25.39	25.05	25.88	25.92	25.44	25.93	25.77	25.28	25.65	25.39	25.79	25.7	25.96	24.18	26.6	25.87	25.54	25.42	25.46	25.54	25.74
sp|P54310|LIPS_MOUSE	23.06	23.77	23.08	22.76	22.75	23.05	24.6	23.04	21.24	22.57	22.66	24.12	22.7	22.37	22.77	22.88	24.41	22.59	23.13	22.99	23.02	23.49	21.42	21.8	21.87	24.56	22.01	23.12	22.79	23.45	21.79	22.77	22.43	22.16	24.35	22.32	23.97	23.64	23.03	22.57	22.69	23.25	22.78	22.53	22.38	22.48	22.08	22.25	22.95
sp|P54320|ELN_MOUSE	21.62	22.03	22.03	23.47	22.82	22.79	22.15	23.97	23.45	21.59	23.15	23.47	23.18	21.93	22.5	22.49	22.33	23.44	23.32	22.15	22.9	22.85	21.75	22.64	22.47	21.99	22.77	21.86	24.22	23.64	22.21	22.63	22.78	22.67	21.96	22.47	24.03	21.91	22.05	22.27	23.19	23.05	23.94	22.91	22.6	21.94	22.73	23.61	22.75
sp|P54728|RD23B_MOUSE	27.77	26.25	25.77	27.69	27.64	26.68	24.98	25.74	25.97	27.63	27.24	26.16	25.85	27.13	26.99	27.04	26.09	25.98	26.56	27.04	27.61	27.28	27.85	27.41	27.29	25.44	26.28	25.66	27.16	26.52	26.46	23.47	27.05	28.14	27.21	27.05	27.16	28.27	27.61	27.03	27.49	27.01	24.93	27.38	27.37	27.04	25.68	25.74	26.52
sp|P54754|EPHB3_MOUSE	24.28	23.5	23.65	25.01	23.84	24.07	23.48	24.04	23.51	24.91	24.31	23.02	22.53	24.09	23.03	22.04	22.21	22.65	22.84	24.64	22.29	22.14	22.27	23.66	22.72	23.93	22.67	22.69	21.22	24.54	22.85	24.59	21.9	22.78	24.22	24.96	24.1	24.91	25.26	24.25	23.47	23.44	24.02	22.75	22.61	22.81	24.01	23.59	23.4
sp|P54763|EPHB2_MOUSE	22.57	23.71	22.23	23.36	22.42	21.72	23.06	21.7	23.11	22.18	22.67	23.12	22.98	23.41	22.81	22.73	23.04	23.49	23.77	22.66	22.21	22.2	22.89	22.35	21.99	23.05	21.76	22.8	22.09	24.93	22.44	21.91	22.55	23.09	21.06	23.83	24.28	21.72	22.99	22.7	21.28	21.89	23.81	23.04	22.1	23.4	23.44	22.53	22.58
sp|P54775|PRS6B_MOUSE	26.44	27.97	27.47	25.98	27.49	27.32	27.84	27.42	27.46	27.03	27.36	28	27.58	26.82	26.98	27.77	28.38	28.82	27.74	27.59	27.07	27.26	27.51	27.6	27.31	26.73	27.72	29.09	27.24	27.8	27.36	26.33	27.67	27.31	27.29	27.97	26.65	26.32	27.25	26.88	27.38	26.94	27.93	27.55	27.42	27.29	27.48	27.58	27.09
sp|P54818|GALC_MOUSE	23.67	22.77	22.53	23.28	24.1	23.24	23.43	23.29	23.61	24.01	22.12	22.82	22.8	22.05	25	23.44	24.21	23.73	23.6	23.46	24.36	22.7	24.03	21.84	22.95	21.96	22.87	24.1	23.94	23.8	22.19	23.21	22.65	22.42	22.56	23.11	24.15	22.13	22.58	22.63	24.98	22.81	23.38	24.66	24.86	23.9	21.46	23.57	24.05
sp|P54822|PUR8_MOUSE	26.24	26.33	27.76	25.67	27.12	25.96	27.85	26.49	26.46	26.28	25.91	26.86	27.05	26.16	26.24	26.67	27.17	26.96	27.19	26.74	26.25	27.12	27.71	27.05	26.71	27.83	27.32	27.17	26.96	27.14	26.49	26	26.02	26.81	26.68	27.62	28	27.46	27.02	25.74	26.15	27.97	27.22	26.04	26.12	26.33	27.86	27.37	26.43
sp|P54823|DDX6_MOUSE	26.75	27.46	29.18	26.7	27.96	26.21	28.59	27.93	27.07	26.94	27.07	28.8	28.84	26.87	27.27	28.51	29.06	29.59	28.72	27.85	26.99	27.7	27.32	27.54	27.75	29.56	26.99	28.46	27.55	27.39	26.48	26.25	26	26.13	27.19	29.12	31.03	28.21	26.86	25.22	26.8	28.01	28.64	26.45	27.31	28.24	28.73	29.42	27.36
sp|P54923|ADPRH_MOUSE	25.97	27.01	26.8	26.31	27.72	25.94	25.93	26.78	27.11	26.96	24.79	26.93	25.65	26.43	27.56	26.15	26.52	25.55	26.41	23.39	25.32	25.79	26.45	26.09	26.71	26	26.8	26.18	25.85	26.19	26.6	26.71	26.84	26.26	27.08	26.82	25.86	26.74	27.27	25.87	26.53	26.33	26.22	26.53	27.46	25.92	27.01	25.95	27.26
sp|P55012|S12A2_MOUSE	26.74	26.65	27.14	27.02	26.92	26.84	28.21	26.87	27.43	26.94	27.17	26.61	27.26	27.25	26.83	27.86	27.12	27.25	27.21	27.38	27.12	26.33	27.36	26.88	26.81	27.5	26.33	26.41	26.9	26.33	26.13	26.95	26.79	26.89	26.52	26.67	24.11	27.8	26.85	26.38	26.9	27.72	26.96	26.66	26.64	27.49	26.82	26.97	27.29
sp|P55066|NCAN_MOUSE	30.27	29.76	29.8	30.17	30.08	30.08	30.43	30.26	30.25	30.28	29.52	29.34	29.24	29.72	29.2	29.26	29.51	29.45	29.52	29.94	29.9	30.19	30.03	29.67	29.56	29.7	30.14	30.04	29.82	29.73	29.84	29.87	29.89	30.38	29.78	29.7	29.72	30.96	30.09	29.54	29.83	29.82	28.96	30.05	29.59	29.62	29.45	29.52	29.67
sp|P55088|AQP4_MOUSE	30.06	30.23	28.71	27.28	29.03	30.19	28.24	29.18	28.17	28.86	29.78	28.59	28.79	29.68	28.55	30.13	29.29	28.58	29.75	28.6	28.7	30.29	31.96	30.65	28.98	28.64	30.2	29.08	29.28	28.79	28.19	26.65	29.24	28.92	27.08	29.37	30.9	30.24	27.72	28.24	28.54	29.82	29.12	29.16	29.63	29.22	28.79	29.11	28.27
sp|P55096|ABCD3_MOUSE	25.67	26.24	26.28	25.48	26.27	24.91	24.96	25.09	25.36	24.94	25.27	25.44	26.52	25.34	25.91	25.37	26.01	25.89	25.34	26.17	26.06	24.32	23.2	25.57	25.42	26.22	25.01	25.35	25.92	25.51	26.44	25.9	26.23	25.62	25.81	25.9	26.49	23.82	25.72	26.1	26.28	25.29	26.76	25.69	26.03	25.36	26.2	25.78	26.04
sp|P55258|RAB8A_MOUSE	25.7	25.8	25.15	25.96	25.78	25.41	25.83	25.5	25.12	25.93	25.52	25.15	25.01	25.67	25.63	25.04	25.48	24.95	24.94	25.41	25.43	24.92	25.15	25.32	25.49	25.48	24.62	24.95	25.21	25.29	25.59	26.08	25.59	26.35	25.5	25.96	25.08	25.36	26.31	25.71	25.68	25.92	25.78	25.73	25.38	25.28	24.82	24.8	25.48
sp|P55264|ADK_MOUSE	26.77	27.48	26.39	26.87	27.69	27.26	25.04	26.77	26.7	26.93	26.67	26.59	26.47	26.55	26.99	26.44	27.08	26.59	26.3	27.63	26.81	27.37	27.33	27.11	27.79	26.72	27.26	27.16	26.87	27.51	26.48	27.66	26.89	26.36	27.39	27.09	26.94	27.75	27.68	27.55	26.79	28.38	26.24	26.44	27.06	26.83	27.36	26.61	27.03
sp|P55288|CAD11_MOUSE	24.55	22.55	24.13	21.77	24.11	25.29	23.2	24.69	25.17	24.48	21.97	22.65	24.09	22.78	22.5	24.43	24.01	23	22.91	22.44	24.54	23.4	22.41	22.28	22.79	22.17	23.06	23.3	22.47	22.74	22.09	24.45	24.9	21.93	21.86	24.58	23.92	20.73	25.68	25.32	24.57	21.93	24.06	23.55	24.77	22.48	24.44	22.41	22.26
sp|P55302|AMRP_MOUSE	26.98	26.01	26.3	27.23	26.73	26.27	23.3	25.8	26.2	27.02	27.36	27.11	26.5	26.57	26.9	26.41	25.77	26.11	25.86	27.29	28.14	28.01	28.49	27.77	27.81	26.68	27.52	28.2	27.3	26.64	27.41	24.16	27.33	27.68	27.37	24.75	23.44	28.38	26.84	27.87	27.47	28	24.83	27.46	27.18	26.89	26.61	26.04	27.05
sp|P55821|STMN2_MOUSE	23.98	23.28	23.13	22.39	23.06	22.8	23.83	22.55	23.28	22.58	21.7	22.19	23.26	23.47	22.5	23.11	22.63	23.79	22.17	21.72	22.96	20.88	24.17	23.47	21.57	24	22.98	23.05	22.77	23.74	21.89	22.35	22.23	23.78	23.08	23.34	24.01	22.77	22.71	22.67	22.48	23.24	22.88	21.66	23.29	22.52	21.38	22.46	23.2
sp|P55937|GOGA3_MOUSE	23.18	22.81	22.53	22.41	23.2	23.5	23.35	22.66	21.93	23.1	22.48	21.89	23.81	22.86	22.32	24.36	23.13	22.85	23.18	23.03	22.52	22.54	23.73	23.46	23.07	23.4	23.68	23.36	22.09	22.59	22.93	22.49	22.62	23.4	22.3	22.04	23.75	22.41	22.01	21.36	21.97	23.35	22.89	22.5	24	23.68	23.12	23.1	23.81
sp|P56135|ATPK_MOUSE	30.08	29.73	29.63	29.95	29.58	30.32	30.87	30.19	30.22	29.68	29.94	28.99	29.64	30.18	29.86	29.86	29.78	29.76	29.39	29.08	29.73	29.29	28.47	29.97	29.6	31.52	29.87	30.72	29.66	29.91	30.03	30.44	29.37	30.09	29.28	29.18	31.01	27.69	29.24	29.78	29.66	30.01	30.01	29.96	29.77	29.45	30.45	30	29.8
sp|P56183|RRP1_MOUSE	22.37	22.73	21.68	23.95	22.45	22.33	23.18	23.34	21.51	22.66	24.12	22.66	23.32	21.95	22.74	22.76	21.89	22.45	22.74	21.45	21.32	22.3	22.95	21.16	22.11	23.68	22.33	23.51	22.76	22.1	22.61	23.17	22.8	21.84	22.96	22.91	23.58	22.78	22.41	22.97	23.65	22.17	22.74	23.05	22.7	21.54	23.02	23.29	23.08
sp|P56212|ARP19_MOUSE	22.93	23.36	22.83	22.98	22.45	21.87	23.76	21.83	21.8	22.24	23.24	22.77	23.28	23.77	22.39	23.01	23.05	22.64	23.42	23.35	22.25	22.64	23.01	22.72	22.84	22.83	21.4	22.89	22.08	22.29	21.62	24.16	23.01	22.68	21.08	22.5	23.99	22.26	23.04	22.65	23.54	21.78	22.28	22.77	21.52	22.59	24.37	22.52	22.91
sp|P56213|ALR_MOUSE	22.47	23.82	22.73	22.46	22.29	22.16	23.08	23.99	23.3	23.12	22.49	22.54	23.53	23.19	22.43	23.9	23.15	23.79	22.92	22.1	23.97	24.1	23.79	23.64	23.71	22.79	22.06	22.65	23.65	21.79	23.13	22.55	23.55	22.94	22.13	23.28	23.42	23.89	22.67	22.03	23.56	23.19	23.53	22.86	21.66	24.23	22.02	23.03	23.35
sp|P56371|RAB4A_MOUSE	23.65	21.93	22.89	22.85	24.17	24.11	22.49	22.9	22.24	22.45	21.97	22.45	22.5	24.3	24.31	22.52	23.31	22.55	22.36	24.07	21.64	22.68	23.33	24.63	24.33	22.44	23.55	23.2	24.21	22.52	23.48	23.28	23.05	24.82	22.02	23.27	24.21	22.71	23.2	22.92	21.66	23.21	21.72	24.32	22.68	23.02	22.36	24.02	22.13
sp|P56375|ACYP2_MOUSE	22.79	22.87	22.54	22.77	23.82	23	24.1	22.74	22.03	22.09	23.06	21.97	21.74	23.15	22.23	23.32	22.93	22.69	21.45	23.52	22.42	24.42	21.55	22.75	24.47	23.11	23.56	24.4	21.97	24.18	21.3	22.69	22.65	24.56	23.94	23.62	23.71	23.74	21.95	23.18	20.94	23.71	22.87	22.31	23.93	23.02	22.96	23.28	22.64
sp|P56376|ACYP1_MOUSE	25.25	26.33	24.98	22.35	24.95	23.37	23	25.3	24.44	24.8	24.62	22.65	25.01	24.35	26.4	22.87	26.16	24.73	22.72	24.15	24.32	21.76	26.18	24.73	24.47	24.61	25.81	25.28	24.52	24.31	21.61	24.75	25.5	24.51	25.77	26.01	25.34	24.43	25.48	22.83	24.92	25.14	25.23	22.73	25.11	24.06	25.63	25.72	24.41
sp|P56379|68MP_MOUSE	29.55	28.07	27.63	29.88	30.11	28.3	27.96	28.25	26.93	29.51	29.57	25.7	27.15	29.56	30.28	28.16	27.31	27.3	27.03	30.21	29.88	29	29.36	29.67	30	26.81	27.9	25.48	29.54	28.47	30.07	28.61	28.8	30.09	29.82	27.09	28.54	29.31	30.29	28.87	29.69	29.63	26.97	29.74	29.72	28.11	27.51	27.95	30.07
sp|P56380|AP4A_MOUSE	23.2	25.35	24.81	24.52	24.94	22.79	23.55	24.23	23.02	24.82	24.25	22.42	25.36	22.25	21.57	24.41	23.7	24.33	25.62	24.94	24.46	22.68	22.68	23.3	24.7	23.46	22.88	24.78	24.77	24.64	24.68	25.41	24.73	22.5	25.3	25.54	24.5	24.23	25.23	24.83	23.81	24.58	21.74	24.24	24.62	22.29	24.49	22.74	25.03
sp|P56382|ATP5E_MOUSE	27.87	26.89	27.48	28.73	28.82	27.87	24.1	27.75	23.56	27.79	27.57	27.57	23.97	28.21	27.74	27.4	26.26	26.94	27.41	22.99	27.79	29.27	27.92	28.36	28.19	25.34	22.52	25.11	22.81	27.19	22.37	23.21	22.33	28.45	23	22.9	28.16	29.55	28.79	27.43	27.75	28.13	23.1	28.57	28.6	27.97	26.39	28.09	28.59
sp|P56387|DYLT3_MOUSE	22.21	24.56	25.78	25.29	26.51	24.5	22.71	25.42	25.28	25.01	25.99	25.49	26.53	25.4	26.21	26.19	26.97	26.64	25.96	24.66	24.93	23.18	23.02	22.83	24.59	24.61	26.09	25.24	24.65	25.91	26.04	26.06	26.18	24.72	25.43	26.11	25.77	25.99	24.8	26.2	26.36	24.72	24.28	24.82	24.88	25.5	26.95	26.32	25.22
sp|P56391|CX6B1_MOUSE	28.35	29.31	28.16	28.1	28.58	27.18	29.09	27.79	27.3	28.15	27.63	28.63	29.37	28.87	28.63	26.43	29.23	28.82	27.9	27.9	27.46	28.32	28.95	29.28	28.24	27.65	29.14	28.88	27.83	28.52	28.41	28.86	29.21	29.02	27.98	27.91	29.29	28.53	27.05	29.08	28.18	28.39	29.27	28.97	28.91	27.42	28.29	28.63	28.48
sp|P56395|CYB5_MOUSE	26.54	26.17	25.91	25.23	26.11	26.72	27.14	25.2	26.11	26.1	26.33	26.26	25.49	25.98	25.45	26.46	26.89	27.71	26.54	25.62	26.71	27.25	27.36	26.57	26.4	26.59	27.51	26.08	26.43	25.13	25.95	24.22	27.07	25.48	25.59	26.47	25.7	28.56	26.28	26.63	26.64	26.92	25.85	26.29	26.32	26.99	26.62	25.24	25.88
sp|P56399|UBP5_MOUSE	30.39	30.45	30.2	30.3	30.22	30.39	30.39	30.22	30.38	30.22	30.25	30.23	30.28	30.3	30.39	30.13	30.32	30.12	30.06	30	30.47	30.38	30.12	30.32	30.27	29.93	30.23	29.81	30.09	29.83	30.52	30.08	30.24	30.37	30.5	30.32	29.8	30.66	30.24	30.19	30.37	29.89	30.04	30.4	30.28	30.25	30.49	29.92	30.12
sp|P56480|ATPB_MOUSE	33.98	34.47	34.52	34.3	33.88	34.14	34.72	34.5	34.31	34.09	33.8	34.5	34.64	33.99	34.25	34.09	34.68	34.58	34.56	34.23	34.18	34.75	34.07	34.16	34.22	34.49	34.4	34.73	34.27	34.44	33.8	35.36	34.18	33.91	34.22	34.44	34.7	33.91	34.06	34.22	33.98	34.05	34.85	34.05	34.1	34.38	34.85	34.61	34.21
sp|P56528|CD38_MOUSE	24.44	24.74	24.47	22.42	23.35	24.97	22	22.92	22.44	22.15	23.7	24.5	24.8	23.02	22.5	24.77	21.75	22.72	23.83	22.2	24.63	24.69	24.99	24.93	23.74	22.72	23.82	22.12	23.78	22.18	22.81	23.68	24.97	25.4	23.09	23.57	24.02	25.07	24.78	23.03	22.77	25.3	24.3	22.48	21.92	22.44	23.95	22.96	24.49
sp|P56564|EAA1_MOUSE	31.38	31.39	31.4	30.8	30.91	31.21	31.82	31.55	31.68	30.81	30.86	31.29	31.22	30.86	30.63	31.34	31.79	31.32	31.32	30.55	30.89	31.04	31.86	31.19	30.9	31.53	31.27	32.03	31.06	31.96	30.9	31.22	30.95	31.37	30.47	31.98	32.53	30.91	30.95	31.24	30.77	31.05	32.33	30.82	31.11	31.09	31.82	31.55	30.72
sp|P56565|S10A1_MOUSE	22.6	24.25	21.97	22.17	23.02	22.77	23.2	23.23	22	23.35	22.89	22.29	23.36	23.79	23.11	22.34	23.86	22.91	24	22.81	23.27	22.03	23.36	21.95	21.07	23.01	24.17	23.66	22.92	23.38	23.08	21.99	23.89	23.36	24.24	22.25	24.96	22.9	22.4	25.18	23.76	23.05	23.15	23.69	22	22.4	24.08	22.57	23.19
sp|P56695|WFS1_MOUSE	29.51	29.41	29.94	29.02	29.63	29.47	30.19	30	30.09	28.84	24.85	27.67	26.59	26.35	25.58	25.45	28.32	28.36	27.59	26.93	24.76	23.88	24.74	26.08	25.07	26.07	25.36	26.64	24.98	26.24	28.05	27.23	27.5	27.66	26.64	28.83	29.49	27.03	27.29	28.26	23.69	22.53	25.74	24.56	25.1	24.91	25.05	26.02	25.26
sp|P56812|PDCD5_MOUSE	25.78	25.58	25.74	25.17	26.35	25.35	26.95	26.5	26.47	25.96	25.43	27.28	26.54	26.35	25.98	25.93	26.11	26.39	26	26.02	26.29	25.54	25.69	24.57	26.68	25.06	26.52	27.28	25.21	24.38	24.97	26.98	25.03	27.41	26.05	26.79	23.19	26.31	26.97	27.15	25.77	27.34	25.98	25.98	25.12	25.05	27.11	26.25	25.81
sp|P56873|SSA27_MOUSE	23.38	22.45	24.08	22.75	22.16	22.64	24.41	22.2	22.93	23.13	22.95	23.87	23.03	23.13	22.94	22.4	23	21.87	23.28	23.22	22.31	23.06	21.86	22.56	23.83	23.57	22.94	23.28	22.36	23.64	21.71	20.97	22.33	21.98	22.98	23.59	24.33	21.92	22.54	23.29	21.78	22.96	23.41	23.38	23.5	23.53	23.87	23.7	23.36
sp|P56959|FUS_MOUSE	27.96	27.13	27.16	26.59	27.37	27.33	26.61	27.25	27.28	27.07	26.96	27.81	26.83	27.07	27.83	27.26	27.98	27.06	28.07	27.44	28.33	28.65	29.06	28.2	29.12	27.8	28.67	28.82	28.54	28.07	26.87	27.74	27.87	27.3	27.02	27.73	27.67	28.21	27.87	27.27	27.24	27.66	26.95	27.21	27.14	27.59	28.25	27.31	27.39
sp|P57716|NICA_MOUSE	22.48	24.28	25.35	23.31	24.37	23.33	24.76	23.78	23.79	24.06	23.53	24.81	22.35	24.1	24.09	23.76	24.35	25.95	24.24	23.71	23.59	22.94	24.36	23.95	24.24	24.24	24.32	25.35	23.48	22.88	24.6	23.75	24.25	23.44	23.19	25.01	26.37	22.13	23.22	21.95	23.1	24.5	24.71	23.53	23.3	23.7	24.39	24.98	23.76
sp|P57722|PCBP3_MOUSE	23.69	23.99	23.59	23.21	23.7	22.81	24	24.49	23.3	23.41	21.64	24.14	24.74	23.09	22.35	24.35	23.64	23.84	24.19	21.97	23.63	23.65	21.89	22.4	22.28	23.06	23.9	23.07	22.4	22.66	22.61	22.51	23.8	22.53	23.13	24.54	24.06	21.88	23.87	22.72	24.52	23.93	22.2	22.26	22.16	24.17	24.49	24.36	24.03
sp|P57746|VATD_MOUSE	30.13	30.12	30.04	30.26	29.91	30.37	30.16	30.29	30.41	30.04	30.03	29.64	30.21	30.09	29.82	30.1	29.7	30.12	30	30	29.81	29.98	29.92	29.72	29.76	30.9	30.39	29.92	29.87	29.87	30.2	30.85	30.2	30.31	29.99	30.64	30.14	31.17	30.26	30.25	30.04	30.52	30.55	30.18	30.08	30.33	30.23	30.31	30.26
sp|P57759|ERP29_MOUSE	26.51	25.88	27.11	26.9	26.63	26.08	27.08	26.74	26.82	26.87	26.9	27.2	26.9	26.66	26.64	27.07	27.44	27.45	27.16	26.15	26.86	25.82	27.25	26.18	26.68	26.62	26.67	26.66	26.4	27.04	26.1	27.01	26.35	26.78	26.82	26.77	26.35	24.45	26.63	27.24	26.91	24.87	26.76	26.95	26.71	27.24	27.55	27.36	27.27
sp|P57776|EF1D_MOUSE	28.49	28.16	27.71	27.72	27.68	28.52	28.7	28.19	28.86	28.17	29	28.5	28.89	28.6	28.45	28.73	29.06	28.68	28.95	28.07	28.51	29.06	29.37	28.87	28.54	28.98	29.33	28.08	28.46	28.61	28.37	29.07	28.2	27.92	28.09	28.91	28.45	29.51	28.39	28.04	28.98	29.46	28.82	28.88	29.12	29.21	29.33	29.29	28.6
sp|P57780|ACTN4_MOUSE	29.76	29.11	29.23	29.64	29.43	29.47	29.08	29.07	29.48	29.66	29.69	29.42	29.21	29.58	29.6	29.31	28.77	28.93	29.29	29.77	30.02	30.24	30.47	29.97	30.02	29.61	29.29	28.59	29.92	29.29	29.77	30.07	29.62	29.75	29.97	29.74	28.35	30.4	30.11	29.38	29.58	30.13	29.65	29.73	29.71	29.54	28.94	29.24	29.88
sp|P57784|RU2A_MOUSE	25.07	25.09	22.89	25.7	24.63	24.2	26.42	23.37	22.53	25.49	25	21.87	22.61	22.26	24.16	22.97	22.31	23.23	24.78	25.22	25.15	26.01	23.87	25.95	25.28	25.3	26.56	25.73	25.49	25.48	23.46	22.64	24.54	23.9	24.54	23.7	24.49	23.66	24.52	25.09	25.13	22.52	22.43	25.5	24.89	23.17	23.59	22.86	24.25
sp|P58021|TM9S2_MOUSE	23.03	23.36	23.08	23.81	22.56	22.45	24.98	22.8	22.87	21.76	25.09	23.47	24.16	22.57	24.54	22.3	22.93	23.51	23.58	23.11	22.33	21.98	22.02	23.13	22.62	23.26	22.67	22.78	24.84	23.69	22.43	22.94	22.69	22.47	21.3	23.57	24.59	22.37	23.27	21.81	22.7	24.74	24.11	21.98	22.14	24.25	23.55	23.54	24
sp|P58044|IDI1_MOUSE	24.38	24.93	23.85	24.94	22.65	23.9	23.54	24.25	22.88	23.65	24	24.29	21.62	22.41	24.71	24.13	24.68	22.94	23.19	22.13	22.32	23.29	21.13	22.98	24.31	23.07	25.01	22.96	22.91	23.62	23.99	25.17	22.64	22.13	24.64	24.22	25.08	23.39	22.15	24.33	21.98	23	22.89	23.23	23.82	24.24	24.43	23.57	22.66
sp|P58242|ASM3B_MOUSE	23.35	22.67	22.99	21.96	24.81	23.69	23.49	23.91	22.17	21.64	22.94	21.96	22.49	22.39	22	22.96	23.82	23.27	22.82	22.72	22.1	22.04	21.3	23.25	22.5	22.19	23.22	23.71	22.04	23.02	24.61	24.02	21.98	23.71	24.51	23.91	24.64	22.68	22.56	22.64	21.11	23.45	22.55	22.48	22.65	22.91	22.51	23.18	23.64
sp|P58252|EF2_MOUSE	30.73	30.78	30.85	30.71	30.97	30.69	30.13	30.79	31.09	30.87	31.17	31.36	31.03	31.1	31.31	31.32	31.19	31.26	31.47	31.14	30.97	31.21	31.97	31.11	31.27	30.65	30.76	30.79	31.03	31.47	30.86	30.62	30.82	30.78	30.84	31.12	31.12	31.55	30.89	31.05	30.99	31.75	30.97	31.11	30.99	31.26	31.15	31.2	31.2
sp|P58269|DPF3_MOUSE	22.29	21.78	22.89	22.99	22.16	22.09	24.04	22.94	22.99	23.38	22.24	21.86	22.22	23.26	21.94	22.72	23.47	22.54	23.01	22.24	22.01	21.46	21.14	21.9	21.94	23.77	22.58	23.11	23.6	23.36	22.7	23.76	22	21.72	21.93	21.99	23.57	22.97	22.65	23.51	23.21	22.64	23.04	21.91	23.22	22.77	23.2	23.47	22.45
sp|P58281|OPA1_MOUSE	30.75	30.63	30.56	30.48	30.3	31.08	30.78	30.76	30.95	30.68	30.73	30.76	30.69	30.37	30.5	30.67	30.19	30.57	30.79	30.6	30.85	30.65	31.27	30.65	30.47	30.73	30.56	30.3	30.61	30.31	30.72	30.9	30.57	30.39	30.53	30.85	30.04	31.36	30.64	30.41	30.88	30.79	31.02	30.7	30.65	30.69	30.66	30.65	30.55
sp|P58389|PTPA_MOUSE	28.64	28.73	28.49	28.65	28.5	28.22	28.94	28.55	28.67	28.87	28.54	28.58	28.65	28.45	28.6	28.82	28.62	28.58	28.51	28.45	28.7	27.83	28.61	28.44	28.68	28.95	28.53	28.8	28.68	28.6	28.65	28.96	28.5	28.25	28.48	29.31	28.92	27.04	28.34	28.42	28.3	27.96	28.65	28.3	28.34	28.48	29.59	28.67	28.36
sp|P58390|KCNN2_MOUSE	23.09	24.55	23.31	23.69	23.35	23.34	23.07	23.85	23.17	22.17	23.28	22.5	24.41	22.78	21.7	22.9	23.49	23.24	22.99	21.7	23.08	23.3	23.51	22.42	23.5	24.22	23.86	24.22	22.66	22.99	21.75	22.61	22.62	22.81	23.77	22.6	23.34	22.59	22.95	21.04	21.52	22.9	22.38	23.47	23.34	22.91	22.21	24.09	23.27
sp|P58404|STRN4_MOUSE	28.23	27.65	27.43	28.52	28.03	28.24	28.08	27.99	28.13	28.12	27.84	27.09	27.35	27.66	27.66	27.48	27.05	27.22	27.41	28.06	27.9	27.95	28.02	28.22	27.78	28.19	27.91	27.27	28.03	27.17	27.85	27.2	27.44	28.24	27.89	27.57	26.94	28.33	27.88	27.35	27.75	28.09	27.3	27.72	27.56	27.4	26.86	27.22	27.61
sp|P58501|PAXB1_MOUSE	22.04	24.14	22.1	22.31	23.27	24.32	24.37	22.51	22.14	22.6	25.05	22.87	22.55	22.59	23.34	23.31	23.38	22.74	22.81	22.21	22.9	22.66	22.56	22.64	22.45	24.13	23.89	23.45	22.67	23.26	22.44	23.7	22.46	22.38	23.35	22.65	24.19	22.07	22.1	21.5	22.39	23.12	23.31	22.37	21.48	23.07	23.25	22.71	22.27
sp|P58771|TPM1_MOUSE	28.77	28.44	27.95	28.03	27.96	28.46	29.26	28.45	29.13	28.19	28.07	26.24	26.77	28.21	28.32	28.09	28.75	27.3	27.63	27.95	28.05	29	28.64	28.34	28	28.37	28.78	29.4	28.12	26.86	27.45	27.48	27.29	27.31	28.03	27.94	28.67	27.68	28.25	27.41	27.96	28.65	27.96	27.62	28.09	27.77	29.5	28.61	27.9
sp|P58854|GCP3_MOUSE	22.43	23.67	21.79	22.53	22.46	22.76	22.75	22.93	23.92	22.57	23.88	23.09	23.44	21.81	22.71	23.12	22.42	23.18	23.57	23.02	22.34	21.51	21.13	23.44	22.89	22.25	23.02	23.2	21.94	22.22	23.42	22.46	23.66	22.52	22.81	22.42	23.75	22.7	22.87	23.11	22.78	22.23	21.77	21.77	23.07	22.94	21.99	23.09	22.39
sp|P58871|TB182_MOUSE	26.98	27.72	27.53	27.63	26.84	27.04	29.61	27.12	26.47	27.35	27.27	27.27	28.26	27.14	27.38	27.34	26.85	27.51	27.53	26.96	27.63	26.94	27.54	26.86	27.01	27.79	28.05	26.57	27.41	27.23	26.69	26.95	27.89	27.17	27.33	27.39	26.84	27.09	26.8	26.37	27.42	26.79	27.42	27.31	26.35	27.48	27.51	27.68	27.21
sp|P59016|VP33B_MOUSE	22.03	22.63	22.89	22.22	22.06	22.87	24.37	22.21	23.4	21.81	23	23.22	23.21	23.01	22.68	23.14	22.26	21.88	22.4	21.61	23.27	21.89	21	22.49	22.85	22.88	22.95	23.19	22.78	22.83	22.1	22.7	23.33	22.26	22.62	22.13	23.32	21.79	24.54	21.26	22.87	21.96	23.49	22.27	23.84	22.64	22.5	22.73	24.19
sp|P59017|B2L13_MOUSE	26.36	23.33	25.06	26.18	26.36	26.81	23.14	26.62	26.22	26.47	26.48	25.35	25.05	26.3	26.47	26.06	23.8	23.82	26.12	26.69	27	25.63	25.76	26.56	26.6	25.67	25.58	26.03	26.57	25.77	26.55	22.5	25.59	26.64	26.41	22.23	23.5	25.98	26.7	25.12	26.85	26.1	24.1	26.42	26.28	25.86	24.83	26.04	26.51
sp|P59108|CPNE2_MOUSE	22.14	25.14	24.96	22.4	22.83	23.06	23.61	23.17	23.79	23.29	23.99	24.92	25.4	22.26	24.76	22.1	23.09	23.37	24.56	23.39	22.94	23.97	24.39	22.77	24.26	22.49	25.75	24.35	22.89	22.38	24.57	22.45	25.21	24.15	25.19	25.45	25.74	22.61	22.11	24.22	24.94	24.83	27.25	24.79	25.59	26.53	26.44	26.22	25.49
sp|P59279|RAB2B_MOUSE	25.4	22.87	24.96	22.21	22.93	26.08	24.37	23.2	22.73	22.29	25.55	24.84	24.16	22.06	23.71	23.44	23.08	23.96	23.27	23.17	25.38	26.17	22.88	22.86	23.62	22.7	22.38	24.37	21.81	26.54	22.01	23.5	25.75	22.68	23.11	25.13	25.65	26.76	23.37	23.44	25.16	23.02	25.18	22.97	25.63	25.73	23.11	21.97	21.55
sp|P59280|KLHL8_MOUSE	22.68	23.21	23.22	22.26	22.91	22.81	24.37	22.16	22.44	23.09	22.34	22.74	23.48	22.35	22.36	23.41	23.37	23.01	22.9	20.92	21.54	21.95	22.76	21.82	22.03	22.81	22.71	23.71	23	22.56	22.72	23.14	23.09	22.73	22.51	22.91	24.57	24.58	21.91	22.76	22.28	24.26	23.04	21.91	22.46	23.52	22.36	22.65	22.83
sp|P59281|RHG39_MOUSE	28.12	27.62	27.67	27.78	27.32	27.85	26.33	27.78	27.69	27.66	27.48	25.74	26.97	27.24	27.19	26.88	27.7	27.15	27.85	27.73	27.31	27.53	25.04	26.98	26.81	27.59	26.27	26.93	26.68	27.26	27.37	27.81	27.32	27.45	26.63	27.56	27.59	26.62	27.51	27.44	27.25	27.63	27.05	27.05	26.75	26.85	26.76	26.84	27.13
sp|P59325|IF5_MOUSE	27.2	27.19	27.06	27.5	27.64	27.39	27.51	27.01	27.57	27	26.93	26.27	26.61	27.44	26.95	27.45	27.76	27.26	27.01	27.15	27.09	27.06	27.27	27.23	27.02	27.12	27.62	28.01	27.1	27.66	26.85	28.06	27.02	27.51	27.11	27.28	27.31	27.24	27.05	27.11	27.15	26.19	26.97	27.1	27.11	27.31	27.17	26.69	26.89
sp|P59326|YTHD1_MOUSE	25.35	23.54	22.72	24.13	22.78	21.65	23.36	22.79	22.91	22.3	22.27	23.36	23.43	23.18	22.69	22.94	24.15	22.53	22.05	22.44	23.27	21.53	24	22.44	22.72	24.67	22.99	24.06	23.47	22.66	22.46	23.62	22.32	22.34	23.01	22.58	24.56	21.78	22.53	22.54	22.96	21.39	21.82	23.22	24.27	22.07	22.02	22.49	22.41
sp|P59481|LMA2L_MOUSE	22.2	22.52	23.08	22.79	23.58	23.11	23.29	22.96	23.89	22.68	22.82	23.12	21.7	21.8	23	21.23	23.5	23.7	22.98	23	23.73	23.29	21.8	22.55	22.65	23.29	21.17	22.29	20.87	22.48	23.4	22.4	22.82	23.31	22.32	23.55	24.35	22.04	21.79	23.1	21.91	22.54	22.07	23.91	22.8	22.16	22.84	21.06	23.3
sp|P59644|PI5PA_MOUSE	22.13	23.58	22.79	22.26	21.5	22.31	23.9	23.37	22.97	21.95	22.31	22.68	24.7	23.8	23.01	23.2	22.01	23.28	23.38	22.12	21.8	22.95	22.29	22.82	23.47	23.18	24.21	23.23	22.05	22.89	23.78	23.64	21.21	22.3	21.61	21.81	24.38	22.71	22.78	22.38	22.02	22.04	22.26	21.46	21.53	23.41	23.31	21.83	22.56
sp|P59648|FXYD7_MOUSE	22.91	23.49	23.09	22.52	22.81	23.27	24.22	24.06	23.77	22.03	23.28	23.49	21.85	22.9	22.65	22.49	22.33	23.03	23.25	23.69	22.68	21.81	23.58	22.94	22.01	23.77	24.19	24	22.18	22.65	23.28	23.5	22.88	22.74	21.4	23.54	24.06	23.74	23.41	23.67	23.3	23.73	23.67	23.5	22.77	22.96	23.26	23.07	23.8
sp|P59708|SF3B6_MOUSE	22.72	22.53	22.36	23.31	22.64	21.79	24.28	22.54	23.34	22.5	22.57	23.67	22.38	22.76	23.39	24.05	22.78	23.06	23.07	21.75	22.25	21.09	22.4	23.05	21.91	23.86	23.54	22.91	22.12	22.97	24.06	22.86	23.29	23.03	23.55	24.51	24.04	22.32	23.01	22.67	22.7	23.54	21.42	22.56	23.97	23.59	24.02	21.99	22.69
sp|P59759|MKL2_MOUSE	25.61	23.43	22.89	25.06	24.32	24.55	23.36	23.84	25.02	24.16	23.47	23.1	24.42	25.03	21.98	24.47	23.56	23	24.14	24.44	26.95	22.91	22.32	25.08	26.69	24.11	25.3	24.1	25.47	26.52	24.99	24.08	22.22	24.94	23.16	22	23.94	22.38	25.25	23.99	25.28	23.01	23.9	25.14	24.83	22.92	24.63	24.23	24.66
sp|P59764|DOCK4_MOUSE	28.9	29.12	28.98	28.76	29.04	28.56	28.26	28.2	28.33	28.79	29.07	29.33	29.21	29.02	28.9	28.91	29.23	29.39	28.9	29.13	28.14	28	26.48	28.44	28.2	28.08	27.53	28.59	28.19	28.49	29.03	28.28	28.31	28.49	28.58	29.38	29.56	27.38	28.23	28.67	28.88	28.16	29.17	28.88	29.05	28.54	28.68	29.15	28.71
sp|P59999|ARPC4_MOUSE	30.71	30.17	30.17	30.75	30.73	30	30.31	31.18	30.23	30.79	29.87	29.49	29.55	29.93	30.02	29.73	29.85	29.8	29.86	30.47	29.42	29.73	29.11	29.93	29.74	30.38	29.64	29.47	29.99	29.81	29.47	29.72	29.21	29.99	29.15	30.17	29.44	28.75	29.93	29.79	29.23	30.07	29.59	29.34	29.35	29.64	30.19	30.1	29.86
sp|P60041|SMS_MOUSE	22.61	23.5	23.51	22.85	22.86	21.64	23.76	22.66	23.19	22.81	22.44	22.01	21.89	22.45	22.53	23.81	22.68	23.51	22.32	22.66	22.68	22.35	21.84	23.85	22.2	23.93	23.02	23.87	22.61	22.73	22.49	23	24.88	24.25	22.67	24.51	25.77	24.03	22.56	24.18	22.71	22.91	23.26	24.89	22.41	23.37	22.42	24.35	22.07
sp|P60122|RUVB1_MOUSE	27.12	27.1	26.89	27.2	26.57	26.83	26.19	27.09	26	27.26	26.58	27.31	27.22	27.15	27.02	26.51	26.87	26.62	26.54	26.84	26.98	26.79	26.31	27.24	27.16	28.48	27.46	27.18	27.52	27.2	26.98	27.44	26.62	26.72	26.92	25.9	27.85	25.01	26.91	27.4	27.01	26.1	27.52	27.48	27.1	26.8	27.21	26.96	27.23
sp|P60202|MYPR_MOUSE	32.71	32.26	32.67	32.69	32.06	32.12	30.37	32.69	32.85	33.41	33.16	32.25	32.82	33.28	32.62	32.69	32	32.05	32.45	32.97	32.09	31.62	32.5	31.95	31.9	31.76	31.42	30.5	31.87	31.09	31.83	30.53	31.73	32.78	31.44	30.35	30.9	32.95	32.33	31.33	32.43	31.43	31.31	32.9	32.17	32.16	31.9	32.36	32.49
sp|P60229|EIF3E_MOUSE	26.74	26.5	26.27	26.2	26.72	26.65	25.57	26.21	25.72	25.81	27.04	27.13	26.75	27.19	26.43	26.66	26.78	26.78	27.05	26.96	26.96	25.83	25.62	26.61	26.63	26.06	26.55	25.23	26.91	27.92	26.63	25.81	26.23	26.86	26.2	26.46	25.35	26.14	26.32	26.95	27.33	27.06	27.15	26.94	27.14	26.94	27.78	26.39	27.2
sp|P60335|PCBP1_MOUSE	29.15	29.54	29.79	29.6	28.87	29.82	30.77	29.52	29.44	29.71	29.49	29.65	29.52	29.3	29.72	29.85	29.67	29.42	29.78	29.44	29.96	30.47	30.36	29.68	30.21	30.27	30.34	30.09	30.14	29.92	29.33	30.39	29.69	29.28	29.54	29.79	29	29.84	29.41	29.11	29.64	29.79	29.55	29.48	29.5	29.41	29.71	29.88	29.8
sp|P60469|LIPA3_MOUSE	29.54	29.53	29.32	29.33	29.32	29.33	29.91	29.5	29.65	29.32	29.08	28.95	29.17	29.12	29.1	29.05	29.2	28.68	29.41	29.02	29.18	28.66	28.84	29.05	29.05	29.1	28.73	29.15	28.98	28.68	29.22	29.5	29.11	29.27	29.12	29.58	28.79	29.11	28.88	28.78	29.07	27.58	29.04	28.88	28.71	29.04	28.54	28.74	28.85
sp|P60487|PLPP_MOUSE	27.4	27.78	26.94	27.04	27.26	26.96	27.22	27.07	26.24	26.49	25.92	27.9	27.41	27.05	27.42	25.83	26.89	26.76	24.64	26.88	27.49	27.13	28.44	26.95	27.62	26.41	27.08	27.52	26.4	25.32	26.94	28.21	26.92	27.01	27.39	26.5	27.27	25.95	26.28	27.02	26.62	27.13	27.2	25.82	27.4	26.61	27.01	27.07	26.64
sp|P60521|GBRL2_MOUSE	26.73	25.76	25.05	26.32	25.93	23.51	23.81	26.15	26.06	26.05	26.1	23.83	25.98	26.13	26.12	25.53	25.33	25.33	25.41	25.67	25.53	24.86	22.28	25.64	25.95	25.18	26.01	26.64	22.45	25.18	22.66	23.93	26.17	25.83	23.63	24.06	23.18	22.83	25.74	26.91	25.55	26.9	24.55	25.38	26.23	25.73	23.63	25.26	25.7
sp|P60603|ROMO1_MOUSE	22.04	22.25	22.91	22.01	22.64	23.72	24.44	23.33	22.27	23.12	22.84	23.4	22.53	23.9	22.42	22.81	23.13	22.38	21.38	23.31	23.72	21.93	22.38	23.37	22.83	23.02	23.41	23.5	22.14	22.37	22.3	23.4	21.88	23.01	22.39	24.22	23.49	23.36	22.51	21.94	22.03	22.43	23.36	23.13	24.73	22.62	24.25	23.87	22.3
sp|P60670|NPL4_MOUSE	22.73	22.66	24.17	24.18	25.08	21.65	23.4	24.59	25.44	24.48	25.18	26.11	25.09	24.42	23.86	25.82	24.71	23.4	22.8	24.88	24.62	22.03	22.82	24.2	24.46	24.59	25.56	23.49	24.71	25.21	24.66	22.84	23.31	24.72	24.62	21.17	26.52	21.98	25.33	22.89	24.74	23.46	24.25	24.29	24.38	25.35	25.2	23.18	24.55
sp|P60710|ACTB_MOUSE	21.44	22.88	22.94	22.69	22.71	22.37	23.39	21.96	22.6	22.06	23.36	23.31	23.04	21.09	22.92	22.33	22.93	22.89	21.52	21.43	22.5	22.8	22.82	21.89	22.8	22.94	23.3	23.26	22.19	22.59	23.41	22.23	24.23	23.04	24.7	23.17	23.59	22.97	21.88	23.47	22.03	23.17	23.47	22.79	22.07	23.01	22.96	22.12	23.29
sp|P60761|NEUG_MOUSE	26.34	28.23	22.9	25.19	25.93	23.48	29.75	22.37	25.81	24.02	23.64	22.67	22.13	24.78	23.27	23.49	25	26.21	21.64	22.05	23.37	26.69	24.2	26.29	21.1	24.16	27.19	28.62	22.07	22.76	22.68	22.28	22.55	24.18	22.05	24.1	27.35	24.01	23.49	23.16	20.9	23.48	26.39	24.38	26.52	22.35	24.44	22.99	25.25
sp|P60762|MO4L1_MOUSE	22.71	23.57	22.58	22.84	23.87	22.52	22.97	21.54	23.38	21.69	21.83	22.66	22.32	21.99	23.02	22.39	22.73	22.78	22.63	22.6	22.28	21.53	22.32	22.34	23.65	23.64	22.95	22.97	20.71	23.31	23.43	22.23	23.13	22.99	22.74	23.4	23.57	22.76	23.74	23.55	21.9	23.28	22.36	23.41	20.65	22.83	23.11	24.02	21.29
sp|P60764|RAC3_MOUSE	22.07	23.65	21.48	23.87	22.14	23.82	23.32	23.21	22.28	24.53	22.34	22.79	23.22	22.57	23.11	23.08	24.23	23.75	22.35	22.17	22.34	21.85	21.61	22.89	23.5	22.81	22.23	24.14	23.34	23.04	24.62	24.75	25.83	24.5	25.2	22.72	23.45	22.73	22.03	23.04	22.98	22.92	24.64	23.76	23.7	23.26	22.52	23.27	22.22
sp|P60766|CDC42_MOUSE	29.25	29.44	29.06	29.49	29.42	29.71	32.77	30.12	29.74	29.17	29.36	29.65	29.28	29.42	29.47	29.91	29.73	29.26	28.94	29.34	29.41	29.98	29.7	29.61	29.32	29.44	29.7	30.06	29.7	29.16	29.97	28.64	29.5	29.9	29.73	29.8	30.64	29.73	29.87	29.4	29.3	29.54	29.61	29.13	29.51	29.75	28.86	28.74	29.34
sp|P60824|CIRBP_MOUSE	23.21	23.3	22.72	22.74	23.95	22.05	25.87	22.06	22.01	22.77	22.68	22.2	21.91	23.27	22.79	22.69	23.25	23.47	21.89	24.21	22.04	24.82	23.27	22.07	22.31	22.7	24.4	26	22.93	25.71	21.78	22.51	23.31	22.73	23.26	22.99	24.83	22.2	22.27	22.16	23.69	22.68	22.95	22.21	21.71	22.07	23.71	22.61	22.33
sp|P60840|ENSA_MOUSE	26.6	27.37	25.65	26.36	26.82	26.72	24.56	26.41	26.78	26.98	25.76	26.52	26.07	25.82	26.95	26.49	26.47	25.74	25.61	24.87	26.23	26.31	28.1	26.08	26.87	26.05	27.31	26.41	25.74	25.46	25.45	25.74	27.11	25.87	26.77	27.54	28.13	27.14	26.72	27.14	25.6	27.76	26.59	25.39	26.29	26.47	25.72	26.12	25.9
sp|P60843|IF4A1_MOUSE	29.83	29.46	29.57	29.66	29.58	29.5	29.12	29.89	29.83	29.9	30.22	29.85	29.26	30.04	29.95	30.25	29.54	29.69	30.06	30.28	29.82	30.26	30.82	30.05	29.99	30.09	29.91	29.01	29.97	29.96	29.84	29.21	29.49	29.8	29.37	28.99	28.51	30.75	30.11	29.53	30.07	30.48	30.09	30.28	30.3	30.33	29.9	30.09	30.13
sp|P60867|RS20_MOUSE	28.43	27.5	27.82	27.48	28.41	28.01	26.43	27.49	28.33	27.98	28.85	29.07	27.67	28.79	28.61	28.68	28.16	28.05	28.44	29.2	28.98	29.27	29.56	28.92	28.55	29.29	28.82	27.81	28.66	28.06	28.39	27.89	28.3	28.75	28.28	28.02	26.66	29.14	28.94	28.15	29.02	30.13	27.25	28.53	29.01	28.95	27.77	27.84	28.77
sp|P60879|SNP25_MOUSE	32.15	31.5	31.82	31.65	31.71	32.42	31.39	31.82	32.38	32.25	32.1	32.07	31.46	31.71	31.78	32.18	32.04	31.9	32.06	31.95	31.93	32.33	32.36	31.82	31.89	31.12	32.26	31.39	31.72	31.36	31.62	31.22	32	31.74	31.79	32.1	31.95	33.06	31.79	31.8	31.8	32.38	30.95	31.75	31.97	31.88	31.41	31.24	31.32
sp|P60898|RPB9_MOUSE	23.1	24.38	22.55	22.88	21.27	23.62	23.36	22.36	23.28	22.04	22.76	23.24	21.47	23.23	22.17	24.77	23.29	23.68	23.8	23.85	23.68	22.23	22.1	22.18	23.44	22.93	22.7	22.34	22.55	21.31	23.88	21.38	22.61	21.57	23.1	23	24.2	23.82	23.81	22.8	22.42	22.57	23.94	22.25	23.68	21.63	24.52	23.34	22.81
sp|P60904|DNJC5_MOUSE	28.89	29.69	29.27	29.61	29.11	30.22	27.82	29.47	30	29.37	29.58	29.33	29.6	28.83	29.63	29.81	30.33	29.46	30.06	28.73	29.88	29.89	30.19	29.33	30.16	29.38	30.16	30.05	29.42	28.68	30.25	29.21	29.89	28.88	29.9	30.24	29.45	30.67	29.18	29.13	29.07	29.29	29.44	29.52	29.44	29.49	29.54	29.63	29.26
sp|P61021|RAB5B_MOUSE	28.85	28.48	28.77	29.45	28.75	28.95	28.35	29.02	28.93	29.27	28.97	28.65	28.7	28.94	28.77	28.9	28.36	27.99	28.73	29.08	28.53	28.76	29.15	28.83	28.83	29.06	28.78	28.14	28.8	28.24	29.05	29.17	28.46	29.44	28.98	28.66	28.35	29.38	28.96	28.81	29.04	28.15	28.56	28.95	28.75	28.75	28.45	28.47	28.52
sp|P61022|CHP1_MOUSE	24.75	25.39	23.59	24.09	24.75	21.92	24.05	23.08	23.09	24.77	24.77	23.12	25.17	24.97	23.17	24.44	24.5	23.63	23.82	23.79	23.99	23.02	24.73	22.8	23.43	24.53	26.01	23.25	24.24	24.47	22.76	23.27	25.34	25.19	22.25	24.53	23.46	24.51	22.87	24.29	24.03	25.02	21.74	24.65	23.37	24.52	24.06	24.06	22.51
sp|P61027|RAB10_MOUSE	30.85	30.47	30.74	30.96	30.7	31.06	29.91	31.37	31.1	30.77	30.85	30.36	30.47	30.91	30.83	30.98	30.44	30.49	30.48	31	30.54	30.62	31.21	30.49	30.43	30.11	30.73	30.08	30.56	30.42	30.74	30.09	30.49	30.91	30.71	30.16	30.04	31.83	30.76	30.68	30.87	30.75	30.67	30.71	30.48	30.82	30.69	30.73	30.5
sp|P61028|RAB8B_MOUSE	27	26.15	26.32	26.81	26.97	27.54	22.92	27.54	27.73	26.87	26.27	25.93	25.85	26.08	26.11	26.56	25.03	25.69	25.93	26.44	26.15	26.83	25.05	25.97	25.82	26.69	26.39	24.48	25.9	26.13	26.1	22.19	26.46	27.03	26.46	25.78	24.5	26.33	27.53	26.64	26.27	26.18	25.78	25.96	26.01	26.39	26.12	25.86	26.41
sp|P61079|UB2D3_MOUSE	27.69	27.29	28.07	27.79	27.68	27.7	28.09	28.14	27.78	27.26	27.4	28.52	27.43	27.21	27.65	27.51	28.82	28.11	27.82	26.91	27.5	26.71	24.76	26.83	27.54	27.04	27.73	29.19	27.14	27.93	26.61	28.04	27.69	27.03	27.46	27.69	28.52	26.08	27.4	27.51	27.35	27.96	27.53	27.11	26.1	26.6	28.14	28.13	26.69
sp|P61080|UB2D1_MOUSE	24.27	23.18	23.22	21.89	23.53	22.6	23.77	22.46	23.23	22.22	22.1	21.92	22.69	23.14	21.07	22.42	22.84	22.49	24.01	23.49	22.95	22.72	21.64	23.66	22.28	23.88	23.38	24.16	22.78	24.6	21.45	21.55	22.67	22.77	22.54	23.91	25.31	21.66	22.89	22.19	22.45	23.32	22.47	22.33	22.09	22.35	23.46	22.79	22.95
sp|P61082|UBC12_MOUSE	27.6	27.73	27.58	27.14	27.26	27.37	26.88	27.9	27.62	27.77	27.26	27.78	27.64	27.21	27.13	27.19	27.24	27.08	26.75	27.07	27.62	27.91	27.22	27.13	27.38	27.78	27.92	27.78	27.18	26.84	27.62	28.41	27.66	27.49	26.78	27.28	26.87	28.32	27.11	27.76	27.11	27.34	27.41	27.16	27.18	27.43	27.24	27.07	27.49
sp|P61087|UBE2K_MOUSE	26.44	25.73	23.13	25.85	25.47	22.95	23.68	23.92	25.87	26.27	24.55	26.3	25.51	25.88	26.09	25.2	26.99	25.1	25.3	25.91	25.24	25.64	25.28	25.56	25.8	23.31	25.67	25.53	25.65	22.46	26.28	22.73	25.52	25.54	21.58	25.78	24.31	26.53	25.6	21.81	25.88	22.55	26.41	25.82	25.91	26.3	27.86	25.67	26.18
sp|P61089|UBE2N_MOUSE	30.01	29.75	30.17	30.47	30.2	30.42	33.12	30.29	30.05	30.28	29.95	29.59	29.04	30.14	30.17	30.06	30.31	29.97	30.14	30.11	29.94	29.81	30.35	30.03	30.14	30.59	30.7	31.47	30.04	30.26	29.79	30.5	30.12	30.25	30.04	30.54	30.16	30.14	30.33	30.1	29.95	28.73	30.17	29.95	29.86	29.97	30.33	30.15	30.03
sp|P61161|ARP2_MOUSE	30.99	31.12	31.28	31.34	30.9	31.06	30.77	31.51	31.12	31.17	30.49	30.96	30.23	30.36	30.73	30.56	30.38	30.39	30.62	30.71	30.52	30.84	31.54	30.68	30.73	30.51	30.08	30.05	30.63	30.6	30.84	30.95	30.79	30.4	30.56	30.77	29.68	31	30.92	30.91	30.06	30.85	30.62	30.26	30.19	30.43	30.35	30.26	30.29
sp|P61164|ACTZ_MOUSE	26.28	26.43	26.36	26.18	26.06	26.8	27.14	26.79	27.23	26.44	26.59	26.09	27.36	26.25	27.17	26.7	26.35	26.58	26.12	26	26.8	25.91	25.66	26.51	26.9	27.71	26.67	27.75	26.9	26.68	25.64	27.72	25.96	25.88	27.07	27.63	26.29	24.96	25.62	27.1	26.76	24.54	27.3	26.63	26.64	26.73	27.14	26.84	26.89
sp|P61202|CSN2_MOUSE	28.34	28.56	28.66	28.37	28.66	28.62	28.57	28.31	28.25	28.42	28.5	28.19	28.22	28.14	28.5	28.31	27.99	28.2	28.18	28.42	28.3	28.37	28.64	28.36	28.24	27.82	27.62	27.9	28.38	27.73	29.05	27.63	28.35	27.99	28.5	28.48	28.94	28.95	28.48	27.64	28.63	28.94	28.1	28.53	28.25	28.05	28.22	28.71	28.36
sp|P61205|ARF3_MOUSE	30.56	31.03	31.1	30.84	30.76	30.7	32.65	31.79	31.4	30.61	30.36	31.53	30.95	30.21	30.96	30.25	31.95	31.21	31.07	29.72	30.04	30.61	30.92	29.98	30.42	30.74	30.96	31.66	29.82	30.45	29.53	31.18	30.92	29.75	30.08	30.97	31.62	29.5	30.22	31.57	29.78	30.4	31.12	29.67	29.88	30.55	31.65	31.13	30.22
sp|P61211|ARL1_MOUSE	24.69	23.62	24.76	24.22	25.53	22.63	25.27	23.58	23.18	24.01	24.1	23.88	24.78	24.67	24.36	25.03	24.97	25.44	25.95	25.09	24.79	23.84	23.84	22.51	24.18	25.15	22.77	25.06	23.94	25.39	23.88	23.63	23.9	24.11	24.51	24.59	25.98	23.88	24.66	25.34	24.4	24.53	25.02	24.01	24.42	24.38	25.54	25.15	24.75
sp|P61222|ABCE1_MOUSE	26.18	26.68	25.79	26.94	26.71	26.09	26.7	27.13	26.91	26.35	26.33	26.44	26.54	26.49	27.45	27.26	26.32	26.01	26.81	27.27	26.38	25.5	25.81	26.69	27.17	25.94	26.49	26.13	27.07	26.88	26.65	26.08	26.71	26.92	27.27	25.69	26.8	26.37	26.9	26.83	27.22	26.63	25.85	26.77	27.04	26.78	26.85	26.72	27.24
sp|P61226|RAP2B_MOUSE	29.26	28.95	29.02	28.79	29.05	29.45	29.23	29.05	28.53	28.91	28.8	28.9	28.52	28.68	28.57	28.83	28.59	28.82	29.03	28.25	28.57	28.63	28.54	28.3	28.33	28.49	28.73	28	28.45	28.39	28.99	29.67	29.28	28.88	29.09	29.41	28.99	29.76	28.7	29.46	28.9	28.67	28.3	28.57	28.49	28.58	28.14	29.04	28.6
sp|P61255|RL26_MOUSE	28.07	26.81	26.75	27.63	27.6	27.49	27.1	27	28.29	27.61	28.55	27.07	26.91	28.2	28.05	27.71	27.7	27.21	27.71	28.19	28.29	28.59	29.46	27.87	28.09	27.65	27.61	26.84	28.25	28.2	27.46	26.21	27.55	28.17	27.96	26.46	26.1	28.24	28.05	27.24	28.2	28.02	26.95	28.34	28.46	28.08	27.5	27.42	28.52
sp|P61264|STX1B_MOUSE	32.28	31.21	31.31	31.71	31.69	32.17	29.03	31.77	32.57	31.98	32.07	31.54	31.3	31.79	31.85	31.87	31.15	31.94	32.06	31.69	31.6	32.11	32.34	31.88	31.53	31.31	31.6	31.67	31.68	31.06	31.56	31.91	31.75	31.73	31.6	31.8	31.2	32.76	31.82	31.33	31.81	32.76	31.37	31.66	31.81	31.77	31.22	31.18	31.4
sp|P61290|PSME3_MOUSE	24.87	25.28	24.18	24.28	24.15	24.53	24.13	23.96	23.73	24.32	22.26	24.69	23.46	24.57	24.75	25.41	25.04	25.36	24.36	24.27	24.95	26.17	24.08	24.42	25.56	24.42	26.1	24.68	25.22	25.22	24.51	25.71	24.75	24.24	24.21	24.64	23.88	22.58	24.03	25.42	23.67	23.45	25.28	24.94	24.28	26.43	24.03	24.25	24.47
sp|P61294|RAB6B_MOUSE	30.72	29.65	29.93	30.74	30.08	30.26	31.12	29.98	30.18	30.55	30.55	29.88	29.76	30.4	30.3	30.36	28.97	29.92	30.2	30.69	30.36	30.11	30.76	30.04	30.1	30.54	29.69	28.89	29.96	29.13	30.23	29.16	29.71	30.2	29.77	29.85	28.55	30.57	30.24	30.08	30.56	30.49	30.32	30.59	30.3	30.3	29.75	29.62	30.1
sp|Q9CQL1|MGN2_MOUSE	22.36	24.04	24.28	22.42	23.42	26.38	22.36	25.62	25.24	21.66	22.68	22.58	24.41	22.2	22.05	25.49	26.16	25.33	22.35	23	22.52	25.8	22.64	26.19	22.78	27.21	25.87	25.96	22.16	27.56	22.51	22.65	24.5	21.59	22.53	23.2	25.06	25.53	22.37	23.26	20.73	22.48	24.69	23.24	26.62	26.14	25.29	24.58	23.55
sp|P61329|FGF12_MOUSE	26.71	26.55	27.15	27.06	27.22	25.96	28.24	26.39	26.29	26.48	26.59	26.32	26.56	26.85	26.48	26.72	26.44	26.23	26.2	26.63	25.9	26.56	26.1	26.21	26.52	25.39	26.19	25.6	25.63	26.19	25.95	26.58	26.36	26.95	25.91	26.47	26.89	24.93	27.33	27.25	26.51	25.55	26.69	26.67	26.48	25.94	26.38	26.6	26.77
sp|P61358|RL27_MOUSE	27.1	26.76	26.92	25.86	26.98	27.36	24.78	26.99	27.37	27.53	28.44	27.64	27.39	27.96	28.08	27.98	27.86	27.59	28.13	27.33	28.2	28.08	28.75	27.49	28.3	27.33	27.32	26.38	27.69	27.51	28.04	25.7	27.26	27.76	27.31	27.12	26.55	28.2	27.65	27.05	28.09	28.48	27.36	28.14	27.93	28.15	27.63	27.65	28.23
sp|P61406|EST1A_MOUSE	19.55	23.35	22.9	19.55	22.51	22.1	23.81	23.25	22.94	20.17	19.92	22.55	22.38	19.54	21.63	23.11	23.02	23.05	23.33	20.4	19.66	23.54	22.54	20.33	23.02	23.28	22.56	23.84	19.39	22.87	19.77	22.76	22.03	19.58	22.98	24.91	24.57	22.32	19.92	21.77	19.71	22.47	22.66	19.83	19.4	22.86	21.93	23.37	18.85
sp|P61514|RL37A_MOUSE	24.76	23.76	23.45	24.83	24.74	23.71	24.52	23.83	23.38	24.89	26.82	23.42	23.82	26.48	25.22	24.73	23.51	22.81	23.89	25.5	26.11	25.41	25.45	25.28	26	24.37	24.32	23.53	25.92	25.16	25.05	22.63	23.87	26.13	24.62	22.61	24.06	24.94	24.77	23.75	26.43	25.33	21.98	25.9	25.73	25.35	23.02	23.39	25.74
sp|P61620|S61A1_MOUSE	25.38	24.41	24.66	23.48	25.12	24.6	23.15	24.78	23.68	24.47	24.54	24.41	25.42	24.83	25.28	25.98	24.75	23.18	25.15	24.47	24.18	23.06	25.23	24.82	24.44	24.02	24.44	23.79	23.05	24.63	24.98	21.84	24.49	24.26	24.18	24.43	24.43	24.74	25.71	24.14	24.5	26.33	21.51	24.55	24.26	25.15	25.32	22.91	24.78
sp|P61750|ARF4_MOUSE	24.24	26.34	26.72	24.44	25.91	24.63	27.47	27.53	26.1	25.07	24.57	25.95	25.42	24.68	25.03	24.97	25.73	27.2	28.09	25.1	24.31	24.18	26.94	24.84	25.28	27.32	25.08	26.77	24.47	25.68	23.9	23.24	25.57	25.15	24.62	25.87	25.62	25.05	25.5	26.72	24.26	26.21	25.96	24.78	24.02	26.75	25.69	25.51	24.46
sp|P61759|PFD3_MOUSE	26.93	27.32	26.7	26.16	27.06	25.95	27.5	25.95	25.88	25.1	25.94	27	26.62	25.99	26.78	26.13	26.72	27.42	25.38	26.51	26.13	26.51	23.83	26.35	26.35	24.56	26.54	26.69	26.39	26.81	26.52	26.14	26.64	25.78	26.84	27.27	26.77	24.29	25.78	27.35	26.06	26.44	26.05	25.7	26.06	25.97	26.46	26.64	26.51
sp|P61804|DAD1_MOUSE	22.02	22.67	22.97	22.07	22.49	22.79	23.86	22.96	22.93	22.54	22.14	21.49	22.63	23.83	24.84	23.38	24.32	23.41	22.47	21.66	23.19	22.15	23.73	21.74	21.88	22.92	22.65	23.07	23.3	21.87	22.33	22.93	23.08	23.39	22.93	23.11	24.57	22.62	22.58	25.02	23.1	23	22.34	23.7	23.72	22.81	23.22	22.46	22.76
sp|P61922|GABT_MOUSE	30.29	31.09	30.73	30.81	30.42	30.22	30.55	30.62	30.52	30.36	30.79	30.96	31.62	30.83	31.06	30.59	30.85	31.04	30.88	30.62	30.26	30.5	29.82	30.2	30.58	29.76	30.22	30.99	30.41	30.65	30.41	31.76	31.04	30.58	30.9	30.92	31.22	29.6	30.58	30.98	30.86	30.02	31.37	30.78	31	30.66	31.41	31.13	31.01
sp|P61924|COPZ1_MOUSE	23.41	23.68	23.55	26.62	23.78	23.43	24.74	23.9	21.98	24.62	24.16	25.47	25.45	25.62	26.91	25.08	25.26	24.53	23.83	25.66	25.51	22.84	23.87	24.3	25.66	23.64	25.91	23.24	26.68	25.24	22.58	23.35	25	24.67	24.78	23.69	24.45	22.47	24.62	24.65	25.65	23.39	21.66	24.8	23.18	22.35	24.43	24.98	26.12
sp|P61957|SUMO2_MOUSE	22.52	23.91	23.12	23.77	24.56	23.61	24.21	24.98	24.5	22.87	22.16	23.28	22.26	22.05	22.78	23.88	22.79	22.47	21.9	23.25	22.12	20.87	26.84	22.8	23.59	22.96	27.16	23.27	22.98	25.09	22.88	23.29	22.67	23	22.57	23.05	24.07	24.33	22.6	25.4	22.44	24.14	21.82	22.9	22.51	23.93	23.07	23	22.52
sp|P61961|UFM1_MOUSE	26.45	27.52	26.14	26.3	26.34	26.47	28.04	26.72	26.63	26.24	25.67	26.13	26.46	26.67	26.45	26.86	26.94	26.79	25.81	25.15	26	24.53	22.56	25.92	26.4	27.65	26.71	23.13	25.98	25.93	26.08	27	26.31	26.43	26	26.5	27.21	23.63	25.76	26.94	26.08	25.43	26.91	26.41	26.42	26.01	26.9	26.16	26.46
sp|P61963|DCAF7_MOUSE	25.36	24.84	25.83	25.73	25.26	24.26	24.59	25.03	22.77	26.02	25.55	25.49	22.98	25.45	25.03	24.33	23.05	23.12	25.33	25.47	26.21	25.65	25.13	26.2	25.91	24.94	25.39	25.99	25.4	24.02	25.21	25.65	25.3	25.51	25.66	23.56	24.56	21.32	26.2	25.35	25.47	25.45	24.01	25.91	25.36	24.95	24.92	25.27	25.67
sp|P61967|AP1S1_MOUSE	26.05	25.15	25.01	25.25	25.61	26.3	23.53	23.04	25.42	25.09	25.52	25.6	24.36	25.66	25.9	25.28	25.19	25.76	25.79	25.73	25.46	25.84	25.95	26.45	25.41	25.23	22.42	21.83	25.72	24.92	26.5	25.74	24.2	25.48	25.49	24.92	25.36	25.95	25.54	26.05	25.93	24.92	25.56	25.78	26.36	25.99	26.07	25.63	26.09
sp|P61971|NTF2_MOUSE	25.86	26.21	25.21	23.69	26.54	25.42	27.43	25.46	25.57	26.07	25.46	25.24	25.18	25.86	26.34	25.2	26.34	25.94	25.76	25.29	24.66	24.71	22.99	25.77	26.49	25.41	26.14	25.76	25.32	25.78	25.72	25.55	25.87	26.04	27.06	26.61	26.6	24.3	24.48	26.54	25.19	25.33	26.09	25.47	26.37	26.24	26.25	25.5	24.59
sp|P61979|HNRPK_MOUSE	30.81	30.27	30.6	30.83	30.56	30.9	30.56	31.01	31.12	31.2	31.21	30.57	30.49	30.97	31.09	31.08	31.45	30.73	30.79	30.79	32.14	32.16	32.31	31.74	31.92	31.96	32.34	32.55	31.71	31.91	30.63	30.63	30.75	31.14	30.77	30.58	30.62	31.47	30.99	30.86	31.29	30.9	30.75	31.23	31.07	30.7	31.04	30.83	31.05
sp|P61982|1433G_MOUSE	32.33	31.91	32.08	32.87	32.68	32.51	31.95	32.55	32.4	32.59	32.56	32.82	32.4	32.18	33.11	32.46	31.87	32.1	32.04	33.14	32.81	32.5	32.45	32.33	32.84	31.45	32	32.9	32.38	31.94	32.83	31.53	32.5	32.51	33.06	32.93	32.88	32.93	32.73	32.09	32.88	33.7	31.41	32.44	32.31	32.25	32.18	32	32.43
sp|P62069|UBP46_MOUSE	26.2	26.83	26.73	26.45	26.96	26.01	27.09	26.07	26.74	25.84	25.78	25.77	26.05	26.57	25.61	25.49	24.79	26.55	25.86	25.78	25.3	25.42	25.41	25.53	25.08	25.91	25.66	24.99	25.47	27.79	25.87	25.7	26.11	26.7	25.23	26.25	28.19	24.28	26.43	25.39	25.81	25.25	26.77	25.83	25.88	25.99	26.13	26.26	25.98
sp|P62071|RRAS2_MOUSE	26.37	24.91	24.73	26.05	25.89	26.24	21.84	25.75	26.54	26.58	26.29	25.14	25.18	26.24	26.52	26.17	24.41	22.92	25.61	26.66	26.38	26.92	25.69	26.01	26.07	26.42	25.36	24.79	26.26	26.51	25.54	21.75	25.38	24.37	26.04	25.62	24.16	26.8	25.47	25.42	25.91	25.09	24.6	24.67	25.83	26.05	24.53	24.59	25.76
sp|P62073|TIM10_MOUSE	25.55	25.68	24.74	27.27	26.4	27.49	23.64	27.69	24.57	26.92	27.04	23.31	25.6	26.67	26.62	26.13	24.81	27.19	26.21	25.88	26.6	26.83	27.27	27.04	26.3	26.19	28.2	27.46	26.59	26.06	26.12	23.58	26.51	26.55	22.11	26.05	26.13	28	27.12	27.66	25.4	27.28	24.23	26.69	25.22	25.92	26.94	25.97	26.13
sp|P62075|TIM13_MOUSE	27.25	27.38	25.55	26.42	26.3	27.54	27.98	27.45	26.67	27.23	27.29	26.92	27.49	27.51	26.03	27.41	26.33	26.01	27.62	25.52	26.76	27.21	26.55	27.71	26.6	27.11	28.5	28.03	26.47	26.36	25.99	24	27.58	27.14	25.3	28.03	26.45	25.73	25.86	27.11	26.51	26.75	27.82	27.19	27.11	27.2	27.45	27.41	26.93
sp|P62077|TIM8B_MOUSE	23.16	23.37	22.71	22.52	23.74	22.96	22.49	23.59	24.61	23.37	21.89	22.37	22.98	22.4	22.16	24.35	22.21	24.96	22.3	23.1	22.07	24.41	25.59	21.86	25.44	24.29	26.78	22.43	22.86	23.86	25.12	22.9	22.86	22.35	22.1	23.32	24.61	24.98	25.71	24.48	23.38	22.67	22.96	22.49	20.94	20.85	23.89	22.08	25.4
sp|P62082|RS7_MOUSE	28.26	28.4	27.79	28.27	28.26	27.7	28.23	27.66	28.31	27.87	28.87	28.07	28.47	28.58	28.72	28.44	28.86	28.81	28.5	28.54	28.79	28.64	27.14	28.81	28.56	28.19	28.38	29.13	28.65	28.73	28.41	28.68	27.67	27.78	28.34	28.09	28.47	26.52	27.83	28.43	28.69	27.58	28.3	28.54	28.57	29.07	28.57	28.61	28.32
sp|P62137|PP1A_MOUSE	26.84	25.21	26.09	22.46	26.84	26.76	22.42	26.84	26.62	27	26.12	26.78	26	26.72	23.27	26.46	25.19	22.97	26.64	26.07	26.83	27.54	26.17	26.71	26.41	26.41	26.63	25.98	26.52	26.15	26.24	24.23	26.36	26.79	26.24	24.44	27.2	26.59	27.04	26.57	26.47	26.38	22.88	26.78	26.56	26.87	26.66	26.31	26.51
sp|P62141|PP1B_MOUSE	27.76	27.91	27.84	27.76	27.33	27.08	26.21	27.02	26.79	27.29	27.74	27.93	27.23	27.46	27.9	26.99	27.16	27.09	27.36	27.32	27.8	28.01	28.3	27.75	27.89	26.15	27.54	27.2	27.21	27.64	27.17	27.58	27.79	27.53	27.88	27.93	27.09	27.91	27.21	27.91	27.05	26.85	27.46	27.19	27.41	27.28	26.93	27.25	27.28
sp|P62192|PRS4_MOUSE	27.44	27.9	27.32	27.54	26.92	27.83	28.61	27.29	27.44	28.08	27.66	27.71	28.3	27.77	27.94	27.77	27.9	27.99	27.8	27.76	27.81	28.19	27.07	27.46	27.84	28.5	28.02	28.39	27.66	27.71	27.66	28.92	27.45	26.97	27.44	28.31	28.01	27.02	27.92	27.51	27.96	27.5	28.35	27.86	27.46	28.01	27.95	27.8	27.63
sp|P62196|PRS8_MOUSE	27.84	27.78	27.07	27.8	27.78	28.36	27.04	27.83	27.87	27.74	28.21	27.95	28.14	28.13	28.22	28.18	26.38	27.75	28.01	28.13	28.35	28.05	28.17	27.81	28.04	26.91	27.17	27.36	27.98	28.43	28.17	28.44	27.94	27.8	27.87	26.99	27.52	28.72	28.04	27.93	28.23	28.02	27.34	28.07	27.73	28.02	27.33	27.43	28.09
sp|P62204|CALM_MOUSE	32.86	32.99	33.7	33.2	33.48	33.4	34.52	33.15	33.09	32.69	32.83	33.4	33.29	32.71	33.35	32.65	33.43	33.68	32.95	33.32	33.38	33.31	33.28	32.79	33.33	32.94	33.71	33.82	32.9	32.65	32.84	33.55	33.55	32.7	33.35	33.36	33.49	33.55	32.61	33.73	32.98	33.13	32.42	32.97	32.4	33.18	33.32	33.51	32.39
sp|P62242|RS8_MOUSE	28.89	27.85	27.93	28.21	28.26	28.11	26.94	28.13	28.81	28.48	29.32	28.52	28.84	29.07	29.17	28.59	28.36	28.32	28.77	28.96	29.13	28.92	29.17	28.94	28.88	28.97	28.77	27.82	29.09	28.99	28.09	28.11	27.95	28.22	28.02	27.65	27.53	29.12	28.4	28.07	29.1	29.52	29.09	29.06	29.11	29.25	28.33	28.41	28.99
sp|P62245|RS15A_MOUSE	27.19	27.05	26.86	27.19	27.2	27.28	26.65	27.21	27.02	27.34	27.76	25.9	27.6	28.1	27.71	27.86	27.32	27.18	27.44	28.56	27.48	27.86	28.54	28.15	27.32	27.32	27.36	26.36	27.67	26.98	27.57	26.48	26.87	27.81	27.48	25.76	25.39	28.16	27.95	26.45	27.88	27.1	28.37	28.19	28.31	28.05	27.81	27.37	28.31
sp|P62254|UB2G1_MOUSE	22.79	23.8	22.86	22.62	23.03	22.34	22.88	22.39	22.61	22.69	24.28	22.77	22.53	22.29	22.7	23.79	22.56	23.39	22.43	23.07	23.5	22.58	22.33	23.68	22.35	23.66	22.94	23.19	21.85	23.05	22.48	23.27	23.03	24.19	22.89	23.46	23.42	23.06	21.69	22.89	22.59	24.4	23.49	22.31	22.31	22.57	22.64	23.5	22.22
sp|P62257|UBE2H_MOUSE	22.45	23.84	23.53	22.71	23.2	24.47	22.02	22.92	23	22.68	21.71	24.42	23.37	23.73	22.4	22.7	25.45	23.38	22.14	22.33	23.82	21.94	21.57	21.94	22.58	22.88	25.63	21.68	21.79	23.29	22.07	22.57	23.53	23.16	23.41	22.97	23.99	23.95	21.93	21.95	22.22	21.76	22.77	22.45	23.91	23.09	22.05	22.73	22.58
sp|P62259|1433E_MOUSE	32.77	32.55	32.92	32.95	32.84	33.42	32.68	32.87	32.82	32.8	32.59	33.04	32.73	32.26	32.86	33.06	32.78	32.78	32.77	33.06	33.31	33.31	33	32.92	33.05	32.68	33.23	32.53	33.08	32.27	33.02	32.58	33.2	32.85	33.28	33.21	32.7	33.56	33.2	32.98	33.18	33.31	32.46	32.7	32.59	32.73	32.38	33.05	32.65
sp|P62264|RS14_MOUSE	27.18	27.24	27.5	27.28	27.23	27.57	23.99	27.61	27.37	28.03	28.59	28.06	27.71	27.68	28.4	27.36	27.36	27.6	28.31	28.17	28.39	28.58	29.24	28.13	28.22	27.83	27.75	27.12	28.43	27.96	27.95	27.58	27.25	26.96	28.24	27.58	26.67	26.81	27.39	27.16	28.29	27.7	26.58	28.23	28.2	28.06	26.91	27.57	28.21
sp|P62267|RS23_MOUSE	27.97	26.77	26.67	27.28	27.13	27.62	24.06	27.67	27.97	28	28.2	24.87	27.28	28.64	28.31	28.45	26.77	27.86	28.35	28.63	28.18	28.09	28.68	28.47	28.12	26.76	27.87	26.41	28.19	27.65	27.94	24.27	27.57	28.68	27.79	25.71	25.88	27.48	28.28	27.1	28.48	27.47	25.97	28.91	28.53	28.53	27.66	26.8	28.3
sp|P62270|RS18_MOUSE	28.84	28.03	27.69	28.67	28.85	28.74	28.85	28.71	28.82	28.59	29.27	28.09	28.11	29.06	29.34	29.09	28.36	28.33	28.6	29.4	29.23	29.28	28.96	29.17	28.88	28.59	28.89	28.26	29.12	29.19	28.55	27.25	28.25	29.05	28.71	26.83	27.74	29.59	28.96	28.65	29.4	29.45	28.17	29.38	29.27	29.13	28.62	28.71	29.34
sp|P62274|RS29_MOUSE	22.02	22.02	22.93	23.51	22.77	23.96	23.01	23.97	22.79	22.19	26.74	22.22	22.7	24.97	22.63	24.34	22.84	23.42	23.36	23.28	24.98	25.8	26.65	20.03	24.66	24.05	24.32	22.43	23.05	22.57	22.85	22.64	25.35	26.15	23.18	23.12	23.62	24.47	22.48	22.96	23.15	25.55	21.96	26.32	25.21	23.91	23.29	23.43	22.46
sp|P62281|RS11_MOUSE	28.41	26.68	26.52	28.11	28.48	28.21	25.23	28.05	28.46	28.06	28.91	27.43	26.48	29.05	28.51	28.6	27.19	27.39	28.28	29.08	28.64	28.61	29.61	28.73	28.33	26.27	28.12	26.06	28.72	28.45	27.9	27.35	27.25	29.02	28.58	26.95	27	29.22	29.16	27.57	29.09	28.97	27.03	29.15	28.65	28.77	27.1	27.53	29.11
sp|P62301|RS13_MOUSE	28.83	28.63	28.42	28.49	28.94	28.51	27.15	28.53	28.42	28.02	29.47	28.32	29.39	29.33	28.99	29.94	28.96	28.52	29.31	29.05	28.39	28.49	29.08	28.96	28.77	29.25	29.19	28.84	28.72	29.2	28.59	27.74	28.45	28.68	28.01	27.81	28.07	28.61	28.22	28.9	29.18	30.03	29.31	29.35	29.03	29.62	28.6	29.17	29.11
sp|P62305|RUXE_MOUSE	23.21	23.4	22.38	22.55	22.98	23.01	23.42	23.4	22.37	23.6	22.32	22.4	21.78	21.84	22.93	22.15	22.41	23.25	22.3	22.7	24.06	23.03	22.38	21.8	23.18	23.91	24.55	23.78	22.18	25.34	21.01	21.74	24.33	21.68	21.32	23.79	23.71	21.43	21.52	21.93	21.87	23.19	23.95	23.23	21.96	22.16	22.84	22.32	22.52
sp|P62307|RUXF_MOUSE	23.01	22.51	23.25	23.11	22.34	24.57	24.72	23.69	22.71	24.75	24.54	24.52	23.54	23.78	23.81	25.2	23.01	25.02	23.65	22.91	24.96	24.72	22.04	25.32	25.67	21.74	27.16	25.64	25.51	23.8	24.06	22.23	24.33	24.89	25.23	22.06	23.61	25.62	22.45	23.26	25.51	24.99	24.43	24.82	24.43	25.17	24.25	24.6	22.31
sp|P62309|RUXG_MOUSE	26.3	25.97	24.42	25.51	23.84	24.39	23.26	24.75	24.58	24.79	25.37	25.17	24.83	25.53	25.72	25.14	23.83	24.48	25.17	25.63	26.72	26.84	25.67	26.72	26.55	25.25	26.76	24.58	27.35	26.22	25.74	22.63	26.11	26.22	26.46	25.31	25.31	25.61	26.38	25.36	26.45	26.06	24.61	25.67	25.21	25.49	23.58	25.53	23.7
sp|P62311|LSM3_MOUSE	23.98	22.86	22.38	22.66	23.67	23.91	23.4	23.69	22.1	23.1	23.55	23.34	22.68	23.57	23.01	23.84	22.67	23.61	21.95	22.47	23.47	23.19	21.54	21.8	23.96	22.93	23.52	23.03	23.9	22.34	22.28	21.84	22.73	23.47	21.86	23.42	24.86	22.64	22.06	22.77	21.91	21.87	23.17	21.33	22.4	23.38	22.6	21.62	22.44
sp|P62313|LSM6_MOUSE	23.34	23.5	22.85	24.02	23.08	21.76	24.05	22.64	23.21	23.16	22.19	21.32	22.35	22.37	22.49	22.72	22.21	23.93	23.55	22.37	21.82	24.17	22.3	23.87	22.62	22.56	22.83	22.72	22.6	23.07	22.97	22.55	22.44	22.82	20.97	23.66	24.46	21.98	23.07	22.75	22.47	23.08	24.26	22.5	24.24	23.5	22.8	22.31	23.04
sp|P62315|SMD1_MOUSE	24.49	25.61	26.28	24.35	24.38	24.77	25.5	24.17	24.89	24.78	25.03	27.2	26.03	24.63	25.04	26.42	26.53	26.4	26.76	25.54	26.73	27.58	24.02	25.93	26.25	27.78	25.53	27.3	25.88	27.66	25.35	25.38	25.37	24.42	24.74	27.26	28.15	25.2	25.44	26.91	24.98	26.94	26.16	25.41	24.91	26.72	27.4	26.54	24.73
sp|P62317|SMD2_MOUSE	26.53	24.77	26.05	25.72	25.24	25.29	24.77	24.81	25.37	25.57	25.49	27.13	24.73	25.66	25.78	25.26	24.08	25.37	25.01	26.4	27.33	27.01	27.95	27.1	27.02	26.05	26.69	25.03	26.75	26.05	25.26	25.35	25.48	25.7	26.48	24.59	25.65	26.26	26.14	24.76	26.38	27.8	22.86	25.97	26.36	25.37	25.61	24.59	25.85
sp|P62320|SMD3_MOUSE	26.33	26.76	26.74	25.81	26.36	26.63	25.7	26.31	26.57	25.91	26.31	26.48	26.33	26.04	26.16	26.9	26.66	27.08	27.15	26.35	27.37	27.79	27.91	27.58	28.04	28.22	28.1	28.52	26.95	27.7	26.56	25.78	26.81	26.84	26.53	26	26.08	27.08	26.59	25.85	26.62	27.18	26.78	26.86	26.91	26.74	27.08	27.08	26.81
sp|P62331|ARF6_MOUSE	26.47	26.61	26.44	26.1	25.94	26.2	28.55	26.48	26.49	26.45	26.25	25.92	26.51	26.43	26.03	25.99	26.23	26.28	26.57	24.36	25.47	25.74	24.86	24.8	25.83	25.77	26	26.51	25.35	25.44	25.47	27.68	26.29	25.59	25.68	26.42	28.01	25.02	25.55	26.27	26.1	24.03	27.1	26.19	25.93	26.45	27	26.35	25.87
sp|P62334|PRS10_MOUSE	28.27	27.62	27.91	28.08	28.18	28.19	27.65	27.88	28.05	28.1	28.14	28.24	28.13	28.29	27.57	28.02	28.14	27.94	27.47	28.29	28.13	28.3	27.74	28.44	28.12	27.73	28.47	28.01	28.32	27.87	28.17	26.94	27.91	28.34	27.93	28	27.28	28.6	27.94	27.47	28.27	28.14	28.17	28.42	28.06	28.58	27.38	27.73	28.49
sp|P62340|TBPL1_MOUSE	23.29	22.77	23.62	22.63	22.74	23.34	23.83	23.75	23.64	22.59	22.4	23.28	23.4	23.85	22.26	23.73	22.1	23.89	23.57	23.32	22.76	22.36	23.29	21.14	24	22.89	22.79	22.68	22.63	22.97	22.51	23.15	24.07	22.86	22.39	21.79	24.37	23.31	21.64	22.95	22.53	23.04	23.86	23.25	22.95	23.84	22.44	23.79	23.02
sp|P62342|SELT_MOUSE	23.22	23.38	21.38	25.26	23.14	20.91	23.67	23.71	23.83	22.96	22.49	22.85	23.08	23.35	24.03	24.25	23.28	22.01	22.47	22.33	22.05	22.25	21.66	24.52	23.88	23.35	21.93	23.46	21.89	24.54	21.92	22.99	21.57	23.39	21.62	23.77	24.04	22.11	22.2	22.73	22.44	22.82	23.43	21.92	22.39	24.95	23.28	23.23	22.66
sp|P62482|KCAB2_MOUSE	29.62	30.07	29.35	29.8	29.51	29.42	30.29	29.25	29.39	29.55	29.39	28.94	29.65	29.35	28.92	29.45	29.03	29.36	28.93	29.31	28.72	27.86	28.06	28.84	28.49	28.98	28.55	28.09	29.06	29.11	29.31	29.45	29.43	29.37	29	28.98	29.28	28.44	28.97	29.3	29.03	28.16	28.95	28.87	29.25	28.91	28.62	28.9	29.09
sp|P62484|ABI2_MOUSE	28.24	27.98	28.23	28.12	27.35	28.61	29.55	28.31	28.34	28	27.53	27.45	28.22	27.71	27.95	28.03	28.73	27.99	28.08	27.42	27.6	27.84	27.61	27.37	26.98	26.77	28.81	27.9	27.61	27.26	27.72	28.53	28.03	28.02	27.63	28.79	27.77	27.69	27.49	27.77	27.6	27.56	28.22	27.49	27.4	28	28.46	28.12	27.48
sp|P62492|RB11A_MOUSE	21.14	23.21	22.52	22.87	23.55	22.32	23.72	22.35	22.88	22.64	23.5	24.28	23.32	23.28	21.89	23.87	22.98	23.45	21.68	22.06	22.69	23.2	21.85	22	22.24	23.43	22.09	23.1	22.55	23.16	21.72	22.71	23.1	22.7	21.36	24.22	23.59	23.1	22.08	22.79	22.45	23.04	22.8	22.86	22.65	21.9	22.06	22.48	23.39
sp|P62500|T22D1_MOUSE	26.34	24.97	22.35	25.53	22.89	23.85	23.5	22.67	23.02	26.81	27.12	25.15	23.17	26.68	24.63	25.15	23.57	22.93	22.04	23.07	26.71	23.09	21.25	25.12	23.2	23.17	24.26	25.4	24.06	23.66	22.74	23.06	23.49	24.7	25.9	23.08	24.83	23.83	23.79	25.8	23.91	26.31	23.09	26.89	23.61	25.73	23.02	23.07	22.15
sp|P62627|DLRB1_MOUSE	25.08	25.67	24.23	25.22	25.6	24.71	27.4	25.09	25.41	25.08	25.53	25.29	22.59	25.16	26.79	24.82	25.48	25.46	24.96	24.44	25.32	25.74	24.68	25.3	26.42	25.14	26.51	25.99	25.08	24.94	25.15	25.86	24.82	25.88	26.85	25.3	25.63	23.28	25.34	26.2	22.68	24.75	22.01	25.45	26.55	25.46	25.96	25.92	25.29
sp|P62631|EF1A2_MOUSE	30.29	30.93	30.88	30.52	30.41	29.89	30.04	30.09	29.47	30.34	30.98	31.42	31.05	30.9	31.01	30.78	30.4	30.82	30.44	30.07	30.37	31.17	30.7	30.56	30.83	29.94	29.58	29.91	30.23	30.51	30.59	31.39	30.86	30.19	30.94	30.69	30.56	29.97	29.95	30.66	30.87	31.17	31.37	30.88	31.25	30.93	31.06	31.1	30.85
sp|P62702|RS4X_MOUSE	29.43	28.49	28.68	29.36	29.42	29.3	28.48	29.16	29.3	29.63	30.08	29.03	28.86	30.14	29.65	29.99	28.69	28.89	29.32	30.29	29.77	29.83	30.43	29.97	29.69	29.17	29.53	28.22	30.07	29.36	29.6	29.06	28.98	30.03	29.84	28.11	28.8	30.31	30.02	28.77	30.22	30.36	29.02	30.25	30.17	29.93	29.46	28.89	30.17
sp|P62715|PP2AB_MOUSE	25.73	23.04	23.07	25.16	22.3	21.84	24.01	23.13	23.03	22.39	22.05	25.38	25.56	22.24	22.96	23.43	22.82	23.94	23.65	23.03	24.27	22.5	25.31	25.08	23.18	22.68	22.41	24.5	21.83	23.8	25.49	23.74	22.86	22.09	26.19	21.94	22.64	24.01	23.9	23.3	22.03	24.67	21.84	23.87	21.96	23.16	22.68	23.46	23.05
sp|P62717|RL18A_MOUSE	27.35	25.82	25.93	27.44	27.48	26.41	23.81	27.42	27.8	27.97	28.17	27.67	26.92	27.83	27.56	27.51	25.39	26.13	26.86	28.19	27.88	27.79	28.68	27.99	27.53	25.87	27.74	25.9	28.1	27.43	27.48	23.03	27.21	27.95	27.14	24.56	25.35	28.12	27.57	26.93	28.17	28.78	25.91	28.23	27.99	27.81	26.27	27.05	27.87
sp|P62737|ACTA_MOUSE	23.12	23.21	23.06	24.16	23.07	24.17	23.14	24.11	24.4	25.55	23.77	22.54	23.11	23.75	23.9	22.93	21.82	22.54	22.68	22.1	24.86	24.51	26.16	24.81	24.48	24.39	24.64	23.19	24.98	23.53	23.98	22.24	23.71	25.41	25.49	23.46	24.43	24.97	22.32	23.31	24.34	23.27	22.35	23.37	25.01	24.02	22.79	24.07	26.43
sp|P62743|AP2S1_MOUSE	29.07	28.7	29.22	29.33	28.83	29.1	27.65	29.43	28.66	29.23	29.24	28.46	28.24	28.95	28.75	28.52	29.51	28.68	29.3	29.01	28.93	28.68	28.33	28.62	28.6	29.22	28.84	28.07	28.56	27.68	29.08	29.57	29.09	29.03	28.79	29.01	29.84	29.17	29.22	28.23	29.29	29.62	29.72	29.13	28.95	29.43	29.4	28.72	29.05
sp|P62746|RHOB_MOUSE	28.56	28.39	27.98	27.89	28.33	27.73	28.56	27.18	27.24	28.32	27.92	28.15	28	27.76	27.8	27.46	27.3	27.77	26.89	28.06	28.02	28.7	28.37	28.51	28.23	27.5	27.77	27.2	28.12	27.69	28.22	27.83	28.53	28.52	28.39	28.23	27.32	28.22	28.37	28.18	27.94	29.23	27.39	28.12	27.97	28	27.45	27.4	28.19
sp|P62748|HPCL1_MOUSE	25.27	26.33	26.08	25.15	25.66	25.76	27.13	26.11	25.6	25.51	26.3	25.08	26.84	26.19	26.46	26.82	26.76	26.01	26.73	26.09	27.26	26.56	26.96	27.21	27.18	25.29	27.78	27.46	27.26	26.7	26.16	26.1	27.72	26.39	27.02	26.23	25.84	25.59	27.13	28.05	26.6	27.55	27.03	26.91	27.37	26.48	27.24	26.71	27.13
sp|P62751|RL23A_MOUSE	28.58	27.14	27.93	28.37	27.96	28.46	25.25	28.43	28.86	28.61	29.18	28.72	27.79	28.93	29.35	29.32	28.03	28.04	28.39	29.58	29.42	28.77	29.29	29.18	28.94	28.52	28.65	27.9	28.94	28.2	28.88	26.11	27.77	29.3	28.14	27.09	26.66	29.1	28.81	27.97	29.03	29.18	26.44	29.08	29.44	29.05	28.03	27.84	29.01
sp|P62754|RS6_MOUSE	27.93	27.72	27.22	27.49	26.81	28.06	24.27	27.92	28.63	28.31	29.26	28.19	28.25	28.34	27.76	28.64	26.96	27.64	28.06	28.16	28.65	28.08	28.9	28.15	28.12	28.44	27.92	27.56	28.22	27.58	27.69	27.35	27.56	27.61	28.31	27.1	26.69	28.51	27.05	26.87	28.12	28.31	27.8	28.36	28.41	28.29	28.17	28.14	27.88
sp|P62761|VISL1_MOUSE	30.76	30.89	30.54	30.9	30.65	30.66	31.68	31.56	30.89	30.88	30.75	30.45	30.78	30.73	30.92	30.47	31.03	30.85	29.96	30.25	30.44	30.63	30.46	30.33	30.26	30.31	31.17	31.29	30.14	29.45	30.39	30.88	30.95	30.38	30.56	30.66	30.81	31.11	30.78	31.02	30.56	30.7	30.43	30.34	30.32	30.33	30.75	30.35	30.22
sp|P62774|MTPN_MOUSE	28.19	28.14	27.77	28.36	28.5	27.24	28.4	27.77	27.31	27.92	27.96	27.91	27.97	28.37	28.91	27.15	28.79	27.62	27.26	27.92	28.1	27.76	28.91	28.03	28.85	26.99	27.99	28.01	28.08	27.01	28	29.3	28.57	28.5	29.48	27.88	28.02	28.09	28.31	28.57	27.94	28.66	28.02	28.09	28.67	27.66	28.63	27.61	27.95
sp|P62806|H4_MOUSE	31.59	31.47	32.19	32.3	32.06	32.4	32	32.45	32.19	32.7	31.97	32.01	31.92	32.17	32.13	32.17	32.1	31.95	31.48	32.79	33.68	33.92	34.1	32.81	33.43	33.06	33.45	33.24	34.02	33.36	32.34	32	32.27	32.22	32.21	31.41	31.57	32.36	32.3	31.82	32.47	31.69	31.93	32.27	30.68	31.75	32.32	31.95	32.6
sp|P62812|GBRA1_MOUSE	28.41	26.88	27.81	27.75	28.58	27.43	24.57	27.36	27.53	28.28	26.96	27.35	26.38	27.37	26.38	25.87	23.86	25.95	26.39	27.1	26.87	27.38	27.65	27.58	27.53	25.14	26.01	25.4	27.6	26.61	28.02	26.99	27.76	28.21	27.71	24.59	27.47	27.4	28.29	27.13	26.68	25.42	25.02	27.14	26.75	26.47	25.59	25.55	27.26
sp|P62814|VATB2_MOUSE	32.36	32.55	32.59	32.41	32.21	32.32	32.44	32.46	32.21	32.55	32.31	32.7	32.72	32.17	32.5	32.16	32.35	32.3	32.19	32.23	32.15	32.33	32.1	32.15	32.13	31.55	31.94	31.87	32.28	32.15	32.56	33.01	32.38	32.29	32.76	32.6	32.35	31.48	32.33	32.23	32.26	32.56	32.9	32.23	32.31	32.35	32.22	32.4	32.37
sp|P62821|RAB1A_MOUSE	29.12	28.85	29.17	29.81	29.94	29.78	30.55	29.69	29.25	29.38	29.67	29.68	29.55	29.22	30.25	29.56	28.97	28.89	28.96	30.63	29.83	29.62	30.03	29.36	29.78	29.37	29.41	29.28	29.78	29.29	29.89	29.35	29.45	29.75	29.88	28.69	28.89	30.13	29.76	29.6	29.74	29.65	28.95	29.77	29.65	29.65	29.71	29.02	29.84
sp|P62823|RAB3C_MOUSE	29.02	29.12	28.37	28.64	28.12	29.43	27.73	28.97	28.32	28.67	28.68	29.45	28.93	28.43	29.08	29.18	29.03	28.64	28.74	28.17	30.11	29.81	30.21	29.7	29.65	30.66	29.88	30.82	29.8	29.24	29.34	29.51	29.42	28.61	29.45	29.29	28.85	29.71	28.67	28.86	29.28	28.43	29.03	28.83	29.13	29.32	29.3	29.04	28.84
sp|P62827|RAN_MOUSE	29.34	29.25	29.26	29.2	29.32	29.16	29.34	29.28	28.92	29.28	29.05	29.5	28.87	28.91	29.34	28.78	28.14	28.49	29.18	29.31	29.19	29.74	30.47	29.63	29.71	29.37	29.32	29.06	29.46	29.04	28.46	29.64	29.21	28.41	29.26	28.42	28.77	29.85	29.19	29.32	28.71	29.52	29.3	28.91	29.34	29.19	28.99	28.86	29.04
sp|P62830|RL23_MOUSE	28.59	27.68	28.37	28.07	27.86	28.66	29.73	29.23	28.74	28.2	28.69	28.7	28.57	28.8	28.77	29.2	29.62	28.56	29.25	28.32	28.3	28.66	29.06	28.83	28.38	28.81	28.93	28.17	28.38	28.88	28.69	28.23	27.65	27.65	28.18	28.34	29.34	28.75	27.92	28.62	28.86	28.46	29.37	28.94	28.95	28.8	29.96	28.9	28.65
sp|P62835|RAP1A_MOUSE	29.71	28.4	28.94	30.11	29.57	29.88	28.8	29.62	29.51	29.72	29.4	29.75	28.73	29.12	29.87	29.8	28.95	29.36	28.59	30.05	30.01	29.55	28.83	28.69	29.41	28.97	29.33	28.73	29.72	28.18	29.84	27.73	29.11	29.03	29.41	29.06	27.84	29.89	29.9	29.45	29.7	28.96	28.91	29.38	29.24	28.5	28.91	28.9	29.56
sp|P62843|RS15_MOUSE	23.7	26.51	25.63	23.71	26.15	24.97	22.43	25.56	22.82	23.81	24.4	25.88	25.98	24.68	25	24.55	27.63	26.97	27.08	25.69	24.77	24.29	26.98	24.91	24.58	24.91	26.11	23.38	24.43	26.81	24.96	24.94	25.59	24.21	24.5	25.62	27.05	25	24.49	26.23	25.13	26.32	25.8	23.92	25.59	25.37	25.78	26.2	24.25
sp|P62849|RS24_MOUSE	26.09	26.51	26.12	26.2	25.2	26.79	27.13	25.95	28.4	26.62	26.76	25.8	27.44	26.51	26.15	26.92	26.63	27.12	26.58	26.25	26.58	26.7	27.43	26.6	26.22	27.2	26.35	24.55	26.43	27.25	25.43	26.21	25.65	25.84	25.06	24.67	25.74	24.76	26.23	25	26.59	24.92	27.29	26.56	26.79	26.86	27.29	27.57	26.69
sp|P62852|RS25_MOUSE	29.87	29.46	29.63	29.42	29.94	29.37	22.6	29.33	29.17	28.92	30.37	28.96	29.01	30.75	30.42	29.76	30.53	30.09	30.29	30.04	30.31	29.97	30.19	30.01	30.31	28.51	30.31	30.29	30.14	23.73	29.94	29.29	29.42	29.94	29.83	29.05	28.92	31.23	30.26	28.66	30.69	30.23	29.95	30.69	30.54	30.17	30.53	29.91	30.66
sp|P62855|RS26_MOUSE	27.22	25.84	25.67	27.32	26.04	25.96	25.79	26.43	25.97	21.31	28.36	26.52	26.56	27.85	27.57	27.77	28.69	25.7	26.56	27.95	26.19	21.96	27.56	27.54	27.18	28.96	27.12	26.31	27.59	27.52	24.58	25.48	24.63	27.97	22.7	25.89	26.45	28.37	28.23	26.83	27.12	24.85	25.22	27.53	27.38	27.68	27.16	26.44	27.66
sp|P62858|RS28_MOUSE	26.9	26.08	26.35	25.77	25.69	27.78	26.19	26.51	26.81	25.96	27.25	27.4	26.24	26.55	27.35	27.93	28.19	27.56	27.76	26.83	27.45	27.54	27.1	26.41	26.5	27.34	27.63	26.54	26.06	27.56	25.06	26.4	26.57	25.81	26.68	25.65	26.36	25.58	25.92	26.81	27.14	25.82	27.09	26.48	27	27.83	28.18	27.89	26.48
sp|P62862|RS30_MOUSE	23.17	23.48	22.41	22.23	23.26	22.99	22.8	23.8	22.41	23.33	22	22.92	22.08	23.71	22.68	22.72	22.79	23.79	23.4	22.74	22.63	22.76	23	23.33	21.93	23.23	23.18	23.82	22.43	22.13	22.65	21.86	23.49	22.49	23.33	23.38	23.64	22.29	22.86	23.3	21.73	22.53	21.98	21.77	23.16	23.24	23.78	23.13	22.84
sp|P62869|ELOB_MOUSE	27.27	27.46	25.83	27.07	27.16	26.68	27.75	26.47	26.67	26.65	27.46	26.65	26.38	27.21	26.7	26.28	27.56	26.74	26.51	26.65	27.09	26.98	27.33	27.66	26.9	26.42	27.32	27.11	26.34	26.24	26.2	24.89	27.38	27.27	27.03	26.78	26.67	26.74	26.87	27.43	27.05	27.52	27.02	27.05	27.05	26.48	26.83	27.09	26.01
sp|P62874|GBB1_MOUSE	32.48	32.48	32.86	33.23	32.13	32.78	34.19	33.03	33.07	32.71	32.43	32.72	32.51	32.05	32.7	32.78	32.89	32.59	32.59	31.84	32.55	32.64	31.75	31.87	32.28	32.68	32.78	33.27	32.29	32.41	32.3	33.39	32.55	32.15	32.68	32.88	32.87	31.46	32.36	32.62	32.53	31.87	32.75	32.4	31.89	32.49	33.08	32.41	32.16
sp|P62878|RBX1_MOUSE	23.73	23.61	23.5	22.62	24.3	22.78	23.09	22.23	22.99	22.68	22.83	22.68	22.98	22.59	24.53	25.28	24.87	22.5	23.99	25.39	22.19	21.97	22.79	25.01	24.96	23.54	25.74	24.31	24.72	24.51	25.48	22.98	22.78	21.77	25.58	23.91	24.22	21.89	25.76	23.98	25.14	22.21	24.24	22.55	22.14	23.71	24.28	23.38	24.82
sp|P62880|GBB2_MOUSE	30.4	30.49	30.94	31	30.23	31.15	31.57	31.12	30.94	30.58	30.1	30.86	30.91	30.29	30.72	30.83	31.1	31.09	31.14	29.73	30.57	30.44	29.38	29.91	30.36	30.75	30.99	31.14	30.58	30.76	30.55	31.89	30.82	30.57	30.51	31.23	30.87	29.99	30.3	30.16	30.36	28.85	30.58	30.24	29.57	30.67	30.74	30.95	30.19
sp|P62881|GBB5_MOUSE	28.12	28.01	28.38	28.79	28.12	28.76	25.38	27.75	28.06	28.55	28.23	28.43	27.74	28.01	28.21	28	27.47	27.63	28.26	27.9	28.67	28.72	29.3	28.48	28.7	27.74	28.51	27.23	28.28	27.8	28.4	28.02	28.4	27.88	28.18	29.08	27.08	29.12	28.2	27.9	27.98	28.43	27.29	28.16	27.81	27.98	27.59	27.75	28.12
sp|P62889|RL30_MOUSE	26.53	25.15	25.91	26.98	26.02	26.36	27.42	25.63	26.73	26.83	27.56	26.97	26.16	27.56	26.93	27.6	25.81	26.63	26.2	26.97	26.97	27.06	28.21	27.27	26.92	26.84	26.19	27.14	27.1	27.14	27.19	25.32	26.5	27.2	26.7	24.04	24.67	27.6	26.58	26.49	27.67	27.45	25.49	27.7	27.51	26.8	26.2	25.54	26.77
sp|P62897|CYC_MOUSE	29.14	30.2	29.52	28.36	29.95	29.14	30.26	29.73	29.44	29.5	28.79	29.75	29.21	28.71	29.41	28.78	29.39	29.44	29.13	29.49	28.68	29.15	29.68	29.23	29.25	29.94	29.95	30	29.55	28.47	28.52	30.23	29.99	28.86	29.66	29.69	30.1	29.15	29.45	29.55	28.58	29.96	29.76	28.49	29.46	29.34	29.42	29.52	29.61
sp|P62900|RL31_MOUSE	28.18	27.48	27.3	28.18	28.27	28.68	28.25	27.84	28.65	28.4	29	28.43	28.25	29.14	28.38	29.26	28.94	28.44	28.03	28.9	28.52	28.42	26.93	29.07	28.69	28.37	29.19	27.4	29.14	27.15	28.96	26.28	27.25	28.75	28.19	26.96	27.84	26.96	28.04	28.2	29.09	27.92	26.79	29.06	29.24	29.03	27.88	28.18	28.69
sp|P62908|RS3_MOUSE	29.22	28.92	28.82	29.28	28.64	28.8	28.87	29.11	29.34	28.95	29.77	29.05	29.5	29.88	29.52	29.87	29.33	29.49	29.85	29.38	29.47	29.52	30.15	29.53	29.57	30.03	29.41	28.89	29.5	29.88	29.02	28.83	29.07	29.01	28.97	28.61	28.81	29.84	28.82	29.24	29.75	29.49	29.35	29.8	30	30.15	30.2	29.62	29.64
sp|P62911|RL32_MOUSE	26.53	23.56	22.94	27.08	26.22	25.74	23.66	26.09	25.89	26.68	27.5	25.62	25.67	27.28	28.92	27.44	25.79	25.49	26.02	26.92	27.04	26.24	22.65	25.68	26.61	25.93	26.8	25.14	26.75	26.81	27.34	22.92	22.62	27.54	26.37	22.9	25.81	27.85	26.87	26.55	27.62	28.44	23.4	27.35	27.36	26.8	26.29	25.64	27.06
sp|P62918|RL8_MOUSE	28.45	27.28	27.13	28.31	28.17	27.74	23.97	27.87	27.81	28.63	29.04	28.24	26.38	28.87	28.67	28.43	27.18	27.71	27.79	29.17	29.01	28.67	29.63	28.65	28.74	27.86	28	27.62	28.85	27.89	28.27	25.88	28.26	28.99	28.14	26.09	29.38	29.33	28.79	27.61	29.3	29.38	26.65	29.15	28.79	28.57	27.61	27.49	28.75
sp|P62960|YBOX1_MOUSE	23.01	23.59	23.01	23.96	23.63	23.61	25.1	22.09	23.36	22.88	23.38	22.24	23.28	24.08	23.08	22.41	23.55	22.53	24.14	23.03	23.03	25.03	25.08	25.48	22.28	25.12	25.41	23.17	22	22.97	22.46	23.22	23.11	22.97	24.11	24.26	22.43	24.36	22.09	23.95	21.49	22.87	23.92	22.36	24.1	24.14	23.53	23.69	22.77
sp|P62962|PROF1_MOUSE	28.93	29.85	28.79	28.99	30.15	28.36	29.94	29.18	29.54	29.53	28.68	29.13	28.07	28.84	29.51	28.74	28.51	28.22	29	28.92	28.07	28.36	29.56	27.69	29.39	28.21	28.79	28.56	28.42	29	28.15	28.59	28.99	29.03	29.7	28.03	29.12	28.9	29.43	29.43	27.78	28.81	28.49	28.57	29.4	28.29	28.98	27.69	29.06
sp|P62983|RS27A_MOUSE	31.58	30.66	30.72	30.97	31.12	31.39	28.4	31.88	31.55	31.23	31.05	30.81	30.54	31.08	31.48	30.94	31.87	30.9	31.23	30.76	31.52	31.86	32.05	31.84	31.52	31.85	31.74	31.73	31.76	31.24	30.6	30.62	30.82	30.71	31.04	31.42	32.13	32.5	31.05	31.3	31.44	31.63	31	31.06	31.9	31.47	31.53	31.16	31.37
sp|P62996|TRA2B_MOUSE	24.92	23.2	22.7	24.85	23.92	24.12	23.92	25	24.99	24.64	25.68	23.56	23.95	24.07	25.67	24.42	22.85	22.38	22.98	24.12	26.26	25.76	24.62	26.07	26.61	24.5	25	26.89	26.88	24.74	24	22.85	23.77	25.12	24.46	23.07	23.71	22.2	24.25	24.61	25.74	25.61	22.46	25.68	24.81	24.38	22.36	22.74	24.74
sp|P63001|RAC1_MOUSE	31.02	30.5	31.06	31.27	30.73	30.99	30.2	30.76	30.68	31.14	31.02	30.91	30.07	30.65	30.91	30.63	30.16	30.41	30.2	30.92	31.22	31.23	31.5	30.89	31.24	30.55	31.06	29.76	30.93	29.78	30.93	30.2	30.79	31.11	31.36	30.26	30.04	31.62	31.13	30.29	30.75	31.43	30.11	30.9	30.73	30.39	29.93	30.55	30.82
sp|P63005|LIS1_MOUSE	29.32	28.73	29.04	29.07	28.67	29.41	26.18	29.41	29.1	29.38	29.45	28.85	28.88	29.03	29.11	29.72	28.58	28.89	29.26	28.89	29.14	29.58	29.8	28.93	29.06	29.24	28.68	28.11	28.85	28.88	29.63	28.66	29.27	29.43	29.45	28.74	28.62	30.15	29.45	28.96	29.06	30.33	28.7	29.44	29.45	29.12	28.66	28.81	29.06
sp|P63011|RAB3A_MOUSE	31.25	31.06	31.85	32.24	31.38	32.14	33.12	31.9	31.43	31.54	31.65	31.41	31.65	31.47	31.96	31.84	31.74	31.63	31.61	31.74	31.62	31.67	31.2	30.96	31.57	31.85	31.04	31.64	31.53	30.87	31.89	32.41	31.7	31.81	32.14	31.37	32.08	30.91	31.88	31.21	32.02	31.16	31.66	31.65	31.47	31.57	32.23	31.75	31.9
sp|P63017|HSP7C_MOUSE	34.04	33.88	34.07	34.27	34.02	34.2	34.05	34.33	34.25	34.07	34.2	34.34	34.34	34.06	34.4	34.16	34.25	34.18	34.23	34.16	34.38	34.34	34.39	34.03	34.24	34.03	34.17	34.57	34.12	33.94	34.04	34.48	34.25	34.02	34.36	34.12	33.65	34.45	34.39	33.9	34.29	34.12	34.09	34.11	34.07	34.18	34.09	34.39	34.22
sp|P63024|VAMP3_MOUSE	21.96	23.07	23.72	22.22	24.76	22.68	22.95	23.17	22.51	23.86	23.09	22.26	21.03	23.16	22.19	22.81	21.96	22.76	23.58	22.63	24.05	24.38	23.01	22.61	22.01	22.84	22.07	22.52	22.24	23.42	21.77	22.7	23.58	22.86	22.91	23.98	23.23	23.18	22.41	22.11	21.45	23.36	23.6	22.93	21.87	22.58	22.2	22.61	22.61
sp|P63028|TCTP_MOUSE	28.06	28.26	28.05	28.43	28.21	28.83	31.01	28.4	28.26	28.15	28.16	27.97	28.61	28.24	28.64	28.6	28.67	28.98	28.28	28.17	28.06	28.35	28.17	28.21	28.37	28.13	29	29.29	28.25	28.8	27.75	28.39	28.43	28	28.14	28.52	28.19	28.2	27.99	29.3	28.01	27.32	28.76	28.07	27.93	28.56	28.8	28.05	28.18
sp|P63030|MPC1_MOUSE	26.31	27.23	27.23	26.33	26.39	24.44	23.72	24.65	24.73	26.3	26.27	26.69	26.08	26.3	26.37	24.63	25.77	25.69	25.32	27.25	26.23	25.09	25.34	27.2	26.58	25.41	24.06	25.94	26.62	26.48	26.63	24.75	26.41	26.29	26.79	25.66	26.48	25.03	25.72	25.62	25.58	25.75	26.25	26.72	26.7	24.81	25.9	26.16	26.45
sp|P63034|CYH2_MOUSE	26.29	26.74	26.59	26.49	25.98	25.99	26.56	26.9	26.01	26.23	25.78	25.92	26.53	26.74	26.2	26.12	26.65	26.16	25.64	26.07	26.51	24.97	24.01	26.6	26.46	27.23	26.67	26.86	26.36	26.52	25.87	26.15	25.9	26.9	25.97	25.69	25.85	23.38	25.43	26.01	26.13	25.81	26.42	26.17	25.82	25.53	26.18	26.03	26.32
sp|P63037|DNJA1_MOUSE	28.22	28.66	28.75	28.65	28.82	29.08	28.34	28.73	28.4	28.6	29.14	29.11	28.79	29.12	28.91	29.3	29.12	28.87	29.3	29.18	28.85	29.21	29.48	28.91	28.77	28.06	29.53	29.2	28.65	28.61	29.1	27.17	29.29	29.19	28.92	29.43	29.92	29.18	28.8	28.64	29.02	29.18	29.15	29.04	29.23	29.18	29.03	29.04	28.83
sp|P63038|CH60_MOUSE	32.33	32.89	33.01	32.42	32.57	33.05	33.7	33.03	32.94	32.61	32.32	33.37	33.44	32.34	32.78	32.95	33.16	33.1	33.23	32.77	32.62	33.22	33.27	32.4	32.69	33.06	33.06	33.87	32.68	32.85	32.32	33.44	33.17	32.39	32.92	33.41	32.56	32.62	32.91	32.64	32.51	33.4	33.5	32.47	32.51	32.98	33.58	33.37	32.92
sp|P63040|CPLX1_MOUSE	26.9	26.49	26.65	27.48	26.14	27.05	28.44	27.01	27.31	27.33	27	27.87	27.45	26.61	27.62	26.9	27.89	27.74	27.09	26.96	27.35	27.35	27.91	26.57	27.18	27.19	27.49	29.03	27.35	26.12	26.75	28.23	27.69	27.11	27.33	26.92	29.04	28.07	26.68	27.49	27.29	28.57	27.07	27.16	27.45	27.01	27.84	27.43	26.51
sp|P63044|VAMP2_MOUSE	30.43	30.8	30.73	31.1	30.64	31.61	32.98	30.86	31.39	30.81	31.13	31.66	30.99	30.41	30.52	31.35	30.79	30.64	31.42	30.52	31.1	31.54	31.32	30.49	30.82	31.84	31.89	30.88	31.29	30.57	30.66	32.21	31.15	31.01	30.57	31.38	30.97	31.81	30.3	30.95	31.24	31.52	31.55	30.8	30.46	31.1	31.09	31.24	30.66
sp|P63046|ST4A1_MOUSE	27.23	27.04	26.57	26.99	27.17	26.26	22.48	26.09	26.03	26.67	27.05	25.55	27	27.03	27.06	26.89	26.94	26.85	26.75	26.87	26.1	26.63	24.37	26.46	26.71	25.56	25.82	25.55	26.88	26.59	26.96	27.83	26.82	26.75	27.26	27.31	26.36	25.95	26.44	27.42	27.07	26.7	26.53	26.96	27.48	27.21	26.06	26.98	26.96
sp|P63054|PCP4_MOUSE	24.21	24.9	22.13	23.37	22.83	24.31	22.87	21.32	24.65	23.69	25.26	25.2	24.15	23.32	24.46	24.33	25.19	21.25	22.37	24.05	24.26	25.29	29.68	25.08	27.15	22.97	26.35	25.01	24.01	23.76	22.63	23.74	22.4	22.51	21.88	23.82	23.13	21.22	23.4	23.96	21.45	23.29	21.99	23.39	25.69	21.89	22.85	22.53	23.54
sp|P63073|IF4E_MOUSE	26.19	25.72	25.25	25.36	26.39	25.05	22.72	24.79	26.29	25.32	26.29	25.91	25.28	26.18	26.33	25.74	25.63	25.71	25.64	25.93	25.73	25.71	26.34	25.17	26.26	24.56	26.05	24.43	25.88	26.37	24.96	25.63	25.98	26.5	25.99	24.88	25.88	25.74	26.54	24.82	25.88	26.64	25.28	25.77	26.4	26.37	25.74	25.67	26.05
sp|P63080|GBRB3_MOUSE	28.67	27.59	28.34	28.25	27.82	27.93	26.51	28.02	27.78	28.04	27.43	27.13	27.06	27.49	26.87	27.18	27.26	27.59	27.53	26.92	27.38	27.43	27.41	28.33	27.42	28.78	27.57	27.32	27.62	27.41	28.41	28.41	27.79	27.79	27.07	28.62	27.19	28.01	27.65	27.88	27.36	28.05	27.96	27.82	27.93	27.78	26.79	27.62	27.25
sp|P63082|VATL_MOUSE	25.1	26.98	27.42	24.64	26.35	27.54	27.92	26.36	25.51	26.52	26.73	25.28	27.21	26.02	25.82	27.25	25.97	25.56	23.16	25.33	25.32	26.27	26.09	26.02	26.1	22.12	24.35	25.62	26.33	24.51	25.86	25.6	26.49	26.1	25.87	24.22	27.51	25.83	25.62	24.17	24.99	24.77	28.02	25.7	26.38	24.32	28.57	25.55	26.24
sp|P63085|MK01_MOUSE	30.24	30.68	30.2	30.65	30.66	30.44	30.08	30.44	30.73	30.84	30.99	30.71	30.94	31	31.33	31.04	30.43	30.58	30.77	31.36	30.83	31.17	31.72	31.3	31.56	31.28	31.12	31.16	31.57	31.31	30.65	31.08	30.82	31.15	31.21	30.72	31.4	31.86	31.45	30.98	31.07	31.54	30.77	31.09	31.57	31.19	31.34	30.98	31.64
sp|P63087|PP1G_MOUSE	30.06	30.5	30.49	30.24	30.19	29.96	30.68	30.37	30.19	29.89	29.95	30.54	30.18	29.86	29.76	30.02	30.45	30.5	30.67	29.37	29.87	30.59	30.6	29.96	29.95	30.05	30.32	30.67	29.67	30.16	29.82	30.25	30.21	29.77	30.04	30.12	30.55	30.35	29.49	30.13	29.78	29.81	30.31	29.75	29.85	29.9	30.47	30.32	29.59
sp|P63089|PTN_MOUSE	23.36	23.99	23.51	22.9	23.51	23.15	22.38	23.35	22.55	23.17	23.24	23.68	23.54	22.46	21.51	22.49	22.79	24.33	23.41	21.71	23.81	21.9	23.04	23.56	22.03	22.93	22.63	23.46	22.93	23.68	23.15	22.25	21.7	22.16	23.32	23.04	23.57	23.26	22.92	23.11	22.74	22.87	22.87	21.04	22.45	23.01	22.9	22.85	23.34
sp|P63094|GNAS2_MOUSE	28.36	28.27	28.66	28.32	28.54	28.19	28.21	28.29	28.54	28.37	28.06	28.74	27.91	28.31	28.22	28.17	28.22	28.56	28.74	28.25	28.23	28.09	27.76	28.06	28.31	28.76	27.74	28.24	28.1	28.32	28.12	28.06	28.24	28.26	28.12	28.44	29.1	29.31	28.4	27.92	28.16	28.55	28.13	28.02	28.13	28.4	28.26	28.48	27.91
sp|P63101|1433Z_MOUSE	34.01	33.6	34.44	35.19	34.64	34.4	34.88	34.26	34.32	34.34	34.27	35.08	34.06	33.92	35.03	34.23	34.37	34.59	33.87	34.81	34.97	34.55	33.59	34.03	34.73	33.89	34.3	34.84	34.56	34.42	34.81	34.94	34.65	34.51	35.06	34.69	34.58	34.39	34.91	34.44	34.54	34.15	33.75	34.2	34.02	33.98	34.08	34.17	34.44
sp|P63137|GBRB2_MOUSE	23.84	22.48	24.48	25.47	23.86	25.2	25.39	25.66	26.47	26.07	24.67	24.73	24.5	24.86	24.3	24.64	25.34	25.01	25	24.84	25.2	24.95	24.62	25.13	24.73	26.1	25.32	23.55	24.28	24.77	24.17	25.55	24.44	25.28	22.99	25.22	26.21	24.52	25.4	24.79	24.93	24.62	25.03	24.39	22.21	25.71	25.57	23.41	24.29
sp|P63141|KCNA2_MOUSE	25.38	24.57	24.77	23.23	24.63	24.61	24.62	25.08	23.15	25.17	25.55	22.2	23.73	25.44	24.78	23.92	22.88	23.96	24.39	24.39	25.04	22.32	22.77	24.72	24.78	25.43	23.34	22.87	24.89	21.94	24.88	23.1	22.28	24.68	24.48	22.34	23.95	22.91	23.84	22.78	24.37	22.96	23.3	24.66	24.43	22.53	25.52	21.8	24.57
sp|P63143|KCAB1_MOUSE	23.8	23.9	22.75	21.84	23.21	21.62	21.72	22.84	23.17	21.84	22.4	22.77	22.01	24.17	23.42	22.6	23.98	22.99	23.26	22.55	23.24	21.64	21.43	23.7	22.88	22.82	22.52	24.39	23.11	23.14	23.6	21.77	21.99	21.51	23.8	21.36	24.19	22.13	22.43	21.78	21.45	23.87	23.94	22.08	22.19	22.94	22.46	21.71	22.29
sp|Q9Z255|UBE2A_MOUSE	22.54	24.05	23.15	22.3	22.32	22.06	24.18	22.11	22.38	22.42	22.41	22.81	23.13	22.91	22.9	24.29	24.35	23.38	23.05	22.58	23.66	22.17	22.37	22.91	23.64	24.51	22.86	22.71	21.39	22.35	22.43	22.67	22.46	21.93	23.23	22.82	23.06	21.62	21.84	21.89	22.1	22.67	22.45	22.33	22.54	22.92	21.94	24.4	21.26
sp|P63154|CRNL1_MOUSE	21.57	23.26	24.21	23.44	22.69	23.34	23.71	23.06	22.23	22.98	22.23	22.92	23.83	22.5	22.24	23.76	22.78	22.78	23.98	23	23.03	21.37	20.91	21.56	22.84	23.62	22.34	23.18	23.06	21.91	23.13	22.24	23.28	22.99	22.5	22.3	24.82	22.5	21.69	22.77	22.88	21.74	22.42	22.96	22.43	22.11	23.14	22.78	23.34
sp|P63158|HMGB1_MOUSE	28.7	28.42	29.44	28.78	28.38	29.29	25.75	28.82	28.64	28.41	27.8	30.04	28.17	28.78	29.36	29.38	28.91	28.55	28.89	29.74	31.61	31.4	31.4	29.76	31.34	30.04	30.69	29.31	30.83	28.77	29.64	28.41	29.48	29.33	30.38	27.17	27.52	29.47	29.82	28.23	29.28	29.72	27.81	29.35	27.6	29.04	28.86	29.68	29.85
sp|P63166|SUMO1_MOUSE	24.24	23.91	23.97	25.26	25.07	24.05	23.78	24.77	23.88	25.22	25.08	24.78	23.61	24.09	24.87	24.05	23.87	24.77	24.76	25.86	25.26	25.5	26.43	24.77	25.44	25.48	25.59	23.89	25.2	24.37	22.48	21.99	25.03	21.91	24.89	22.63	22.97	25.4	23.18	24.35	24.63	24.86	24.9	25.32	26.73	23.7	24.99	24.04	25.56
sp|P63168|DYL1_MOUSE	27.26	27.71	28.04	28.42	28.51	28.44	27.17	27.59	28.06	27.3	27.94	27.32	28.88	28.21	28.82	28.31	27.57	28.39	29.2	27.69	28.45	28.5	27.42	27.56	27.89	26.87	28.04	27.42	27.85	27.14	29.08	29.27	28.35	28.39	29.16	27.78	29.05	30	28.64	28.73	28.23	28.69	28.09	28.12	27.78	27.53	27.96	28.23	28.4
sp|P63213|GBG2_MOUSE	29	29.38	30	29.71	29.54	29.66	28.64	29.44	29.5	29.41	29.58	30.22	29.92	29.41	30.35	29.62	29.8	28.88	29.11	29.72	30.35	30.87	30.55	29.36	30.05	28.42	29.86	30.21	29.97	29.61	30.32	30.02	30.26	29.65	30.72	28.11	28.61	31.13	29.54	30.31	29.68	29.74	27.92	29.68	29.38	29.24	29.55	29.82	29.58
sp|P63216|GBG3_MOUSE	27.27	27.28	27.25	27.22	26.49	27.03	24.37	27.06	26.86	27.36	26.97	27.46	26.81	26.4	26.64	26.24	26.02	24	26.15	26.48	27.12	27.95	26.38	26.35	26.87	26.46	26.68	26.74	26.39	26.76	27.75	27.23	27.93	27.3	27.56	26.88	26.77	28.43	26.89	27.77	26.83	27.21	28.03	26.72	27.4	26.48	25.07	26.15	26.25
sp|P63242|IF5A1_MOUSE	29.69	29.05	29.59	29.74	29.75	30.05	29.86	29.77	30.44	29.94	30.02	29.79	29.6	29.73	29.55	30.07	30.26	29.94	30.01	29.84	29.66	30.34	30.46	29.7	29.72	29.7	30.58	30.48	29.67	30.04	29.29	29.65	30.04	29.75	29.19	29.58	29.08	30.38	29.86	29.71	29.82	31.41	29.23	30.07	29.83	30.08	30.16	30.21	29.71
sp|P63248|IPKA_MOUSE	22.23	22.25	22.02	24.39	22.73	22.7	25.2	24.01	22.99	24.08	21.79	22.58	22.16	24.12	22.61	24.1	21.91	23.32	23.66	22.78	22.23	23.44	23.62	24.32	22.01	22.96	24.52	24.36	23.66	24.21	23.4	23.53	22.71	24.51	23.31	24.41	23.77	22.04	23.1	24.76	23.92	23.57	23.04	23.18	22.67	23.58	23.96	23.14	21.29
sp|P63250|KCNJ3_MOUSE	25.27	25.48	24.27	25.18	24.72	24.77	22.75	24.36	24.87	25.06	23.93	23.18	24.54	24.45	24.1	23.33	23.53	25	23.78	24.33	25.15	24.84	22.08	25.37	23.99	23.64	24.46	25.13	24.6	25.76	25.04	24.19	23.67	24.69	24.4	24.83	26.72	22.31	23.81	24.28	23.26	23.45	25.16	23.99	24.28	23.63	23.45	23.93	23.7
sp|P63260|ACTG_MOUSE	35.42	35.47	35.89	36.18	35.29	35.96	36.45	36.12	35.9	36.02	35.36	36.12	35.69	35.3	35.76	35.59	35.54	35.56	35.29	35.6	35.75	36.07	35.9	35.32	35.73	35.45	35.77	36.38	35.85	35.22	35.46	36.52	35.94	35.73	35.88	35.38	35.75	35.58	35.68	35.21	35.35	35.84	35.27	35.47	34.97	35.12	35.74	35.61	35.67
sp|P63276|RS17_MOUSE	27.48	27.37	26.91	28.06	26.96	26.74	27.43	26.59	26.34	26.98	27.61	27.23	27.73	27.67	27.89	27.57	27.96	27.45	27.73	27.81	27.8	27.94	27.86	27.39	27.92	26.9	27.25	26.76	28.22	27.93	27.35	26.79	27.71	27.02	27.09	27.56	27.9	27.04	27.58	27.19	28.63	27.05	27.6	28.24	27.93	27.73	27.2	27.14	27.93
sp|P63280|UBC9_MOUSE	25.6	25.02	26.15	26.49	26.34	26.74	26.83	22.52	26.05	26.34	25.37	26.05	26.31	26.35	26.26	26.84	23.15	26.86	26.17	26.11	25.91	27.87	27.08	26.55	27.35	27.64	28.51	28.5	27.64	27.87	26.11	26.76	26.25	24.97	25.72	25.83	26.26	26.56	26.53	26.53	25.52	26.78	27.07	25.73	26.28	26.55	26.13	26.25	26.63
sp|P63318|KPCG_MOUSE	32.18	31.89	32.17	32.24	31.92	32.05	31.46	32.11	32.2	32.1	31.63	31.49	31.3	31.47	31.4	31.3	30.84	31.3	31.66	31.34	30.51	30.45	30.76	30.26	30.14	29.96	29.78	29.73	30.38	29.99	32.07	32.07	31.61	31.64	31.82	31.54	31.95	32.23	31.75	31.32	31.4	31.32	31.43	31.49	31.29	31.39	31.21	31.09	31.3
sp|P63321|RALA_MOUSE	28.79	28.06	28.63	28.57	28.38	29.04	29.6	28.71	28.86	28.69	28.33	28.36	28.62	28.05	29.12	28.56	27.91	27.83	28.14	28.93	28.7	28.69	28.41	27.69	28.87	28.21	28.85	28.28	28.75	27.21	28.62	28.78	28.49	28.24	28.78	28.31	27.48	28.99	29.18	28.22	28.69	28.01	27.77	28.37	28.47	28.6	27.74	28.48	28.48
sp|P63323|RS12_MOUSE	27.68	27.01	27.04	27.42	27.58	27.75	27.89	27.95	27.45	27.34	28.16	27.7	27.52	28.36	27.94	28.41	29.14	28.59	28	27.83	27.55	28.09	28.46	28.16	27.63	28.13	28.55	29.21	27.65	28.35	25.43	27.28	27.75	27.78	27.38	26.96	26.81	28.71	27.75	27.38	28.09	27.87	28.18	28.09	27.36	28.22	27.97	27.74	27.97
sp|P63325|RS10_MOUSE	27.68	27.1	26.64	27.67	27.19	27.34	28.44	26.46	27.3	28	28.76	27.04	27.1	28.38	27.93	27.71	28.3	27.51	27.61	27.35	28.71	27.05	26.72	28.02	27.94	27.81	28.43	27.48	27.37	28.09	27.52	25.83	27.14	28.08	26.74	26.44	28.16	25.77	27.67	27.35	28.42	27.18	28.58	28.32	27.71	28.27	27.74	27.91	28.1
sp|P63328|PP2BA_MOUSE	32.88	33.2	33.45	33.52	33.43	32.91	32.97	33.15	33.26	33.42	32.63	33.28	32.87	32.54	32.96	32.37	32.69	32.69	32.48	32.82	32.53	32.8	32.91	32.47	32.78	32.04	32.44	32.84	32.63	32.51	32.82	32.89	32.73	32.7	32.86	33.2	33.09	33.17	32.95	32.49	32.18	32.92	32.16	32.34	32.42	32.02	32.4	32.43	32.27
sp|P63330|PP2AA_MOUSE	29.8	30.94	30.43	30.05	29.57	29.08	31.49	30.18	29.74	29.86	29.69	30.44	30.67	30.06	29.99	29.38	30.11	30.18	29.83	29.12	29.4	29.88	30.21	29.95	29.82	29.4	29.54	30.43	29.68	29.48	29.71	31.53	30.35	29.66	29.91	29.58	30.82	29.17	29.75	30.02	29.63	29.33	30.79	29.79	29.83	29.41	30.38	30.46	29.92
sp|P67778|PHB_MOUSE	30.49	30.16	30.09	30.69	30.29	30.88	31.17	30.83	30.73	30.45	30.29	30.22	30.04	30.04	30.37	30.58	30.67	30.45	30.35	30.1	30.63	30.54	30.51	30.67	30.32	30.34	31.09	31.06	30.59	30.44	30.04	30.85	30.23	30.26	29.98	30.27	30.02	29.94	30.35	30.01	30.66	30.44	30.33	30.32	30.05	30.36	30.54	30.24	30.37
sp|P67871|CSK2B_MOUSE	27.84	28.72	28.63	28.23	27.55	29.08	29.32	28.88	28.17	28.27	28.42	28.99	28.85	27.8	28.63	29.23	28.97	28.52	28.87	28.29	28.51	29.14	28.87	28.33	28.43	28.99	29.34	28.7	28.28	28.36	28.44	29.02	28.78	27.63	28.9	28.82	28.98	29.53	28.49	28.02	28.24	28.65	29	28	28.47	28.54	28.32	28.63	27.85
sp|P67984|RL22_MOUSE	26.74	27	26.72	27.19	26.26	26.59	24.68	27.04	26.71	26.52	27.9	27.63	27.75	27.39	27.64	27.69	27.35	27.25	27.84	26.62	26.99	27.46	27.58	27.11	27.16	26.81	27.39	26.79	26.64	27.74	27.04	27.02	26.87	26.87	25.92	26.82	25.48	28.23	26.89	27.44	27.48	27.68	27.13	26.54	27.32	28.05	27.63	27.24	27.25
sp|P68033|ACTC_MOUSE	31.54	31.76	31.99	32.1	31.38	31.56	30.13	31.48	31.43	31.81	31.07	31.72	31.24	31.41	31.49	30.96	31.47	31.47	31.9	32.08	31.99	32.33	32.71	32.07	31.98	31.5	31.61	31.76	32.3	31.4	31.9	33.02	31.77	31.84	32.3	32.09	31.64	32.89	31.99	31.11	31.5	31.84	31.65	31.47	31.69	31.09	31.02	31.72	32.55
sp|P68037|UB2L3_MOUSE	28.12	28.87	28.14	28.04	27.49	27.49	30.34	27.76	28.34	28.12	27.98	27.47	28.42	27.89	27.94	27.21	28.76	28.76	28.36	26.18	27.88	27.52	27.1	28.46	28.26	28.66	28.81	29.84	27.91	27.29	26.92	28.86	28.16	27.39	27.05	28.92	28.6	24.98	26.75	28.02	27.56	25.79	29.45	27.62	28.24	28.45	28.89	29.11	27.8
sp|P68040|GBLP_MOUSE	29.09	28.93	28.53	29.18	28.46	28.63	28.13	28.86	28.72	28.76	29.64	28.85	29.37	29.49	29.45	29.69	29.38	29.03	29.05	29.1	29.43	29.36	29.44	29.23	29.47	29.59	29.39	29.37	29.19	29.05	28.75	28.99	28.75	28.87	28.8	28.1	28.61	28.56	28.82	28.53	29.74	29.83	29.38	29.62	29.57	29.23	29.39	29.17	29.54
sp|P68181|KAPCB_MOUSE	25.08	25.33	24.86	24.78	24.71	23.93	22.61	24.11	24.88	24.75	25.08	25.71	24.89	25.51	25.86	24.91	24.03	27.18	25.88	26.51	25.09	26.4	24.36	22.96	26.35	25.31	25.38	25.8	26.5	28.53	25.91	22.77	24.87	25.16	25.23	25.24	23.76	24.79	24.59	25.46	26.07	24.52	25.25	25.91	26.36	25.97	24.45	25.66	25.99
sp|P68254|1433T_MOUSE	31.44	30.99	31.3	31.63	31.38	31.27	33.68	31.53	31.87	31.37	31.22	31.2	31.35	30.75	31.21	31.18	31.04	31.51	30.96	31.23	31.3	30.72	31.76	30.73	31.27	30.76	31.63	31.61	31.1	30.82	31.78	30.87	31.34	31.27	31.99	31.21	31.12	31.54	31.64	31.16	31.4	31.95	30.44	30.97	31.17	31.06	31.16	31.35	30.91
sp|P68368|TBA4A_MOUSE	32.26	32.15	32.35	32.61	32.58	32.82	32.27	32.71	32.59	32.61	32.29	32.35	32.23	32.45	32.78	32.14	32.68	32.5	31.57	32.76	32.2	31.79	30.02	32.02	32.15	32.35	32.31	33.84	32.48	31.71	31.9	32.51	32.1	32.23	32.07	32.03	31.92	30.4	31.8	31.7	32.16	31.24	31.77	32.14	31.59	31.45	32.47	31.85	32.07
sp|P68369|TBA1A_MOUSE	35.17	35.41	35.93	36.01	35.17	36.05	36.7	35.88	35.82	35.75	35.56	35.7	36.09	35.39	35.71	35.6	35.9	35.72	35.26	35.67	35.49	35.82	34.88	34.99	35.5	35.84	35.56	36.29	35.67	34.96	35.12	36.81	35.62	35.41	35.62	35.6	35.76	34.78	35.41	35.09	35.52	35.21	35.63	35.43	34.91	35.35	35.96	35.7	35.65
sp|P68372|TBB4B_MOUSE	34.93	35.16	35.35	34.88	34.49	35.3	36.39	34.98	35.12	34.93	34.93	35.23	35.39	35.01	34.85	35.18	35.42	35.09	34.96	34.75	34.78	35.14	34.37	34.69	34.79	35.73	35.14	35.43	34.78	34.8	34.9	35.96	35.2	35.01	35.13	35.28	36.19	33.98	34.55	34.78	34.87	34.32	35.3	34.77	34.55	34.99	35.51	35.12	34.86
sp|P68404|KPCB_MOUSE	31.34	30.75	31	31.3	31.12	30.98	30.48	31.05	31.15	31.02	30.36	30.07	29.91	30.1	30.42	29.73	29.97	29.67	29.92	30.16	29.41	28.68	29.73	29.46	29.35	28.83	28.63	27.78	29.4	28.56	30.79	30.16	30.13	30.27	30.46	30.05	29.92	30.45	30.32	29.96	30.07	30.78	29.62	30.01	30.17	30.14	30.14	30.13	30.25
sp|P68433|H31_MOUSE	24.1	25.13	26.41	25.52	25.15	24.99	24.34	25.25	25.8	25.4	24.77	25.15	24.04	24.48	24.92	23.08	28.39	27.2	24.03	23.41	25.47	23.73	25.55	25.23	25.57	26.93	25.29	27.13	25.66	26.69	24.39	23.19	24.72	24.8	23.29	26.87	26.01	22.58	24.16	24.07	24.81	23.54	24.39	24.48	23.47	24.54	23.53	25.91	24.21
sp|P68510|1433F_MOUSE	31.28	30.32	30.93	31.04	31.2	31.66	30.7	31.3	31.54	30.95	31.69	32.12	31.34	31.28	32.4	31.82	31.96	32.16	31.6	32.07	32.1	31.28	31.21	31.49	31.75	31.01	31.41	32.27	31.67	30.9	31.96	31.39	31.4	31.15	31.89	31.33	31.4	31.51	31.71	30.82	32.03	32.38	30.96	31.64	31.72	31.34	32.18	31.57	31.7
sp|P69566|RANB9_MOUSE	23.5	22.89	24.36	21.57	23.74	23.19	24.27	23.94	23.12	23.59	22.74	22.93	24.74	22.49	23.26	22.35	23.53	22.74	22.69	22.6	22.8	21.93	23.6	23.21	22.59	23.85	23.05	23.57	22.45	22.87	22.71	23.64	23.85	23.02	21.97	22.53	23.69	22.95	22.67	24.38	24.17	21.9	23.54	22.49	22.64	24.2	24.27	24.19	22.22
sp|P70122|SBDS_MOUSE	24.55	23.3	23.68	22.83	22.65	23.48	23.8	21.52	22.03	21.83	22.73	22.57	22.61	23.44	22.46	23.52	23.38	22.43	23	24.03	21.34	21.49	23.1	23.26	23.48	23.1	22.75	21.81	23.3	22.84	23.96	21.94	24.11	22.34	22.99	23.15	23.4	22.21	23.03	23.34	22.6	22.31	24.04	22.89	22.83	22.82	22.76	23.49	22.66
sp|P70168|IMB1_MOUSE	30.24	30.55	30.74	30.09	30.74	30.11	30.46	29.68	30.07	30.2	30.13	30.29	30.68	30.31	30.07	30.08	30.51	30.53	30.29	30.46	30.2	30.25	30.22	30.27	30.14	30.25	29.84	29.87	30.15	30.5	30.57	30.04	30.35	30.59	30.36	30.68	31.06	29.23	30.3	30.43	30.34	30.8	30.59	30.47	30.3	30.13	30.42	30.22	30.28
sp|P70175|DLG3_MOUSE	29.5	29.44	29.49	29.53	29.5	29.39	29.93	29.13	29.64	29.44	29.14	29.42	28.86	28.99	28.99	28.92	28.67	28.76	29.28	29.3	29.81	30.03	30.62	29.7	30.05	29.03	29.56	29.54	29.76	29.62	29.03	28.88	29.02	28.96	29.08	29.33	28.2	30.24	29.63	28.95	28.7	30.15	28.81	29.02	28.83	28.65	28.53	28.73	28.8
sp|P70182|PI51A_MOUSE	23.73	22.43	21.95	23.58	22.68	22.19	24.73	23.85	23.46	22.57	23.22	21.05	23.71	23.2	22.98	24.17	23.13	22.58	21.64	23.11	23.48	22.79	21.15	22.64	24.15	23.27	22.81	23.37	22.33	21.87	23.77	22.96	22.71	22.41	23.37	22.85	22.98	21.81	21.65	23.5	22.45	23.24	24.44	22.86	22.81	23.38	22.39	24.13	22.44
sp|P70188|KIFA3_MOUSE	24.45	25.86	25.05	24.67	25.79	25.77	24.71	24.82	26.07	24.8	26.05	24.43	26.62	25.77	25.45	22.9	26.27	26.42	25.78	25.44	25.57	23.29	22.36	24.27	25.32	24.78	24.21	25.32	25.55	25.59	25.81	25.3	25.79	24.92	25.49	26.33	24.34	25.32	25.04	25.28	25.6	25.02	26.06	25.31	25.22	25.14	25.97	25.49	25.05
sp|P70195|PSB7_MOUSE	26.86	25.88	25.52	26.66	26.75	27.62	25.53	27.03	26.71	26.76	26.92	26.88	24.95	26.67	26.8	26.78	25.81	26.56	26.05	26.97	27.46	27.66	28.27	27.34	27.19	25.61	27.1	26.79	27.37	27.35	27.15	23.18	27.12	26.71	27.45	24.87	26.26	28.26	26.35	26.69	27.18	26.41	25.07	26.95	26.63	26.93	25.67	25.9	26.85
sp|P70202|LXN_MOUSE	24.81	25.84	26.07	25.77	25.59	24.96	23.19	25.2	25.23	26.86	25.84	26.52	24.97	24.22	25.19	24.89	24.47	25.44	25.37	22.05	24.86	24.83	27.36	25.39	24.95	24.23	24.23	24.71	25.17	22.8	25.13	25.4	26.44	23.22	27.23	24.96	25.78	25.56	25.92	24.12	23.14	26.87	24.87	22.87	26.71	22.58	24.56	25.53	25.13
sp|P70205|PACR_MOUSE	22.54	23.44	23.29	23.43	23.59	22.74	24.04	24.08	21.77	23.17	22.13	22.39	23.23	22.35	22.5	22.88	22.9	23.43	22.21	23.25	23.18	22.3	23.32	23.66	22.13	23.72	24.12	23.76	22.84	23.13	22.8	22.75	23.14	22.39	21.47	21.56	22.86	22.07	22.11	23.05	22.53	21.6	22.51	24.36	21.73	21.68	23.18	22.56	23.72
sp|P70206|PLXA1_MOUSE	28.24	28.09	27.78	28.42	28.32	27.91	26.89	28.19	28.25	28.45	27.63	27.87	27.53	27.33	27.57	27.53	27.45	27.4	28.4	28.3	25.64	25.09	25.81	25.69	25.36	25.99	25.38	25.66	25.68	25.88	28.67	27.08	27.7	28.44	28.18	28.33	27.33	28.19	28.59	28.38	27.83	26.8	27.37	27.81	28.07	28.22	28.16	27.58	28.28
sp|P70207|PLXA2_MOUSE	22.59	24.2	23.85	23.63	24.87	22.9	24.46	22.97	23.85	23.08	23.52	22.66	23.28	24.45	23.6	22.86	23.96	24.1	23.29	23.5	21.69	22.34	22.68	23.84	23.2	24.17	22.81	22.89	23.88	24.8	24.09	23.59	23.3	24.42	23.47	24.71	24.8	21.72	23.9	24.52	23.6	23.4	24.52	23.62	23.59	23.26	23.43	23.82	23.74
sp|P70208|PLXA3_MOUSE	24.07	22.83	21.32	21.77	22.78	22.69	23.27	23.88	23.21	23.04	22.24	21.77	23.04	22.63	22.61	22.71	21.63	23.03	23.37	23.31	23.08	23.65	21.97	21.66	22.51	22	23.25	24.88	22.07	23.16	22.8	22.7	22.18	22.95	21.85	22.69	22.3	22.25	20.84	22.88	22.69	21.89	22.56	22.45	22.15	23.28	23.61	21.7	21.54
sp|P70211|DCC_MOUSE	22.5	23.54	23.58	21.73	22.85	23.59	23.6	22.15	22.03	23.83	21.89	21.58	22.69	22.04	22.49	22.97	23.51	22.49	24.05	24.03	22.89	23.08	23.3	23.3	22.02	21.89	23	23.75	22.76	22.68	21.63	22.94	23.11	23.66	22.9	22.61	23.55	22.41	22.33	23.02	23.68	23.7	22.96	22.4	21.19	22.27	23.66	22.7	21.52
sp|P70227|ITPR3_MOUSE	26.62	26.74	26.31	26.77	26.94	27.96	26.94	27.71	21.03	28.44	26.6	25.53	26.85	26.97	26.89	22.18	26.86	28.39	27.01	23.1	26.9	27.24	26.22	27.43	26.59	23.51	22.45	30.28	27.17	27.77	26.12	27.09	26.29	28.27	22.53	27.43	27.12	25.05	26.96	27.1	26.14	24.95	27.01	27.05	26.26	26.87	25.01	27.38	26.94
sp|P70232|NCHL1_MOUSE	27.55	25.75	25.55	27.13	25.99	27.08	26.99	26.38	26.89	27.28	27.53	25.8	25.79	27.44	27.1	26.59	25.81	25.9	25.72	27.33	27.45	26.26	26.27	26.9	27.01	26.09	26.62	26.48	27.47	26.16	27.18	27.53	27.42	28.33	27.89	25.98	26.63	28.75	28.04	26.86	27.48	27.69	24.74	27.83	26.65	27.33	26.07	26.13	27.68
sp|P70236|MP2K6_MOUSE	27.17	26.75	26.6	27.58	27.35	21.71	24.38	26.62	27.18	27.38	27.13	26.6	21.8	27.82	27.13	28.03	26.29	26.34	23.09	27.98	27.7	22.5	26.76	27.95	27.1	27.34	26.69	26.23	27.95	26.07	27.44	23.42	23.02	28.01	26.79	24.42	27.18	27.69	28.18	27.24	22.93	27.62	26.88	27.63	27.17	21.59	27.19	22.43	27.31
sp|P70245|EBP_MOUSE	24.57	24.21	24.51	24.66	23.71	23.93	22.33	23.77	24.13	23.17	24.65	21.81	24.92	22.94	24.48	24.28	23.99	23.84	24.34	24.46	25.22	25.18	25.69	24.85	24.91	24.99	24.36	24.49	25.01	21.88	24.06	23.1	24.79	24.72	23.56	23.7	24.56	25.18	24.08	23.43	24.92	25.3	23.91	24.91	22.34	24.42	22.68	24.48	24.29
sp|P70248|MYO1F_MOUSE	24.03	22.14	23.76	23.15	22.62	24.17	22.87	23.79	21.81	22.76	23.01	22.7	22.79	23.09	21.99	22.37	23.53	22.92	23.52	23.41	27.85	23.31	22.43	23.12	22.04	22.45	22.73	21.82	22.6	26.75	21.99	24.16	21.72	22.27	22.92	22.64	23.11	27.18	21.72	22.61	27.81	27.81	24.62	22.57	23.51	23.98	22.9	23.55	22.41
sp|P70261|PALD_MOUSE	22.8	22.59	22.66	23.23	22.92	22.54	24.42	22.52	24.12	22.08	23.5	23.23	23.34	21.97	21.15	22.64	23.39	22.7	22.77	23.12	21.61	22.83	21.14	22.48	23.08	23.17	22.79	23.02	22.6	23.85	23.21	23.14	23.95	22.07	23.62	23.82	24.36	22.98	21.89	21.98	24.07	23.68	23.18	22.38	22.07	22.84	22.79	23.76	21.66
[truncated: 3,157 more rows]
[truncated: 11 more columns]
