# Supplementary material for: Physical Activity Dynamically Regulates the Hippocampal Proteome along the Dorso-Ventral Axis
Source: Int J Mol Sci. 2020 May 15;21(10):3501. doi: 10.3390/ijms21103501 (PMC7278950; doi:10.3390/ijms21103501)
Supplement: Supplementary file 1 [file ijms-21-03501-s001.zip › Supplementary Dataset S2 related to Figure 2.xlsx]

## Sheet: Tabelle2
	Gene	Protein name & function	logFC	t	P.Value	adj.P.Val	B	[-log2(adj.pval)
P00761			-1.7773	-3.21918	0.00210449	0.0850313	-1.51348	14.4951
Q6GQS1	Slc25a23	Calcium-binding mitochondrial carrier protein SCaMC-3	-0.578305	-3.16747	0.00245018	0.0903904	-1.64836	9.4482
Q62393	Tpd52	Tumor protein D52	-0.528975	-2.88936	0.00541625	0.153189	-2.34712	9.4482
O70493	Snx12	Sorting nexin-12	-0.485724	-3.11154	0.00288364	0.101949	-1.79252	9.4482
Q9R1Q9	Atp6ap1	V-type proton ATPase subunit S1	-0.459258	-2.82219	0.00651766	0.178395	-2.50888	8.3274
Q62443	Nptx1	Neuronal pentraxin-1	-0.419087	-2.78207	0.00727063	0.186943	-2.60415	8.3274
P48774	Gstm5	Glutathione S-transferase Mu 5	-0.345768	-2.80874	0.00676173	0.182138	-2.54094	6.86041
P14685	Psmd3	26S proteasome non-ATPase regulatory subunit 3	-0.23034	-2.76457	0.00762348	0.190251	-2.64538	6.86041
Q8BGQ7	Aars	Alanine--tRNA ligase, cytoplasmic	0.245623	2.92559	0.00489631	0.145252	-2.25871	6.86041
Q05920	Pc	Pyruvate carboxylase, mitochondrial	0.24779	2.99184	0.00406351	0.127854	-2.09498	6.82679
P62814	Atp6v1b2	V-type proton ATPase subunit B, brain isoform	0.26139	2.96229	0.00441729	0.136294	-2.16835	6.64431
Q99KI0	Aco2	Aconitate hydratase, mitochondrial	0.264955	3.44534	0.00106503	0.0547683	-0.906598	6.33406
P52480	Pkm	Pyruvate kinase PKM	0.293144	3.50605	0.000883296	0.0468423	-0.739142	6.33406
Q60597	Ogdh	2-oxoglutarate dehydrogenase, mitochondrial	0.297484	3.69501	0.000488026	0.0306734	-0.206352	6.23548
Q9D172	D10Jhu81e	ES1 protein homolog, mitochondrial	0.298164	3.04457	0.00349705	0.116107	-1.96278	6.12081
Q8BWF0	Aldh5a1	Succinate-semialdehyde dehydrogenase, mitochondrial,	0.308913	3.31065	0.0016027	0.0697379	-1.27131	6.12081
P31230	Aimp1	Aminoacyl tRNA synthase complex-interacting multifunctional protein 1	0.324111	2.82941	0.00639012	0.177771	-2.49164	6.12081
P05063	Aldoc	Fructose-bisphosphate aldolase C	0.325528	3.03855	0.00355778	0.116107	-1.97796	5.86029
P35486	Pdha1	Pyruvate dehydrogenase E1 component subunit alpha, somatic form, mitochondrial	0.362504	3.88039	0.000268552	0.0216057	0.332407	5.58589
Q9DB20	Atp5o	ATP synthase subunit O, mitochondrial	0.364473	3.35801	0.00138958	0.0673747	-1.14415	5.53245
O08749	Dld	Dihydrolipoyl dehydrogenase, mitochondrial	0.366148	4.15106	0.000109491	0.0132719	1.14516	5.53245
P10126	Eef1a1	Elongation factor 1-alpha 1	0.367782	3.83367	0.000312613	0.0230654	0.195183	5.53245
P12382	Pfkl	ATP-dependent 6-phosphofructokinase, liver type	0.368215	3.33409	0.00149365	0.068307	-1.20854	5.43813
P62746	Rhob	Rho-related GTP-binding protein RhoB	0.369553	2.92065	0.00496443	0.145252	-2.27082	5.42194
Q9CZ13	Uqcrc1	Upiquinol-cytc reductase complex, mitochondrial	0.378339	4.40753	4.56428e-05	0.0086062	1.94094	5.23768
Q7TMF3	Ndufa12	NADH dehydrogenase [ubiquinone] 1 alpha subcomplex subunit 12	0.392908	2.93108	0.00482174	0.145252	-2.24525	5.23768
P17182	Eno1	Alpha-enolase	0.393115	3.32935	0.00151513	0.068307	-1.22126	5.02687
P62141	Ppp1cb	Serine/threonine-protein phosphatase PP1-beta catalytic subunit	0.393213	3.26214	0.00185277	0.0766864	-1.40032	4.98668
P48758	Cbr1	Carbonyl reductase [NADPH] 1	0.397346	2.75586	0.00780489	0.191955	-2.66582	4.95942
Q3UYC0	Ppm1h	Protein phosphatase 1H	0.400766	2.78377	0.00723722	0.186943	-2.60014	4.6439
Q9D0M5	Dynll2	Dynein light chain 2, cytoplasmic	0.411349	2.79718	0.00697817	0.185031	-2.5684	4.59154
Q9D6R2	Idh3a	Isocitrate dehydrogenase [NAD] subunit alpha,mitochondrial	0.413272	4.21108	8.94017e-05	0.0123953	1.32927	4.41604
P16858	Gapdh	Glyceraldehyde-3-phosphate dehydrogenase, role in glycolysis and nuclear functions	0.413355	4.0921	0.000133445	0.0143699	0.965623	4.19052
P06745	Gpi	Glucose-6-p-isomerase, growth factor	0.416758	4.37023	5.19098e-05	0.00880909	1.82377	4.15989
Q91VI7	Rnh1	Ribonuclease inhibitor	0.418736	3.06081	0.00333798	0.115603	-1.92173	3.89165
Q8K021	Scamp1	Secretory carrier-associated membrane protein 1	0.442545	3.11532	0.00285224	0.101949	-1.78284	3.87182
P00493	Hprt	Hypoxanthine-guanine phosphoribosyltransferase, central role in the generation of purine nucleotides through the purine salvage pathway	0.443296	4.06941	0.000143953	0.0143699	0.896885	3.87182
Q91YT0	Ndufv1	NADH dehydrogenase [ubiquinone] flavoprotein 1, mitochondrial	0.447717	3.99785	0.000182586	0.0172138	0.68145	3.87182
P50247	Ahcy	Adenosylhomocysteinase	0.454127	3.81706	0.000329886	0.0233257	0.146635	3.84191
O55126	Nipsnap2	Protein NipSnap homolog 2	0.46092	3.6748	0.000520399	0.0315399	-0.264149	3.82673
P62774	Mtpn	Myotrophin	0.468582	3.17423	0.00240213	0.0903904	-1.63081	3.70488
Q9DB77	Uqcrc2	Cytochrome b-c1 complex subunit 2, mitochondrial	0.483123	3.76124	0.000394917	0.0265034	-0.0156591	3.55586
Q9QUI0	Rhoa	Transforming protein RhoA =Staufen Target	0.49333	3.87218	0.000275842	0.0216057	0.308206	3.46769
P05201	Got1	Aspartat Aminotransferase	0.497061	4.44076	4.06843e-05	0.0086062	2.04572	3.46769
Q9JJV2	Pfn2	Profilin-2	0.511875	2.74856	0.00796003	0.192974	-2.68293	3.46769
P05202	Got2	Aspartat Aminotransferase, mitochondrial	0.517481	4.81188	1.10071e-05	0.00311318	3.23908	3.46769
Q9CR21	Ndufab1	Acyl carrier protein, mitochondrial	0.524755	3.3262	0.00152956	0.068307	-1.22971	3.29409
Q8CAY6	Acat2	Fructose-bisphosphate aldolase C	0.528716	3.86748	0.000280097	0.0216057	0.294375	3.29409
Q9R0P3	Esd	S-formylglutathione hydrolase	0.530306	2.77232	0.0074654	0.189086	-2.62715	3.11275
Q8K183	Pdxk	Pyridoxal kinase	0.538131	3.65777	0.000549264	0.0321414	-0.312707	3.10647
Q9DBJ1	Pgam1	Phosphoglycerat mutase1	0.539739	4.4261	4.28043e-05	0.0086062	1.99943	3.10647
Q64105	Spr	Sepiapterin reductase	0.539989	3.55541	0.000757683	0.0414771	-0.601639	3.10647
Q3UMR5	Mcu	Calcium uniporter protein, mitochondrial; regulates synaptic vesicle endocytosis kinetics in central nerve terminal	0.554949	3.04741	0.00346875	0.116107	-1.95562	2.96743
P08228	Sod1	Superoxide dismutase, destroys toxic radicals	0.562742	3.17614	0.00238876	0.0903904	-1.62586	2.96743
Q8VEM8	Slc25a3	Phosphate carrier protein, mitochondrial	0.576801	5.22769	2.43589e-06	0.00143155	4.6195	2.87521
P08249	Mdh2	Malate dehydrogenase, mitochondrial	0.588211	5.16571	3.05774e-06	0.00143155	4.41124	2.78337
Q9CQX8	Mrps36	28S ribosomal protein S36, mitochondrial	0.60739	3.17783	0.00237691	0.0903904	-1.62146	2.78337
P62631	Eef1a2	Elongation factor 1-alpha 2	0.608858	4.85209	9.53097e-06	0.00311318	3.37074	2.78337
Q9CWJ9	Atic	Bifunctional purine biosynthesis protein PURH	0.61389	3.75256	0.000406062	0.0265034	-0.0407457	2.78207
Q9CQ75	Ndufa2	NADH dehydrogenase 1a subunit 2, mitochondrial	0.628674	4.30561	6.47997e-05	0.00999683	1.6219	2.70661
P97450	Atp5j	ATP synthase-coupling factor 6, mitochondrial	0.634769	3.92368	0.000233105	0.02082	0.46038	2.49191
P48771	Cox7a2	Cytochrome c oxidase subunit 7A2, mitochondrial	0.649006	3.42866	0.00112085	0.0559434	-0.952265	2.48685
P48036	Anxa5	Annexin A5	0.678777	2.99142	0.00406842	0.127854	-2.09604	2.4569
Q9QUR6	Prep	Prolyl endopeptidase	0.679543	3.2987	0.00166118	0.0704756	-1.30322	2.43416
P60487	Pdxp	Pyridoxal phosphate phosphatase	0.682621	4.07254	0.000142456	0.0143699	0.906365	2.41933
Q9D0F9	Pgm1	Phosphoglucomutase-1	0.699973	3.57752	0.000707109	0.0399988	-0.539656	2.41933
P09411|	Pgk1	Phosphoglycerate kinase 1	0.72303	5.13878	3.37432e-06	0.00143155	4.32102	2.40288
Q9JII6	Akr1a1	Alcohol dehydrogenase	0.729956	6.43608	2.55192e-08	4.33061e-05	8.79683	2.39403
P10639	Txn	Thioredoxin	0.816547	2.9142	0.00505456	0.145383	-2.28659	2.38116
P63216	Gng3	guanin nucleotide-binding protein subunit g3	0.829156	4.19328	9.49553e-05	0.0123953	1.27452	2.37352

## Sheet: Tabelle1
GO TERMS n=70 also UP and DOWN
1. Biological process
pathway ID	pathway description	count in gene set	false discovery rate	-log10(FDR)	count in gene set in percent	matching proteins in your network (labels)
GO:0009167	purine ribonucleoside monophosphate metabolic process	18	1.21e-21	20.9172	25.7143	Aldoc,Atic,Atp5j,Atp5o,Atp6v1b2,Dld,Eno1,Gapdh,Gbas,Gpi1,Hprt,Ogdh,Pdha1,Pfkl,Pgam1,Pgk1-rs7,Pkm,Uqcrc1
GO:0046034	ATP metabolic process	16	8.44e-20	19.0737	22.8571	Aldoc,Atp5j,Atp5o,Atp6v1b2,Dld,Eno1,Gapdh,Gbas,Gpi1,Ogdh,Pdha1,Pfkl,Pgam1,Pgk1-rs7,Pkm,Uqcrc1
GO:0006091	generation of precursor metabolites and energy	18	5.32e-19	18.2741	25.7143	Aco2,Aldh5a1,Aldoc,Dld,Eno1,Gapdh,Gbas,Gpi1,Idh3a,Mdh2,Ogdh,Pfkl,Pgam1,Pgk1-rs7,Pgm2,Pkm,Ppp1cb,Uqcrc1
GO:0009116	nucleoside metabolic process	18	1.27e-18	17.8962	25.7143	Aldoc,Atic,Atp5j,Atp5o,Atp6v1b2,Dld,Eno1,Gapdh,Gbas,Gpi1,Hprt,Ogdh,Pdha1,Pfkl,Pgam1,Pgk1-rs7,Pkm,Uqcrc1
GO:0009150	purine ribonucleotide metabolic process	18	1.5e-18	17.8239	25.7143	Aldoc,Atic,Atp5j,Atp5o,Atp6v1b2,Dld,Eno1,Gapdh,Gbas,Gpi1,Hprt,Ogdh,Pdha1,Pfkl,Pgam1,Pgk1-rs7,Pkm,Uqcrc1
GO:0046128	purine ribonucleoside metabolic process	17	3.28e-18	17.4841	24.2857	Aldoc,Atp5j,Atp5o,Atp6v1b2,Dld,Eno1,Gapdh,Gbas,Gpi1,Hprt,Ogdh,Pdha1,Pfkl,Pgam1,Pgk1-rs7,Pkm,Uqcrc1
GO:0044281	small molecule metabolic process	29	1.4e-16	15.8539	41.4286	Aars,Akr1a1,Aldh5a1,Aldoc,Atic,Atp5j,Atp5o,Atp6v1b2,Cbr1,Eno1,Esd,Gapdh,Gbas,Gm4737,Got1,Got2,Gpi1,Hprt,Idh3a,Ndufab1,Ogdh,Pcx,Pfkl,Pgam1,Pgk1-rs7,Pkm,Spr,Txn1,Uqcrc1
GO:0009117	nucleotide metabolic process	19	1.88e-16	15.7258	27.1429	Aldoc,Atic,Atp5j,Atp5o,Atp6v1b2,Dld,Eno1,Gapdh,Gbas,Gpi1,Hprt,Mdh2,Ogdh,Pdha1,Pfkl,Pgam1,Pgk1-rs7,Pkm,Uqcrc1
GO:0044724	single-organism carbohydrate catabolic process	12	2.56e-16	15.5918	17.1429	Akr1a1,Aldoc,Eno1,Gapdh,Gpi1,Ogdh,Pdha1,Pfkl,Pgam1,Pgk1-rs7,Pgm2,Pkm
GO:1901564	organonitrogen compound metabolic process	28	3.66e-16	15.4365	40	Aars,Aimp1,Aldh5a1,Aldoc,Atic,Atp5j,Atp5o,Atp6v1b2,Eef1a1,Eef1a2,Eno1,Gapdh,Gbas,Got1,Got2,Gpi1,Gstm5,Hprt,Mdh2,Ogdh,Pdha1,Pdxp,Pfkl,Pgam1,Pgk1-rs7,Pkm,Sod1,Uqcrc1
2. Molecular Function
pathway ID	pathway description	count in gene set	false discovery rate	-log2(FDR)	matching proteins in your network (labels)
GO:0003824	catalytic activity	50	3.95e-17	54.4909	Aars,Acat2,Aco2,Akr1a1,Aldh5a1,Aldoc,Atic,Atp5j,Atp5o,Atp6ap1,Atp6v1b2,Cbr1,Cox7a2,Dld,Dynll2,Eef1a1,Eef1a2,Eno1,Esd,Gapdh,Gm4737,Gng3,Got1,Got2,Gpi1,Gstm5,Hprt,Idh3a,Ndufa12,Ndufa2,Ndufv1,Ogdh,Pcx,Pdha1,Pdxk,Pdxp,Pfkl,Pgam1,Pgk1-rs7,Pgm2,Pkm,Ppm1h,Ppp1cb,Prep,Rhoa,Sod1,Spr,Txn1,Uqcrc1,Uqcrc2
GO:0016491	oxidoreductase activity	15	1.04e-06	19.875	Akr1a1,Aldh5a1,Cbr1,Cox7a2,Dld,Gapdh,Idh3a,Ndufa12,Ndufa2,Ndufv1,Ogdh,Pdha1,Sod1,Spr,Txn1
GO:0048037	cofactor binding	9	7.12e-05	13.7778	Aldh5a1,Dld,Gapdh,Got1,Got2,Idh3a,Ndufv1,Ogdh,Pdxk
GO:0051287	NAD binding	5	0.000404	11.2734	Aldh5a1,Dld,Gapdh,Idh3a,Ndufv1
GO:0000287	magnesium ion binding	7	0.000559	10.8049	Eno1,Hprt,Idh3a,Pdxk,Pdxp,Pgm2,Pkm
GO:0016651	oxidoreductase activity, acting on NAD(P)H	5	0.00127	9.62096	Cbr1,Dld,Ndufa12,Ndufa2,Ndufv1
GO:0036094	small molecule binding	21	0.00127	9.62096	Aars,Aldh5a1,Atp6ap1,Atp6v1b2,Dld,Eef1a1,Eef1a2,Gapdh,Got1,Got2,Hprt,Idh3a,Ndufv1,Ogdh,Pcx,Pdxk,Pfkl,Pfn2,Pgk1-rs7,Pkm,Rhoa
GO:0043168	anion binding	21	0.00143	9.44977	Aars,Aldh5a1,Anxa5,Atp6ap1,Atp6v1b2,Dld,Eef1a1,Eef1a2,Got1,Got2,Gstm5,Ndufv1,Ogdh,Pcx,Pdxk,Pfkl,Pfn2,Pgk1-rs7,Pkm,Rhoa,Snx12
GO:0043167	ion binding	32	0.00149	9.39047	Aars,Aco2,Aldh5a1,Atp6ap1,Atp6v1b2,Dld,Eef1a1,Eef1a2,Eno1,Got1,Got2,Gstm5,Hprt,Idh3a,Ndufv1,Nptx1,Ogdh,Pcx,Pdxk,Pdxp,Pfkl,Pfn2,Pgk1-rs7,Pgm2,Pkm,Ppp1cb,Rhoa,Slc25a23,Snx12,Sod1,Uqcrc1,Uqcrc2
GO:0016787	hydrolase activity	19	0.0015	9.38082	Aars,Atic,Atp5j,Atp5o,Atp6ap1,Atp6v1b2,Dynll2,Eef1a1,Eef1a2,Esd,Gm4737,Gng3,Pdxp,Pgam1,Ppm1h,Ppp1cb,Prep,Rhoa,Uqcrc2
3. Cellular Component
pathway ID	pathway description	count in gene set	false discovery rate	matching proteins in your network (labels)
GO:0043209	myelin sheath	17	1.18e-17	Aco2,Atp5o,Dld,Eef1a1,Eno1,Gapdh,Got2,Gpi1,Idh3a,Mdh2,Pdha1,Pgam1,Pkm,Slc25a3,Sod1,Uqcrc1,Uqcrc2
GO:0005737	cytoplasm	58	4.02e-13	Aars,Acat2,Aco2,Aimp1,Akr1a1,Aldh5a1,Aldoc,Anxa5,Atic,Atp6ap1,Cbr1,Ccdc109a,D10Jhu81e,Dynll2,Eef1a1,Eno1,Esd,Gapdh,Gbas,Gm4737,Gng3,Got2,Gpi1,Gstm5,Hprt,Idh3a,Mdh2,Mrps36,Mtpn,Ndufa12,Ndufa2,Ndufab1,Ndufv1,Nptx1,Ogdh,Pcx,Pdha1,Pdxk,Pdxp,Pfkl,Pfn2,Pgam1,Pgk1-rs7,Pgm2,Pkm,Ppm1h,Prep,Psmd3,Rhoa,Rhob,Rnh1,Scamp1,Slc25a23,Slc25a3,Snx12,Spr,Txn1,Uqcrc2
GO:0005739	mitochondrion	28	4.02e-13	Acat2,Aco2,Aldh5a1,Aldoc,Atic,Ccdc109a,D10Jhu81e,Dld,Gbas,Got2,Idh3a,Mdh2,Mrps36,Ndufa12,Ndufa2,Ndufab1,Ndufv1,Nptx1,Ogdh,Pcx,Pdha1,Pkm,Rhoa,Slc25a23,Slc25a3,Spr,Txn1,Uqcrc2
GO:0031988	membrane-bounded vesicle	37	4.02e-13	Aars,Acat2,Aimp1,Akr1a1,Aldoc,Anxa5,Atic,Atp5o,Atp6ap1,Cbr1,Cox7a2,Dld,Eef1a1,Esd,Gm4737,Got1,Got2,Gpi1,Gstm5,Hprt,Mdh2,Nptx1,Pdxk,Pfkl,Pfn2,Pgam1,Pgm2,Pkm,Psmd3,Rhoa,Rnh1,Scamp1,Slc25a3,Snx12,Spr,Txn1,Uqcrc2
GO:0070062	extracellular exosome	33	7.83e-13	Aars,Acat2,Akr1a1,Aldoc,Anxa5,Atic,Atp5o,Atp6ap1,Cbr1,Cox7a2,Eef1a1,Esd,Got1,Got2,Gpi1,Gstm5,Hprt,Mdh2,Pdxk,Pfkl,Pfn2,Pgam1,Pgm2,Pkm,Psmd3,Rhoa,Rnh1,Slc25a3,Snx12,Sod1,Spr,Txn1,Uqcrc2
4. KEGG pathways
pathway ID	pathway description	count in gene set	false discovery rate	matching proteins in your network (labels)
1100	Metabolic pathways	36	1.47e-25	Acat2,Aco2,Akr1a1,Aldh5a1,Aldoc,Atic,Atp5j,Atp5o,Atp6ap1,Atp6v1b2,Cbr1,Dld,Eno1,Gm4737,Got1,Got2,Hprt,Idh3a,Mdh2,Ndufa12,Ndufa2,Ndufab1,Ndufv1,Ogdh,Pcx,Pdha1,Pdxk,Pdxp,Pfkl,Pgam1,Pgk1-rs7,Pgm2,Pkm,Spr,Uqcrc1,Uqcrc2
1200	Carbon metabolism	17	3.97e-23	Acat2,Aco2,Aldoc,Dld,Eno1,Esd,Got1,Got2,Idh3a,Mdh2,Ogdh,Pcx,Pdha1,Pfkl,Pgam1,Pgk1-rs7,Pkm
1120	Microbial metabolism in diverse environments	18	1.75e-21	Acat2,Aco2,Akr1a1,Aldh5a1,Aldoc,Dld,Eno1,Esd,Idh3a,Mdh2,Ogdh,Pcx,Pdha1,Pfkl,Pgam1,Pgk1-rs7,Pgm2,Pkm
1230	Biosynthesis of amino acids	11	1.94e-14	Aco2,Aldoc,Eno1,Got1,Got2,Idh3a,Pcx,Pfkl,Pgam1,Pgk1-rs7,Pkm
10	Glycolysis / Gluconeogenesis	10	1.6e-13	Akr1a1,Aldoc,Dld,Eno1,Pdha1,Pfkl,Pgam1,Pgk1-rs7,Pgm2,Pkm
190	Oxidative phosphorylation	11	7.24e-12	Atp5j,Atp5o,Atp6ap1,Atp6v1b2,Cox7a2,Ndufa12,Ndufa2,Ndufab1,Ndufv1,Uqcrc1,Uqcrc2
20	Citrate cycle (TCA cycle)	7	1.6e-10	Aco2,Dld,Idh3a,Mdh2,Ogdh,Pcx,Pdha1
5016	Huntington s disease	10	4.07e-09	Atp5j,Atp5o,Cox7a2,Ndufa12,Ndufa2,Ndufab1,Ndufv1,Sod1,Uqcrc1,Uqcrc2
5012	Parkinson s disease	9	1.08e-08	Atp5j,Atp5o,Cox7a2,Ndufa12,Ndufa2,Ndufab1,Ndufv1,Uqcrc1,Uqcrc2
5010	Alzheimer s disease	9	4.01e-08	Atp5j,Atp5o,Cox7a2,Ndufa12,Ndufa2,Ndufab1,Ndufv1,Uqcrc1,Uqcrc2
GO Terms Upregulated n=62
1. cellular component
pathway ID	pathway description	count in gene set	false discovery rate	matching proteins in your network (labels)
GO:0043209	myelin sheath	17	2.02e-18	Aco2,Atp5o,Dld,Eef1a1,Eno1,Gapdh,Got2,Gpi1,Idh3a,Mdh2,Pdha1,Pgam1,Pkm,Slc25a3,Sod1,Uqcrc1,Uqcrc2
GO:0005739	mitochondrion	26	4.52e-12	Acat2,Aco2,Aldh5a1,Aldoc,Atic,Ccdc109a,D10Jhu81e,Dld,Gbas,Got2,Idh3a,Mdh2,Mrps36,Ndufa12,Ndufa2,Ndufab1,Ndufv1,Ogdh,Pcx,Pdha1,Pkm,Rhoa,Slc25a3,Spr,Txn1,Uqcrc2
GO:0005737	cytoplasm	52	5.13e-11	Aars,Acat2,Aco2,Aimp1,Akr1a1,Aldh5a1,Aldoc,Anxa5,Atic,Cbr1,Ccdc109a,D10Jhu81e,Dynll2,Eef1a1,Eno1,Esd,Gapdh,Gbas,Gm4737,Gng3,Got2,Gpi1,Hprt,Idh3a,Mdh2,Mrps36,Mtpn,Ndufa12,Ndufa2,Ndufab1,Ndufv1,Ogdh,Pcx,Pdha1,Pdxk,Pdxp,Pfkl,Pfn2,Pgam1,Pgk1-rs7,Pgm2,Pkm,Ppm1h,Prep,Rhoa,Rhob,Rnh1,Scamp1,Slc25a3,Spr,Txn1,Uqcrc2
GO:0044444	cytoplasm part	44	5.13e-11	Acat2,Aco2,Aimp1,Akr1a1,Aldh5a1,Aldoc,Anxa5,Atic,Ccdc109a,D10Jhu81e,Eef1a1,Eno1,Esd,Gapdh,Gbas,Gm4737,Gng3,Got2,Hprt,Idh3a,Mdh2,Mrps36,Mtpn,Ndufa12,Ndufa2,Ndufab1,Ndufv1,Ogdh,Pcx,Pdha1,Pdxk,Pdxp,Pfkl,Pfn2,Pgam1,Pgm2,Pkm,Rhoa,Rhob,Scamp1,Slc25a3,Spr,Txn1,Uqcrc2
GO:0031988	membrane-bounded vesicle	32	1.18e-10	Aars,Acat2,Aimp1,Akr1a1,Aldoc,Anxa5,Atic,Atp5o,Cbr1,Cox7a2,Dld,Eef1a1,Esd,Gm4737,Got1,Got2,Gpi1,Hprt,Mdh2,Pdxk,Pfkl,Pfn2,Pgam1,Pgm2,Pkm,Rhoa,Rnh1,Scamp1,Slc25a3,Spr,Txn1,Uqcrc2
2. KEGG pathways
pathway ID	pathway description	count in gene set	false discovery rate	matching proteins in your network (labels)
1100	Metabolic pathways	35	4.05e-26	Acat2,Aco2,Akr1a1,Aldh5a1,Aldoc,Atic,Atp5j,Atp5o,Atp6v1b2,Cbr1,Dld,Eno1,Gm4737,Got1,Got2,Hprt,Idh3a,Mdh2,Ndufa12,Ndufa2,Ndufab1,Ndufv1,Ogdh,Pcx,Pdha1,Pdxk,Pdxp,Pfkl,Pgam1,Pgk1-rs7,Pgm2,Pkm,Spr,Uqcrc1,Uqcrc2
1200	Carbon metabolism	17	6.68e-24	Acat2,Aco2,Aldoc,Dld,Eno1,Esd,Got1,Got2,Idh3a,Mdh2,Ogdh,Pcx,Pdha1,Pfkl,Pgam1,Pgk1-rs7,Pkm
1120	Microbial metabolism in diverse environments	18	2.64e-22	Acat2,Aco2,Akr1a1,Aldh5a1,Aldoc,Dld,Eno1,Esd,Idh3a,Mdh2,Ogdh,Pcx,Pdha1,Pfkl,Pgam1,Pgk1-rs7,Pgm2,Pkm
1230	Biosynthesis of amino acids	11	6.53e-15	Aco2,Aldoc,Eno1,Got1,Got2,Idh3a,Pcx,Pfkl,Pgam1,Pgk1-rs7,Pkm
10	Glycolysis / Gluconeogenesis	10	5.98e-14	Akr1a1,Aldoc,Dld,Eno1,Pdha1,Pfkl,Pgam1,Pgk1-rs7,Pgm2,Pkm
20	Citrate cycle (TCA cycle)	7	8.49e-11	Aco2,Dld,Idh3a,Mdh2,Ogdh,Pcx,Pdha1
190	Oxidative phosphorylation	10	8.49e-11	Atp5j,Atp5o,Atp6v1b2,Cox7a2,Ndufa12,Ndufa2,Ndufab1,Ndufv1,Uqcrc1,Uqcrc2
5016	Huntington s disease	10	1.57e-09	Atp5j,Atp5o,Cox7a2,Ndufa12,Ndufa2,Ndufab1,Ndufv1,Sod1,Uqcrc1,Uqcrc2
5012	Parkinson s disease	9	4.59e-09	Atp5j,Atp5o,Cox7a2,Ndufa12,Ndufa2,Ndufab1,Ndufv1,Uqcrc1,Uqcrc2
5010	Alzheimer s disease	9	1.71e-08	Atp5j,Atp5o,Cox7a2,Ndufa12,Ndufa2,Ndufab1,Ndufv1,Uqcrc1,Uqcrc2
